# Supplementary material for: Probing Plasmodium falciparum sexual commitment at the single-cell level
Source: Wellcome Open Res. 2018 Oct 17;3:70. Originally published 2018 Jun 13. [Version 4] doi: 10.12688/wellcomeopenres.14645.4 (PMC6143928; doi:10.12688/wellcomeopenres.14645.4)
Supplement: Supplementary file 6 [file wellcomeopenres-3-16217-s0005.tgz]

Archive with 1 entries (1 files):
- 51c14feb-4667-41d6-bd3b-f2a6c5479309.png
