# Supplementary material for: Probing Plasmodium falciparum sexual commitment at the single-cell level
Source: Wellcome Open Res. 2018 Oct 17;3:70. Originally published 2018 Jun 13. [Version 4] doi: 10.12688/wellcomeopenres.14645.4 (PMC6143928; doi:10.12688/wellcomeopenres.14645.4)
Supplement: Supplementary file 7 [file wellcomeopenres-3-16217-s0006.tgz]

Archive with 1 entries (1 files):
- 78008da0-bb6d-41f5-9d2f-68d59470bdd8.xlsx
