# Supplementary material for: Probing Plasmodium falciparum sexual commitment at the single-cell level
Source: Wellcome Open Res. 2018 Oct 17;3:70. Originally published 2018 Jun 13. [Version 4] doi: 10.12688/wellcomeopenres.14645.4 (PMC6143928; doi:10.12688/wellcomeopenres.14645.4)
Supplement: Supplementary file 7 [file wellcomeopenres-3-16217-s0006.tgz › 78008da0-bb6d-41f5-9d2f-68d59470bdd8.xlsx]

## Sheet: Description
Supplementary Table S1
Raw UMI counts and normalized expression values used for statistical analysis
edgeR was used to normalized UMIs across time point and single cells
Sheet	Description
Normalized	Normalized gene expression values for filtered cells
UMIs	Dereplicated UMI read counts on filtered cells

## Sheet: Normalized
Cell	Time_hpi	Treatment	PF3D7_0100100	PF3D7_0102200	PF3D7_0102300	PF3D7_0102500	PF3D7_0102600	PF3D7_0102800	PF3D7_0102900	PF3D7_0103100	PF3D7_0103200	PF3D7_0103300	PF3D7_0103400	PF3D7_0103500	PF3D7_0103600	PF3D7_0103800	PF3D7_0103900	PF3D7_0104100	PF3D7_0104200	PF3D7_0104300	PF3D7_0104400	PF3D7_0104500	PF3D7_0104700	PF3D7_0104800	PF3D7_0105200	PF3D7_0105300	PF3D7_0105400	PF3D7_0105600	PF3D7_0105700	PF3D7_0105800	PF3D7_0105900	PF3D7_0106000	PF3D7_0106100	PF3D7_0106300	PF3D7_0106400	PF3D7_0106700	PF3D7_0106800	PF3D7_0106900	PF3D7_0107000	PF3D7_0107100	PF3D7_0107400	PF3D7_0107500	PF3D7_0107800	PF3D7_0108000	PF3D7_0108300	PF3D7_0108400	PF3D7_0108500	PF3D7_0108700	PF3D7_0109500
AGGCAGAA_A1	36-40	Induced	0	0	0	0	0	0	0	0	0	0.00333333	0	0	0	0	0	0	0	0	0	0	0	0	0	0	0	0	0	0	0	0	0	0	0	0	0	0	0	0	0	0.00333333	0	0	0.00666667	0	0	0	0
AGGCAGAA_A2	36-40	Induced	0	0	0	0	0	0	0	0	0	0	0	0	0	0	0	0	0	0	0	0	0	0	0	0	0	0	0	0	0	0	0	0	0	0.0021097	0.00421941	0	0.00421941	0	0	0	0	0	0	0	0	0	0
AGGCAGAA_A3	36-40	Induced	0	0	0	0	0	0	0	0	0	0	0	0	0	0	0	0	0	0	0	0	0	0	0	0	0	0	0	0	0	0	0	0	0	0	0	0	0	0	0	0	0	0	0	0	0	0	0
AGGCAGAA_A5	36-40	Induced	0	0	0	0	0	0	0	0	0	0	0	0	0	0	0	0	0	0	0	0	0	0	0	0	0	0	0	0	0	0	0	0	0	0	0	0	0	0	0	0	0	0	0.00502513	0	0	0	0
AGGCAGAA_A9	36-40	Induced	0	0.00282486	0	0	0	0	0	0	0.00282486	0.00282486	0.00564972	0	0	0	0	0	0.00282486	0.00282486	0	0	0	0	0	0	0	0	0	0	0	0	0	0	0	0	0	0	0	0	0	0.0141243	0	0	0.00282486	0	0	0	0
AGGCAGAA_A10	36-40	Induced	0.00323625	0	0	0	0	0	0	0	0.00647249	0	0	0	0	0	0	0	0	0	0	0	0	0	0	0	0	0	0	0	0	0	0	0	0	0	0	0	0	0	0	0	0	0	0	0	0	0	0
AGGCAGAA_A11	36-40	Induced	0	0	0	0	0	0	0	0	0	0	0	0.00213675	0	0	0	0	0	0	0.00106838	0	0	0	0	0	0	0	0	0	0	0.0042735	0.00106838	0	0	0	0.00106838	0	0	0	0	0.00106838	0	0	0.00213675	0	0	0	0
AGGCAGAA_A12	36-40	Induced	0	0	0	0	0	0	0	0	0.00414079	0	0	0	0	0	0	0	0	0.00207039	0	0	0	0	0	0	0	0	0	0	0	0	0	0	0	0	0	0	0.00207039	0	0	0	0	0	0.00828157	0	0	0	0
AGGCAGAA_A16	36-40	Induced	0	0	0	0	0	0	0.00359712	0	0	0	0	0	0	0	0	0	0	0	0	0	0	0	0	0	0	0	0	0	0	0	0	0	0	0.00179856	0	0	0	0	0	0	0	0	0.00179856	0.00179856	0	0	0
AGGCAGAA_A18	36-40	Induced	0	0	0	0.0018315	0	0	0.003663	0	0.003663	0	0.003663	0	0	0	0	0	0	0.003663	0	0	0	0	0	0	0	0	0	0	0	0	0	0	0	0	0	0	0	0	0	0	0	0.0018315	0.0018315	0	0	0	0
AGGCAGAA_A19	36-40	Induced	0	0	0	0	0	0	0	0	0	0	0	0	0	0	0	0	0	0	0	0	0	0	0	0	0	0	0	0	0	0	0	0	0	0	0	0	0	0	0	0	0	0	0.00259067	0	0	0	0
AGGCAGAA_A21	36-40	Induced	0	0	0	0	0	0	0	0	0.00250627	0	0	0	0	0	0.00250627	0	0	0	0	0	0	0	0	0	0	0	0	0	0	0	0	0.00250627	0	0	0	0	0	0	0	0	0	0	0	0	0	0	0
AGGCAGAA_A23	36-40	Induced	0	0	0	0	0	0	0	0	0	0	0.00140449	0	0	0	0	0	0	0	0	0	0	0	0	0	0	0	0	0	0	0	0	0	0	0	0	0	0	0	0	0.00140449	0	0	0	0	0	0	0
AGGCAGAA_B2	36-40	Induced	0	0	0.00267738	0	0	0	0.00133869	0	0	0	0.00133869	0.00133869	0	0	0	0	0	0	0	0	0	0	0	0	0	0	0	0	0	0	0	0	0	0	0	0	0	0	0	0	0	0	0.00133869	0	0	0	0
AGGCAGAA_B6	36-40	Induced	0	0	0	0	0.00250627	0	0	0	0	0	0	0	0	0	0	0	0	0	0	0	0	0	0	0	0	0	0.00250627	0	0	0	0	0	0	0.00250627	0	0	0	0	0	0	0	0	0	0.00250627	0	0	0
AGGCAGAA_B7	36-40	Induced	0	0	0	0	0	0	0	0	0	0	0	0	0	0	0	0	0	0	0	0	0	0	0	0	0	0	0.00214592	0	0	0	0	0	0	0	0	0	0	0	0	0.00214592	0	0	0	0	0	0	0
AGGCAGAA_B10	36-40	Induced	0	0	0	0	0	0	0	0	0	0	0	0	0	0	0	0	0	0	0	0	0	0	0	0	0	0	0	0	0	0	0	0	0	0	0	0	0	0	0	0	0	0	0	0	0	0	0
AGGCAGAA_B11	36-40	Induced	0	0	0	0.0034965	0	0	0	0	0	0	0.00699301	0	0	0	0	0	0.00174825	0	0	0	0	0	0	0	0	0	0.00174825	0	0	0	0	0	0	0.00174825	0	0	0	0	0	0	0	0	0	0	0.00174825	0	0
AGGCAGAA_B16	36-40	Induced	0	0	0	0	0	0	0	0	0	0.0119332	0	0	0	0	0	0	0.00238663	0	0	0	0	0.00238663	0	0	0	0.00238663	0	0	0	0	0	0	0	0	0	0	0	0	0	0	0	0	0.00238663	0	0	0	0
AGGCAGAA_B17	36-40	Induced	0	0	0	0	0	0	0	0	0	0	0	0	0	0	0	0	0	0	0	0	0	0	0	0	0	0	0	0	0	0	0	0	0	0	0	0	0	0	0	0	0	0	0.00254453	0	0	0	0
AGGCAGAA_B18	36-40	Induced	0	0	0	0	0	0	0	0	0	0	0	0	0	0	0	0	0	0	0	0	0	0	0	0	0	0	0.00228833	0	0	0	0	0	0	0	0	0	0	0	0	0.00228833	0	0	0	0	0	0	0
AGGCAGAA_B19	36-40	Induced	0	0	0.00511073	0	0	0	0	0	0	0	0.00340716	0	0	0	0	0	0.00170358	0.0153322	0	0	0	0	0	0	0	0	0	0.0102215	0	0	0	0	0	0	0	0	0	0	0	0	0	0	0	0	0	0	0
AGGCAGAA_B20	36-40	Induced	0	0	0	0	0	0	0	0	0	0	0.00274725	0	0	0	0	0	0	0	0	0	0	0	0	0	0	0	0	0	0	0	0	0	0	0	0	0	0	0	0	0.00274725	0	0	0.00274725	0	0	0	0
AGGCAGAA_B22	36-40	Induced	0	0	0.00245098	0	0	0	0	0	0	0	0	0	0	0	0	0	0	0	0	0	0	0	0	0	0	0	0	0	0	0	0	0	0	0	0	0	0	0	0	0	0	0	0.00245098	0	0	0	0
AGGCAGAA_C3	36-40	Induced	0	0	0	0	0	0	0	0	0	0	0	0	0	0	0	0	0	0	0	0	0	0	0	0	0	0	0	0	0	0	0	0	0	0	0	0	0	0	0	0	0	0	0	0	0	0	0
AGGCAGAA_C8	36-40	Induced	0	0	0	0	0	0	0	0	0.00382409	0	0	0	0	0	0	0	0	0	0	0	0	0	0	0	0	0	0	0	0	0	0	0	0	0	0	0	0	0	0	0	0	0	0	0	0	0	0
AGGCAGAA_C13	36-40	Induced	0	0	0	0	0	0	0	0	0	0.00201207	0	0	0	0	0	0	0	0	0	0	0	0	0	0	0	0	0	0	0	0	0	0	0	0	0	0	0	0	0	0	0	0	0.00402414	0	0	0	0
AGGCAGAA_C14	36-40	Induced	0	0	0	0	0	0	0	0	0	0	0.00282486	0	0	0	0	0	0	0	0	0	0	0	0	0	0	0	0	0	0	0	0	0	0	0	0	0	0	0	0	0	0	0	0.00282486	0.00282486	0	0	0
AGGCAGAA_C15	36-40	Induced	0	0	0	0	0	0.00184843	0	0	0	0	0	0	0	0	0	0	0	0	0	0	0	0	0.00184843	0	0	0	0	0	0	0	0	0	0	0	0	0	0	0	0	0.00184843	0	0	0.00369686	0	0	0	0
AGGCAGAA_C16	36-40	Induced	0	0	0.00253165	0	0	0	0	0	0.0278481	0	0	0	0	0	0	0	0	0	0	0	0	0	0	0	0	0	0	0	0	0	0	0	0	0	0	0	0	0	0	0	0	0.00253165	0.0177215	0	0	0	0
AGGCAGAA_C17	36-40	Induced	0	0	0	0	0	0	0	0	0	0	0	0	0	0	0	0	0	0	0	0	0	0	0	0	0	0	0	0	0	0	0	0.00229885	0	0	0	0	0	0	0	0.00229885	0	0	0.00229885	0	0	0	0
AGGCAGAA_C18	36-40	Induced	0.00240385	0	0	0	0	0	0.00240385	0	0	0	0	0	0	0	0	0	0	0	0	0.00240385	0	0	0	0	0	0.00240385	0	0	0	0	0	0	0	0	0	0	0	0	0	0	0	0	0	0	0	0	0
AGGCAGAA_C19	36-40	Induced	0	0	0	0	0.00613497	0	0	0	0.00306748	0	0	0	0	0	0	0	0	0.00306748	0	0	0	0	0	0	0	0	0	0	0	0	0	0	0	0.00306748	0	0	0	0	0	0.00306748	0	0	0.00306748	0	0	0	0
AGGCAGAA_C23	36-40	Induced	0	0	0	0	0	0	0	0	0	0	0	0	0	0	0	0	0	0	0	0	0	0	0	0	0	0	0	0	0	0	0	0	0	0	0	0	0	0	0	0	0	0	0	0	0.00162602	0	0
AGGCAGAA_C24	36-40	Induced	0	0	0	0	0	0	0	0	0	0	0	0	0	0	0	0	0	0.00200803	0	0	0	0	0	0	0	0	0	0	0	0	0	0	0	0.00200803	0	0	0	0	0	0	0	0	0.00401606	0.00803213	0	0	0
AGGCAGAA_D1	36-40	Induced	0	0	0	0	0	0	0	0	0	0	0	0	0	0	0	0	0	0	0	0	0	0	0	0	0	0	0	0	0	0	0	0	0	0	0	0	0	0	0	0.00322581	0	0	0.00322581	0	0.00645161	0	0
AGGCAGAA_D15	36-40	Induced	0	0	0	0	0	0	0	0	0	0	0	0	0	0.00105708	0	0	0	0	0	0	0	0	0	0	0	0	0	0	0	0	0	0.00105708	0	0	0	0	0	0	0	0.00105708	0	0.00211416	0	0.00105708	0.00105708	0	0
AGGCAGAA_D16	36-40	Induced	0	0	0	0	0	0	0	0	0	0.00245098	0	0	0	0	0	0	0.00245098	0	0	0.00490196	0	0	0	0	0	0	0.00245098	0	0	0.00245098	0	0	0	0	0	0	0	0	0	0	0	0	0	0	0	0	0
AGGCAGAA_D18	36-40	Induced	0	0	0	0	0	0	0	0	0	0	0	0	0	0	0	0	0	0	0	0	0	0	0	0	0	0	0	0.0025974	0	0	0	0	0	0	0	0	0	0	0	0	0	0	0.00519481	0	0	0	0
AGGCAGAA_D20	36-40	Induced	0	0	0	0	0	0	0	0	0	0	0	0	0	0	0	0	0	0	0	0	0	0	0	0	0	0	0	0	0	0	0	0	0	0	0	0	0	0	0	0	0	0	0.00647948	0	0	0	0
AGGCAGAA_D21	36-40	Induced	0	0	0	0.00234742	0	0	0	0	0.00234742	0	0.00469484	0	0	0	0	0	0	0	0	0	0	0	0	0	0	0	0	0	0	0	0	0	0	0	0	0	0.00234742	0	0	0	0	0.00234742	0.00469484	0	0	0	0
AGGCAGAA_E2	36-40	Induced	0	0	0	0	0	0	0	0	0	0	0	0	0	0	0	0	0.00273224	0	0	0	0	0	0	0	0	0	0	0	0	0	0	0	0	0	0	0	0	0	0	0	0	0.0327869	0.00273224	0	0	0	0
AGGCAGAA_E3	36-40	Induced	0	0	0	0	0	0	0	0	0	0	0	0	0	0	0	0	0	0	0	0	0	0	0	0	0	0	0	0	0	0	0	0	0	0	0	0	0	0	0	0	0	0	0	0	0	0	0
AGGCAGAA_E13	36-40	Induced	0	0	0	0	0	0	0	0	0	0	0	0	0	0	0	0	0	0	0	0	0	0	0	0	0	0	0	0.00228833	0	0	0.00228833	0	0	0	0	0	0	0	0	0	0	0	0	0	0	0	0
AGGCAGAA_E15	36-40	Induced	0	0	0	0	0	0	0	0	0	0	0	0	0	0	0	0	0	0	0	0	0	0	0	0	0	0	0	0	0	0	0	0	0	0	0	0	0	0	0	0	0	0	0	0	0	0	0
AGGCAGAA_E16	36-40	Induced	0	0	0	0	0	0	0	0	0.00226244	0	0	0	0	0	0	0	0	0	0	0	0	0	0	0	0	0	0	0	0	0	0	0	0	0	0	0	0.0113122	0	0	0	0	0	0	0	0	0	0
AGGCAGAA_E19	36-40	Induced	0	0	0	0	0	0	0	0	0	0	0	0	0	0	0	0	0	0	0	0	0	0	0	0	0	0	0	0	0	0	0	0.00364964	0	0	0	0	0	0	0	0	0	0	0	0	0	0	0
AGGCAGAA_E22	36-40	Induced	0	0	0	0	0	0	0	0	0	0	0.00290698	0	0	0	0	0	0	0	0	0	0	0	0	0	0	0	0.00290698	0	0	0.00290698	0	0.00290698	0	0	0	0	0	0	0	0	0	0	0	0	0	0	0
AGGCAGAA_F1	36-40	Induced	0	0.00205761	0	0	0	0	0.00205761	0	0.00411523	0	0	0	0	0	0	0	0	0	0	0	0	0	0	0	0	0	0	0.00205761	0	0	0	0.00617284	0	0	0	0	0	0	0	0.00617284	0	0	0.00617284	0	0	0	0
AGGCAGAA_F2	36-40	Induced	0	0	0	0	0	0	0	0	0	0.00465839	0	0	0	0	0	0	0	0	0	0	0	0	0	0	0	0	0	0	0	0	0	0	0	0	0	0	0	0	0	0	0	0	0.0139752	0	0	0	0
AGGCAGAA_F10	36-40	Induced	0	0	0	0	0	0	0	0	0	0	0	0	0	0	0	0	0	0	0	0	0	0	0	0	0	0	0	0	0	0	0	0	0	0	0	0	0	0	0	0	0	0	0.00747198	0	0	0	0
AGGCAGAA_F13	36-40	Induced	0	0	0	0	0	0	0	0	0	0	0	0	0	0	0	0	0	0	0	0	0	0	0	0	0	0	0	0	0	0	0	0	0	0	0	0	0	0	0	0.00664452	0	0	0.00332226	0	0	0	0
AGGCAGAA_G2	36-40	Induced	0	0	0	0	0	0	0	0	0	0	0.00212766	0	0	0	0	0	0	0	0	0	0	0	0	0	0	0	0	0.00425532	0	0	0	0.012766	0	0	0	0	0	0	0	0	0	0	0.00212766	0	0	0.00638298	0
AGGCAGAA_G6	36-40	Induced	0	0	0	0	0	0	0	0	0	0	0	0	0	0	0	0	0.00315457	0	0	0	0	0	0	0	0	0	0	0	0	0	0	0	0.00315457	0	0	0	0	0	0	0	0	0	0	0	0.00315457	0	0
AGGCAGAA_G9	36-40	Induced	0	0	0	0	0	0	0	0	0.00259067	0	0.00259067	0	0	0	0	0	0	0	0	0	0	0	0	0	0	0	0	0	0	0	0	0	0	0	0	0	0	0	0	0.00518135	0	0	0.00259067	0	0	0	0
AGGCAGAA_G17	36-40	Induced	0	0	0	0	0	0	0	0	0.00479616	0	0	0	0	0	0	0	0	0	0	0	0	0	0	0	0	0	0	0	0	0	0	0.00159872	0.000799361	0	0	0	0	0	0	0.0039968	0	0	0.00239808	0	0	0.000799361	0
AGGCAGAA_G18	36-40	Induced	0	0	0	0	0	0	0	0	0	0	0	0	0	0	0	0	0	0	0	0	0	0	0	0	0	0	0	0	0	0	0	0.00322581	0	0	0	0	0	0	0	0	0	0	0	0	0	0	0
AGGCAGAA_G19	36-40	Induced	0	0	0	0	0	0	0	0	0	0	0	0	0	0	0	0	0.00246305	0	0	0	0	0	0	0	0	0	0	0	0	0	0	0.00246305	0	0	0	0	0	0	0	0	0	0	0.00492611	0	0	0	0
AGGCAGAA_H2	36-40	Induced	0	0	0	0	0	0	0	0	0	0	0	0	0	0	0.00127551	0	0	0	0	0	0	0	0	0	0	0	0	0	0	0	0	0	0	0	0	0	0	0	0	0.00255102	0	0	0	0	0	0	0
AGGCAGAA_H3	36-40	Induced	0	0	0	0	0	0	0	0	0	0	0	0	0	0	0	0	0	0	0	0	0	0	0	0	0	0	0	0	0	0	0	0	0	0	0	0	0.00217391	0	0	0	0	0.00217391	0	0	0	0	0
AGGCAGAA_H5	36-40	Induced	0	0	0	0	0	0	0.00560748	0	0	0	0	0	0	0	0.00186916	0	0	0.00186916	0	0	0	0	0	0	0	0	0	0	0.011215	0	0	0	0	0	0	0	0	0	0	0	0	0	0	0	0	0	0
AGGCAGAA_H8	36-40	Induced	0	0	0	0	0.0231788	0	0	0	0	0	0	0	0	0	0	0	0	0	0	0	0	0	0	0	0	0	0	0	0	0	0	0	0	0	0	0	0	0	0	0	0	0	0	0	0	0	0
AGGCAGAA_H11	36-40	Induced	0	0	0	0	0	0	0	0	0	0	0	0	0	0	0	0	0	0	0	0	0	0	0	0	0	0	0	0	0	0	0	0	0	0	0	0	0	0	0	0.00757576	0	0	0.0132576	0	0	0	0
AGGCAGAA_H12	36-40	Induced	0	0	0	0	0	0	0	0	0	0	0	0.0015083	0	0	0	0	0	0.00452489	0	0	0	0	0	0	0	0	0	0	0	0	0	0	0	0	0	0	0	0	0	0.00301659	0	0	0.0015083	0	0	0	0
AGGCAGAA_H14	36-40	Induced	0	0	0	0	0	0	0.00135135	0	0	0	0.00540541	0	0	0	0	0	0	0	0	0	0	0	0.00540541	0	0	0	0	0	0	0	0	0	0	0.00945946	0	0	0.00135135	0	0	0.00135135	0	0	0	0	0	0	0
AGGCAGAA_H15	36-40	Induced	0	0	0	0	0	0	0	0.00178891	0	0	0	0	0.00536673	0	0	0	0	0	0	0	0	0	0	0	0	0	0	0	0	0	0	0	0	0	0	0	0	0	0	0	0	0	0.0143113	0	0	0	0
AGGCAGAA_H17	36-40	Induced	0.00136054	0	0	0	0	0	0	0	0	0	0	0	0	0	0	0.00136054	0	0	0	0	0	0	0	0	0	0.00136054	0	0	0.00136054	0	0	0	0	0	0	0	0	0	0	0	0	0	0	0	0	0	0
AGGCAGAA_H19	36-40	Induced	0	0.00244499	0	0	0	0	0	0	0	0	0	0	0.00244499	0	0	0	0	0	0	0	0	0	0	0	0	0	0.00244499	0	0	0	0	0.00244499	0	0	0	0	0	0	0	0.00244499	0	0	0	0	0	0	0
AGGCAGAA_H20	36-40	Induced	0	0	0	0	0	0	0	0	0.00242718	0	0	0.00242718	0	0	0	0	0	0	0	0	0	0	0	0	0	0	0	0	0	0	0	0	0	0	0	0	0	0	0	0	0	0	0	0	0	0	0
AGGCAGAA_H24	36-40	Induced	0	0	0	0	0	0	0	0	0	0	0	0	0	0	0	0	0	0	0.00240385	0	0	0	0	0	0	0	0	0	0	0	0	0	0	0	0	0	0	0	0	0	0	0	0	0	0	0	0
AGGCAGAA_I2	36-40	Induced	0	0	0	0	0	0	0	0	0	0	0	0	0	0	0	0	0	0	0	0	0	0	0	0	0	0	0	0	0	0	0	0	0	0	0	0	0	0	0	0	0	0	0.00239808	0.00239808	0	0	0
AGGCAGAA_I4	36-40	Induced	0	0	0	0	0	0	0	0	0	0	0	0	0	0	0	0	0	0	0	0	0	0	0	0	0	0	0	0	0	0	0	0	0.00567108	0	0	0	0	0	0	0	0	0	0.00378072	0	0	0	0
AGGCAGAA_I6	36-40	Induced	0	0	0	0	0	0	0	0	0	0	0	0	0	0	0	0	0	0	0	0	0	0	0	0	0	0	0	0	0	0	0	0	0	0	0	0	0	0	0	0	0	0	0	0	0	0	0
AGGCAGAA_I7	36-40	Induced	0	0	0	0	0	0	0	0	0	0	0	0	0	0	0	0	0	0	0	0	0	0	0	0	0	0	0.00266667	0.00266667	0	0	0	0	0	0	0	0	0	0.00266667	0	0	0	0	0	0	0	0	0
AGGCAGAA_I8	36-40	Induced	0	0	0	0	0	0	0	0	0.0015528	0	0	0	0	0	0	0	0	0	0.0015528	0	0	0	0.0015528	0	0	0	0	0	0	0	0	0	0	0	0	0	0	0	0	0	0	0	0.0015528	0	0	0	0
AGGCAGAA_I10	36-40	Induced	0	0.00290698	0	0	0	0	0	0	0	0	0	0	0	0	0.00290698	0	0	0	0	0	0	0	0	0	0	0	0	0	0	0	0	0.0116279	0	0	0	0	0	0	0	0	0	0	0	0	0	0	0
AGGCAGAA_I11	36-40	Induced	0	0	0	0	0	0	0	0	0.00201613	0	0	0	0	0	0	0	0	0	0	0	0	0	0	0	0	0	0	0	0	0	0	0	0	0	0	0	0	0	0	0	0	0	0	0	0	0	0
AGGCAGAA_I12	36-40	Induced	0	0.001657	0	0	0	0	0	0	0	0	0	0	0	0	0.0008285	0	0	0.0008285	0.001657	0	0	0	0	0	0	0.0008285	0	0	0	0	0.0008285	0	0.001657	0	0	0	0	0	0	0	0	0.0008285	0.001657	0	0.001657	0	0
AGGCAGAA_I13	36-40	Induced	0	0.00102041	0.00204082	0	0	0	0	0	0.00102041	0	0	0	0.00102041	0	0	0	0	0	0	0	0	0	0	0	0	0	0.00102041	0	0	0	0	0.00102041	0	0	0	0	0	0	0	0	0	0	0.00204082	0	0	0	0
AGGCAGAA_I14	36-40	Induced	0	0.00473934	0.00236967	0	0	0	0	0	0	0	0	0	0.00236967	0	0	0	0	0	0	0	0	0	0	0	0	0	0.00236967	0	0	0	0	0.00236967	0	0	0	0	0	0	0	0	0	0	0	0	0	0	0
AGGCAGAA_I15	36-40	Induced	0	0	0	0	0	0	0	0	0.00248756	0	0	0	0	0	0	0	0.00248756	0	0	0	0	0	0	0	0	0.00124378	0	0	0	0	0	0.00248756	0	0	0	0	0	0	0	0.00124378	0	0	0	0	0	0.00124378	0
AGGCAGAA_I16	36-40	Induced	0	0	0	0.00116822	0	0	0	0	0.00233645	0	0	0.00350467	0.00116822	0	0	0	0.00116822	0.00350467	0	0	0	0	0	0	0	0	0	0	0	0	0	0.00233645	0	0	0	0	0	0	0	0	0	0	0	0	0	0	0
AGGCAGAA_I18	36-40	Induced	0	0	0	0	0	0	0	0	0	0	0	0.000981354	0	0	0	0	0	0.000981354	0.000981354	0	0	0	0	0	0	0.00196271	0	0	0	0	0	0	0	0	0	0	0	0	0	0.00196271	0	0	0.000981354	0	0.000981354	0	0
AGGCAGAA_I19	36-40	Induced	0	0.0017452	0	0	0	0	0	0	0	0	0	0	0	0	0	0	0	0.0017452	0	0	0	0	0	0	0	0	0	0.0017452	0	0	0	0	0.0017452	0	0	0	0	0	0	0.0034904	0	0	0	0	0	0	0
AGGCAGAA_I20	36-40	Induced	0	0	0	0	0	0.000807754	0	0	0	0	0	0	0.000807754	0	0.000807754	0	0	0	0.000807754	0	0	0	0	0	0	0	0.000807754	0	0	0	0	0	0	0	0.000807754	0	0	0	0	0.000807754	0	0	0.000807754	0	0.000807754	0	0
AGGCAGAA_I21	36-40	Induced	0	0	0	0	0	0.00120048	0.00120048	0	0.00120048	0	0.00120048	0.00120048	0	0	0	0	0	0.00120048	0	0	0	0	0	0	0	0	0	0.00120048	0	0	0	0	0	0	0	0	0	0.00120048	0	0.00120048	0	0.00120048	0	0	0	0	0
AGGCAGAA_I22	36-40	Induced	0	0	0.00129702	0	0	0	0	0	0	0	0	0	0.00389105	0	0	0	0	0	0	0	0	0	0	0	0	0	0.00129702	0	0	0.00129702	0	0	0	0	0	0	0	0	0	0.00129702	0	0.00129702	0.00129702	0	0	0	0
AGGCAGAA_I23	36-40	Induced	0	0.00228833	0	0	0	0	0	0	0.00686499	0	0	0	0	0	0	0	0	0	0	0	0	0	0.00228833	0	0	0	0	0	0	0	0	0	0	0	0	0	0	0	0	0.00457666	0	0	0	0	0	0	0
AGGCAGAA_I24	36-40	Induced	0	0	0	0	0	0	0	0	0	0	0.0025974	0	0	0	0	0	0	0	0	0	0	0	0	0	0	0	0	0	0	0	0	0	0	0	0	0	0	0	0	0.0025974	0	0	0	0.0025974	0	0	0
AGGCAGAA_J1	36-40	Induced	0	0	0	0	0	0.0021692	0	0	0	0	0.0021692	0	0	0	0	0	0	0	0	0	0	0	0	0	0	0	0.021692	0	0	0	0	0	0	0	0	0	0	0	0	0	0	0	0	0	0	0	0
AGGCAGAA_J3	36-40	Induced	0	0	0	0	0	0	0.00197239	0	0	0	0	0	0	0	0	0	0	0.00197239	0	0	0	0	0	0	0	0	0	0	0	0	0	0	0	0	0	0	0	0	0	0	0	0	0.00788955	0	0	0	0
AGGCAGAA_J5	36-40	Induced	0	0	0	0	0	0	0	0	0.00293255	0	0	0	0	0	0	0	0	0	0	0	0	0	0	0	0	0	0	0.00293255	0	0	0	0	0	0	0	0	0	0	0	0	0	0	0	0	0	0	0
AGGCAGAA_J6	36-40	Induced	0	0	0	0	0	0	0	0	0	0	0	0	0	0	0	0	0	0	0	0	0	0	0	0	0	0	0.0036036	0.0036036	0	0	0	0.0144144	0	0	0	0	0	0	0	0	0	0	0.0018018	0	0	0	0
AGGCAGAA_J7	36-40	Induced	0	0	0	0	0	0	0	0	0	0	0.00110375	0	0.00110375	0	0.00220751	0	0	0.00220751	0	0	0	0.00110375	0	0	0	0	0.00441501	0	0.00110375	0	0	0	0	0	0	0	0	0	0	0.00110375	0	0	0.00110375	0	0	0	0
AGGCAGAA_J8	36-40	Induced	0	0	0	0	0	0	0	0	0	0	0	0	0	0	0	0	0	0.0150812	0.00116009	0	0	0	0	0	0	0	0	0	0	0	0	0	0	0	0	0	0	0	0	0	0	0	0.00232019	0	0	0	0
AGGCAGAA_J9	36-40	Induced	0	0	0	0	0	0	0	0	0	0	0	0.00175439	0	0	0	0	0	0	0	0	0	0	0	0	0	0	0	0	0	0	0	0	0	0	0	0	0	0	0	0	0	0	0	0	0	0	0
AGGCAGAA_J10	36-40	Induced	0	0	0	0	0	0	0	0	0	0	0	0	0	0	0	0	0	0	0.0038835	0	0	0	0	0	0	0	0	0	0	0	0	0	0	0	0	0	0	0	0	0	0	0	0	0	0.00194175	0	0
AGGCAGAA_J11	36-40	Induced	0	0	0	0	0	0	0	0	0.00250627	0	0	0	0	0	0	0	0.00250627	0.00250627	0	0	0	0	0	0	0	0	0	0	0	0	0	0	0	0	0	0	0	0	0	0.00250627	0	0	0.00501253	0	0	0	0
AGGCAGAA_J12	36-40	Induced	0	0.00428725	0	0	0	0	0	0	0	0	0.00107181	0	0	0	0	0	0	0	0	0	0	0	0	0	0	0	0.00107181	0	0	0	0	0	0.00107181	0	0	0	0	0	0	0.00428725	0	0	0.00107181	0	0	0	0
AGGCAGAA_J14	36-40	Induced	0	0	0	0	0	0	0	0	0	0	0	0	0	0	0.00236967	0	0.00236967	0.00236967	0	0	0	0.00236967	0	0	0	0.00236967	0	0	0	0	0	0	0	0	0	0	0	0	0	0	0	0	0	0	0	0	0
AGGCAGAA_J15	36-40	Induced	0	0	0	0	0	0	0	0	0	0	0	0	0	0	0	0	0	0	0	0	0	0	0	0	0	0	0	0	0	0	0	0	0	0	0	0	0	0.0013624	0	0.00408719	0	0	0.0013624	0	0	0	0
AGGCAGAA_J16	36-40	Induced	0	0	0	0	0	0	0	0	0	0	0	0	0	0	0	0	0	0.00549451	0	0	0	0	0	0	0	0	0	0	0	0	0	0	0	0	0	0	0	0	0	0	0	0	0	0	0.00274725	0	0
AGGCAGAA_J17	36-40	Induced	0	0	0.00130378	0	0	0	0	0	0.00130378	0	0	0	0	0	0.00130378	0	0	0	0	0	0	0	0	0	0	0	0.00130378	0	0	0	0	0	0	0.00521512	0	0	0	0	0	0	0	0.00130378	0.00130378	0	0	0	0
AGGCAGAA_J18	36-40	Induced	0	0.00315457	0	0	0	0	0	0	0.00315457	0	0	0	0	0	0	0	0	0	0	0	0	0	0	0	0	0	0	0	0	0	0	0	0	0	0	0	0	0	0	0	0	0	0	0	0	0	0
AGGCAGAA_J19	36-40	Induced	0	0.0027248	0	0	0	0	0	0.0027248	0	0	0	0	0	0	0	0	0.0027248	0	0.0027248	0	0	0	0	0	0	0.0027248	0	0	0	0	0	0	0	0	0	0	0	0.0027248	0	0	0	0	0.0245232	0	0	0	0
AGGCAGAA_J20	36-40	Induced	0	0.00197628	0	0	0	0	0	0	0	0	0	0	0	0	0	0	0	0	0	0	0	0	0	0	0	0	0.00197628	0	0	0	0	0	0	0	0	0	0	0	0	0	0	0	0	0	0	0	0
AGGCAGAA_J21	36-40	Induced	0	0	0	0	0	0	0	0	0.00180505	0	0	0	0	0	0	0	0.00541516	0	0.00180505	0	0	0	0	0	0	0	0	0	0	0	0	0.00180505	0	0	0	0	0	0	0	0.00180505	0	0	0	0	0	0	0
AGGCAGAA_J22	36-40	Induced	0	0	0	0	0	0	0	0	0	0	0	0	0	0	0.00299401	0	0	0.00598802	0	0	0	0.00299401	0	0	0	0	0	0	0	0	0	0	0	0	0	0	0	0	0	0.00299401	0	0	0	0	0	0	0
AGGCAGAA_J23	36-40	Induced	0	0	0	0	0	0	0	0	0	0	0	0	0	0	0	0	0	0	0	0	0	0	0	0	0	0	0.00412371	0	0	0	0	0	0	0	0	0	0	0.00206186	0	0.00206186	0	0	0.00206186	0	0.00206186	0	0
AGGCAGAA_K1	36-40	Induced	0	0	0	0	0	0	0	0	0.00107181	0.00107181	0	0.00107181	0	0	0	0	0	0	0	0	0	0	0	0	0	0	0	0	0	0	0	0	0	0	0	0	0	0	0	0.00107181	0	0.00107181	0	0	0	0	0
AGGCAGAA_K2	36-40	Induced	0	0	0	0	0	0	0.0026455	0	0.00132275	0	0	0	0	0	0	0	0.00132275	0	0	0	0	0	0	0	0	0	0	0	0	0	0	0.00132275	0	0	0	0	0	0	0	0.00661376	0	0	0	0	0	0	0
AGGCAGAA_K3	36-40	Induced	0.000728332	0	0	0	0	0	0	0	0	0	0	0.000728332	0	0	0.000728332	0	0.000728332	0	0.000728332	0	0	0	0	0	0	0.000728332	0.00145666	0	0.00145666	0	0	0.000728332	0	0	0	0	0	0	0	0.002185	0	0	0.00145666	0	0.000728332	0	0
AGGCAGAA_K4	36-40	Induced	0	0	0	0	0	0	0	0	0.00156986	0	0	0	0.00156986	0	0.00313972	0	0	0	0.00156986	0	0	0	0	0	0	0	0.00156986	0	0	0	0	0	0	0	0	0	0	0	0	0.00156986	0	0.00156986	0.00313972	0	0	0	0
AGGCAGAA_K5	36-40	Induced	0	0	0	0	0	0	0	0	0	0	0	0	0	0	0	0	0	0.00699301	0	0	0	0	0	0	0	0	0	0	0	0.002331	0	0.004662	0	0	0	0	0	0	0	0.00932401	0	0	0.002331	0	0	0	0
AGGCAGAA_K6	36-40	Induced	0	0	0	0	0	0	0	0	0.00285714	0	0	0	0	0	0	0	0	0	0	0	0	0	0	0	0	0	0	0	0	0	0	0	0	0	0	0	0	0	0	0.00285714	0	0	0.00285714	0	0	0	0
AGGCAGAA_K7	36-40	Induced	0	0.00223714	0	0	0	0	0	0	0	0	0	0	0	0	0	0	0	0.00223714	0.00447427	0	0	0	0	0	0	0	0	0	0	0	0	0	0	0.00223714	0	0	0	0	0	0	0	0	0.00223714	0	0	0	0
AGGCAGAA_K8	36-40	Induced	0	0.0127796	0	0	0	0	0	0	0	0	0	0	0	0	0	0	0	0	0	0	0	0	0	0	0	0	0	0	0	0	0	0	0	0	0	0	0	0	0	0	0	0	0	0	0	0	0
AGGCAGAA_K11	36-40	Induced	0	0	0	0	0	0	0	0	0	0	0	0	0	0	0	0	0	0.00492611	0	0	0	0	0	0	0	0	0	0	0	0	0	0	0	0	0	0	0	0	0	0	0	0	0.00246305	0	0	0	0
AGGCAGAA_K15	36-40	Induced	0	0	0	0	0	0	0	0	0	0.00274725	0	0	0	0	0	0	0	0	0	0	0	0	0	0	0	0	0	0	0	0	0	0	0	0	0	0	0	0	0	0	0	0	0	0	0	0	0
AGGCAGAA_K16	36-40	Induced	0	0	0	0	0	0	0	0	0.00101626	0.00101626	0	0	0	0	0.00203252	0	0	0	0	0	0	0	0	0	0	0	0	0	0	0.00101626	0	0	0	0	0	0	0	0	0	0.00101626	0	0	0.00304878	0	0.00101626	0	0
AGGCAGAA_K17	36-40	Induced	0	0	0	0	0	0	0	0	0	0	0	0	0.00138889	0	0	0	0.00138889	0	0	0	0	0	0	0	0	0	0.00138889	0	0	0.00138889	0	0.00138889	0	0	0	0	0	0	0	0	0	0	0.00416667	0	0	0	0
AGGCAGAA_K18	36-40	Induced	0	0	0	0	0	0	0	0.000742942	0	0	0.000742942	0	0	0	0	0	0.000742942	0.000742942	0	0	0	0	0	0	0	0	0	0	0	0	0	0	0	0.000742942	0	0	0	0	0	0	0	0	0.00148588	0	0.000742942	0	0
AGGCAGAA_K19	36-40	Induced	0	0	0	0	0	0	0	0	0.00222222	0	0	0	0	0	0	0	0	0	0	0	0	0	0	0	0	0	0	0	0	0	0	0	0	0	0	0	0	0.00222222	0	0.00444444	0	0	0	0	0	0	0
AGGCAGAA_K24	36-40	Induced	0	0	0	0	0	0	0	0	0	0	0	0	0	0	0.0019685	0	0	0.0019685	0	0	0	0	0	0	0	0	0	0	0	0	0	0	0	0	0	0	0	0	0	0.0137795	0	0	0	0	0	0	0
AGGCAGAA_L1	36-40	Induced	0	0	0	0	0	0	0	0	0.0031348	0	0	0	0	0	0	0	0	0	0	0	0	0	0	0	0	0	0	0	0	0	0	0	0	0	0	0	0	0	0	0.0031348	0	0	0	0	0	0	0
AGGCAGAA_L3	36-40	Induced	0	0	0	0	0	0	0	0	0	0	0	0	0	0	0	0	0	0.00169205	0	0	0	0	0	0	0	0	0.00169205	0	0	0	0	0.00169205	0	0	0	0	0	0	0	0	0	0	0.00169205	0	0	0	0
AGGCAGAA_L5	36-40	Induced	0	0	0	0	0	0	0	0	0	0	0	0	0.00155521	0	0	0	0.00155521	0	0	0	0	0	0	0	0	0	0.00622084	0	0	0	0	0.00155521	0	0	0	0	0	0	0	0.00155521	0	0	0.00155521	0	0	0	0
AGGCAGAA_L6	36-40	Induced	0	0.00097371	0	0	0	0	0	0	0	0	0	0	0	0	0.00097371	0	0	0	0	0	0	0	0.00097371	0	0	0	0	0	0	0	0	0	0	0	0	0	0	0	0	0.00097371	0	0	0	0	0.00584226	0	0
AGGCAGAA_L8	36-40	Induced	0	0	0	0	0	0	0	0	0	0	0	0	0	0	0	0	0	0	0	0	0	0	0	0	0	0	0.0015625	0	0	0	0	0	0	0	0	0	0	0	0	0	0	0	0	0	0	0	0
AGGCAGAA_L10	36-40	Induced	0	0	0	0	0	0	0	0	0.000762195	0	0.000762195	0	0	0.000762195	0	0	0	0	0	0	0	0	0	0	0	0	0	0	0	0	0	0.000762195	0	0	0.000762195	0	0	0	0	0.000762195	0	0	0	0	0	0	0
AGGCAGAA_L13	36-40	Induced	0.00302115	0	0	0	0	0	0	0	0	0	0	0	0	0	0	0	0	0	0	0	0	0	0	0	0	0	0.00302115	0	0	0	0	0	0	0	0	0	0	0	0	0	0	0	0	0	0	0	0
AGGCAGAA_L16	36-40	Induced	0	0	0	0	0	0	0	0	0.000873362	0	0	0	0	0	0	0	0	0	0	0	0	0	0.00174672	0	0	0	0	0.00349345	0	0	0	0	0	0	0	0	0	0	0	0	0	0	0.000873362	0	0	0	0
AGGCAGAA_L17	36-40	Induced	0	0.00154321	0	0	0	0	0	0	0.00154321	0	0	0	0	0	0	0	0	0	0	0	0	0	0.00154321	0	0	0	0	0	0	0.00154321	0	0	0	0	0	0	0	0	0	0	0	0	0	0	0	0.00154321	0
AGGCAGAA_L18	36-40	Induced	0	0	0	0	0	0	0.00182482	0	0	0	0	0	0.00182482	0	0	0	0	0	0	0	0	0	0	0	0	0	0	0	0	0	0	0	0	0	0	0	0	0	0	0	0	0	0.00182482	0	0	0	0
AGGCAGAA_L19	36-40	Induced	0	0	0	0	0	0	0	0	0	0	0.00253165	0	0	0	0	0	0.0151899	0	0.00253165	0	0	0	0.00506329	0	0	0	0.00253165	0	0	0.00253165	0	0	0	0	0	0	0	0	0	0.00253165	0	0	0	0	0	0	0
AGGCAGAA_L23	36-40	Induced	0	0.00613497	0	0	0	0	0	0	0	0	0	0	0	0	0	0	0	0	0	0	0	0	0	0	0	0	0	0	0	0.00306748	0	0	0	0	0	0	0	0	0	0	0	0	0	0	0	0	0
AGGCAGAA_L24	36-40	Induced	0	0	0	0	0	0	0	0	0	0	0.00582524	0	0	0	0.0038835	0	0	0	0	0	0	0	0	0	0.00194175	0	0	0	0	0	0	0	0	0	0	0.00194175	0	0	0	0.00194175	0	0	0	0	0	0	0
AGGCAGAA_M2	36-40	Induced	0	0.00254453	0	0	0	0	0	0	0.00254453	0	0	0	0	0	0	0	0	0	0	0	0	0	0	0	0	0	0	0	0	0	0	0	0	0	0	0	0	0	0	0.00254453	0.00254453	0	0.00254453	0	0	0	0
AGGCAGAA_M4	36-40	Induced	0	0	0	0	0	0	0	0	0	0	0	0	0	0	0	0	0	0	0	0	0	0	0	0	0	0	0	0	0	0	0	0	0	0	0	0	0	0	0	0	0	0	0.00549451	0	0	0.0018315	0
AGGCAGAA_M7	36-40	Induced	0	0	0	0	0	0	0.000968992	0	0	0	0	0	0.000968992	0	0	0	0	0	0	0	0	0	0	0	0	0	0	0	0	0	0	0.00193798	0.000968992	0	0.000968992	0	0	0	0	0.000968992	0	0	0.000968992	0	0	0.000968992	0
AGGCAGAA_M8	36-40	Induced	0	0.00326797	0	0	0	0	0	0	0	0	0	0	0	0	0	0	0	0	0	0	0	0	0	0	0	0	0	0	0	0	0	0	0	0	0	0	0	0	0	0	0	0	0	0	0	0	0
AGGCAGAA_M10	36-40	Induced	0	0.0153374	0	0	0	0	0	0	0.00613497	0	0	0	0	0	0	0	0	0	0.00306748	0	0	0	0	0	0	0	0	0	0	0	0	0	0	0	0	0	0	0	0	0	0	0	0	0	0	0	0
AGGCAGAA_M12	36-40	Induced	0	0	0	0	0	0	0	0	0	0	0.0022805	0	0	0	0	0	0.00114025	0	0	0	0	0	0.00114025	0	0	0	0	0	0	0	0	0	0	0	0	0	0	0	0	0	0	0	0	0	0	0	0
AGGCAGAA_M14	36-40	Induced	0	0.00177305	0	0	0	0	0	0	0	0	0	0	0	0	0	0	0	0	0	0	0	0	0	0	0	0.00177305	0	0	0	0	0	0	0	0	0	0	0	0	0	0	0	0	0.00531915	0	0	0	0
AGGCAGAA_M17	36-40	Induced	0	0	0	0	0	0	0	0	0	0	0	0	0	0.00325203	0	0	0.00162602	0	0	0	0	0	0	0	0	0	0.0195122	0	0	0	0	0	0	0	0	0	0	0.00162602	0	0	0	0	0.00162602	0	0	0	0
AGGCAGAA_M20	36-40	Induced	0	0	0	0	0	0	0	0	0	0	0	0	0.00246305	0	0	0	0	0	0	0	0	0	0	0	0	0	0.00246305	0	0	0	0	0	0	0	0	0	0	0	0	0	0	0	0	0	0	0	0
AGGCAGAA_M23	36-40	Induced	0	0.00152207	0	0	0	0	0	0	0	0	0	0	0	0	0	0	0	0.00456621	0	0	0	0	0	0	0	0	0	0	0	0	0	0	0	0	0	0	0	0	0	0	0	0	0.00152207	0	0	0	0
AGGCAGAA_N1	36-40	Induced	0	0	0	0	0	0	0	0	0	0	0	0	0	0	0	0	0	0	0	0	0	0	0	0	0	0	0	0	0	0	0	0	0	0	0	0	0	0	0	0.03125	0	0	0	0	0	0	0
AGGCAGAA_N2	36-40	Induced	0	0.0241692	0	0	0	0	0	0	0	0	0	0	0.00302115	0	0	0	0	0	0	0	0	0	0	0	0	0	0	0.0060423	0	0	0	0.00302115	0	0	0	0	0	0	0	0.00302115	0	0	0	0	0	0	0
AGGCAGAA_N3	36-40	Induced	0	0	0	0	0	0	0	0	0.00174216	0	0	0	0	0	0	0	0	0.00174216	0	0	0	0	0	0	0	0	0.00348432	0	0	0	0	0	0.00174216	0	0	0	0	0.00174216	0	0.00174216	0	0	0.00522648	0	0	0	0
AGGCAGAA_N5	36-40	Induced	0	0.0018315	0	0	0	0	0	0	0	0	0.0018315	0	0	0	0.0018315	0	0	0	0.003663	0	0	0	0	0	0	0	0	0	0	0	0	0	0	0	0	0	0	0	0	0	0	0.00549451	0	0	0	0	0
AGGCAGAA_N8	36-40	Induced	0	0.00208333	0	0	0	0	0	0	0.00416667	0	0	0	0	0	0	0	0	0	0	0	0	0	0.00208333	0	0	0	0	0	0	0	0	0	0	0	0	0	0	0	0	0	0	0	0.00416667	0	0.00416667	0	0
AGGCAGAA_N10	36-40	Induced	0	0	0	0	0	0	0	0	0	0	0	0	0	0	0	0	0	0	0	0	0	0	0	0	0	0	0	0	0	0	0	0.0026178	0	0	0	0	0	0	0	0	0	0	0	0	0	0	0
AGGCAGAA_N13	36-40	Induced	0	0	0	0	0	0	0	0	0	0.00280112	0.00280112	0	0	0	0	0	0	0	0	0	0	0	0	0	0	0	0	0	0	0	0	0	0	0	0	0	0	0	0	0	0	0	0.00560224	0	0	0	0
AGGCAGAA_N16	36-40	Induced	0	0	0	0	0	0	0	0.00325733	0	0	0	0	0	0	0	0	0	0	0	0	0	0	0	0	0	0	0	0	0	0	0	0.00325733	0	0	0	0	0	0	0	0	0	0	0	0	0	0	0
AGGCAGAA_N17	36-40	Induced	0	0	0	0	0	0	0	0	0.00172414	0	0	0	0	0	0	0	0	0	0	0	0	0	0	0	0	0	0	0	0	0	0	0.0103448	0	0	0	0	0	0	0	0	0	0	0	0	0	0	0
AGGCAGAA_N20	36-40	Induced	0	0	0	0	0	0	0	0	0	0	0.0026455	0.0026455	0	0	0	0	0	0	0	0	0	0	0	0	0	0	0	0	0	0	0	0	0.0026455	0	0	0	0	0	0	0	0.00529101	0	0	0	0	0	0
AGGCAGAA_O1	36-40	Uninduced	0	0	0	0	0	0	0	0	0	0	0	0	0	0	0	0	0	0	0	0	0	0	0	0	0	0	0.0022779	0	0	0	0	0	0	0	0	0	0	0	0	0	0	0	0	0	0	0	0
AGGCAGAA_O2	36-40	Uninduced	0	0	0	0	0	0	0	0	0.00246305	0	0	0	0	0	0	0	0	0.00246305	0	0	0	0	0	0	0	0	0	0	0	0	0	0.00246305	0	0	0	0	0	0	0	0.00246305	0	0	0.00246305	0	0	0	0
AGGCAGAA_O3	36-40	Uninduced	0	0	0	0	0	0	0	0	0	0.00164474	0	0	0	0	0	0	0.00164474	0	0	0	0	0	0	0	0	0	0	0	0	0	0	0	0.00164474	0	0	0	0	0.00164474	0	0	0	0	0	0	0.00164474	0	0
AGGCAGAA_O4	36-40	Uninduced	0	0.00110497	0.00110497	0	0	0	0	0	0.00220994	0	0.00110497	0.00110497	0.00110497	0	0.00110497	0	0	0.00220994	0	0	0	0	0.00110497	0	0	0	0	0	0	0.00110497	0	0.00110497	0	0	0	0	0	0	0	0.00110497	0	0	0.00110497	0.00110497	0.00110497	0	0
AGGCAGAA_O5	36-40	Uninduced	0	0	0	0	0	0	0	0	0	0	0	0.00362976	0	0	0	0	0.00181488	0	0	0	0	0	0	0	0	0	0	0	0	0	0	0	0	0	0	0	0	0	0	0	0	0	0	0	0.00181488	0	0
AGGCAGAA_O6	36-40	Uninduced	0	0	0	0	0	0	0	0	0	0	0	0	0	0	0	0.000931099	0	0	0	0	0	0	0	0	0	0	0	0	0	0	0.0018622	0.000931099	0	0	0	0	0	0	0	0	0	0	0	0	0	0	0
AGGCAGAA_O7	36-40	Uninduced	0	0.0142349	0	0	0	0	0	0	0	0.00177936	0.00177936	0	0.00177936	0	0	0	0	0.00355872	0	0	0	0	0	0	0	0	0	0	0	0	0	0.00177936	0	0	0	0	0	0	0	0	0	0	0.00177936	0	0	0	0
AGGCAGAA_O8	36-40	Uninduced	0	0	0	0	0	0	0	0	0	0.00271739	0	0	0	0	0	0	0	0	0	0	0	0	0	0	0	0	0	0	0	0	0	0	0	0	0	0	0	0	0	0	0	0	0	0	0	0	0
AGGCAGAA_O10	36-40	Uninduced	0	0	0	0	0	0	0	0	0.00327869	0	0.00327869	0	0	0	0	0	0	0	0	0	0	0	0	0	0	0	0.00327869	0	0	0	0	0	0	0	0	0	0	0	0	0.00327869	0	0	0	0	0	0	0
AGGCAGAA_O11	36-40	Uninduced	0	0	0	0	0	0	0	0	0	0	0	0.00212314	0.00212314	0	0	0	0	0	0	0	0	0	0	0	0	0	0	0	0	0	0	0	0	0	0	0	0	0	0	0.00212314	0	0	0	0	0	0	0
AGGCAGAA_O12	36-40	Uninduced	0	0	0	0	0	0	0	0	0	0	0	0.00240964	0	0	0	0	0	0	0	0	0	0	0	0	0	0	0.00240964	0	0	0	0	0.00240964	0.0168675	0	0	0	0	0	0	0	0	0	0	0	0	0	0
AGGCAGAA_O13	36-40	Uninduced	0	0	0	0	0	0	0	0	0.00615385	0	0	0	0.0123077	0	0	0	0	0	0.00307692	0	0	0	0	0	0	0	0	0	0	0	0	0.00307692	0	0	0	0	0	0	0	0	0	0	0.00307692	0	0	0	0
AGGCAGAA_O14	36-40	Uninduced	0	0	0	0	0	0	0	0	0	0	0	0	0	0	0	0	0	0.00275482	0	0	0	0	0	0	0	0	0	0	0	0	0	0	0	0	0	0	0	0	0	0.00275482	0	0	0	0	0	0	0
AGGCAGAA_O15	36-40	Uninduced	0	0	0	0	0	0	0	0	0	0	0	0.00221729	0	0	0	0	0.00110865	0.00221729	0	0	0	0	0	0	0	0	0.00110865	0	0	0	0	0.00110865	0	0	0	0	0	0.00110865	0	0	0	0	0	0	0	0	0
AGGCAGAA_O16	36-40	Uninduced	0	0	0	0	0	0	0	0	0	0	0	0	0	0	0	0	0	0	0	0	0	0	0	0	0	0	0	0	0	0	0	0	0	0	0	0	0	0	0	0	0	0	0.00859951	0	0.0012285	0	0
AGGCAGAA_O18	36-40	Uninduced	0	0	0	0	0	0	0	0	0	0	0	0	0.00511247	0	0.00306748	0	0	0.00102249	0	0	0	0.00715746	0	0	0	0	0.00102249	0	0	0	0	0	0	0.00102249	0	0	0	0.00102249	0	0.00102249	0	0	0.00102249	0	0	0	0
AGGCAGAA_O19	36-40	Uninduced	0	0	0	0	0	0	0	0	0	0	0	0	0	0	0	0	0	0.00129032	0	0	0	0	0	0	0	0	0	0	0	0	0	0	0	0	0	0	0	0	0	0	0	0	0	0	0	0	0
AGGCAGAA_O22	36-40	Uninduced	0	0	0	0	0	0	0	0	0	0	0	0	0	0	0	0	0	0	0.00109409	0	0	0	0	0.00109409	0	0	0	0	0	0	0	0.00109409	0	0.00109409	0	0	0	0	0	0	0	0	0.00328228	0	0.00875274	0	0
AGGCAGAA_O24	36-40	Uninduced	0	0	0	0	0	0	0	0	0	0	0	0	0	0	0.00304878	0	0	0	0	0	0	0	0	0	0	0	0	0	0	0	0	0	0	0	0	0	0	0	0	0	0	0	0	0	0	0	0
AGGCAGAA_P1	36-40	Uninduced	0	0	0	0	0	0	0.00204499	0	0	0	0	0	0	0	0	0	0.0102249	0	0	0	0	0	0	0	0	0	0	0	0	0	0	0	0	0	0	0	0	0	0	0	0	0	0	0.00408998	0	0	0
AGGCAGAA_P2	36-40	Uninduced	0	0	0	0	0	0	0	0	0	0.00181488	0	0	0	0	0	0	0	0	0	0	0	0	0	0	0	0	0	0	0	0	0	0	0	0	0	0	0	0.00181488	0	0	0	0	0	0	0	0	0
AGGCAGAA_P4	36-40	Uninduced	0	0	0	0	0	0	0	0	0.000906618	0	0	0	0	0	0	0	0	0	0	0	0	0	0	0	0	0	0	0	0	0	0	0	0	0	0	0	0	0.00543971	0	0	0	0	0	0.000906618	0	0	0
AGGCAGAA_P5	36-40	Uninduced	0	0	0	0	0	0	0	0	0	0.010846	0	0	0	0	0	0	0	0.0021692	0	0	0	0.0021692	0	0	0	0	0.0021692	0	0	0.00433839	0	0	0	0	0	0	0	0	0	0.0021692	0	0	0	0	0	0	0
AGGCAGAA_P7	36-40	Uninduced	0	0	0	0	0	0	0	0	0	0	0	0	0	0	0	0	0.00190114	0	0	0	0	0	0	0	0	0.00190114	0	0	0	0	0	0	0	0	0	0	0	0	0	0	0	0	0	0	0	0.00380228	0
AGGCAGAA_P9	36-40	Uninduced	0	0	0	0	0	0	0	0	0	0	0	0	0	0	0.00522466	0	0.00104493	0	0	0	0	0	0	0	0	0	0	0	0	0	0	0.00104493	0	0	0	0	0	0	0	0.00104493	0	0	0	0	0	0	0
AGGCAGAA_P12	36-40	Uninduced	0	0	0	0	0	0	0	0	0.00393701	0	0	0	0	0	0	0	0	0	0	0	0	0	0	0	0	0	0	0	0	0	0	0	0	0	0	0	0	0	0	0	0	0	0	0	0	0	0
AGGCAGAA_P13	36-40	Uninduced	0	0	0	0	0	0	0	0	0	0	0	0.0010395	0.0010395	0	0.0010395	0	0	0	0	0	0	0	0	0	0	0	0.002079	0	0	0	0	0	0	0	0	0	0	0	0	0	0	0	0	0	0.002079	0	0
AGGCAGAA_P14	36-40	Uninduced	0	0	0	0	0	0	0	0	0.00210748	0	0	0	0	0	0	0	0	0.00210748	0	0	0	0.00210748	0	0	0	0	0	0	0	0	0	0	0	0	0	0	0	0	0	0	0	0	0	0	0	0	0
AGGCAGAA_P15	36-40	Uninduced	0	0	0	0	0	0	0	0	0	0	0	0	0	0	0	0	0	0	0	0	0	0	0	0	0	0	0	0	0	0	0	0	0	0	0	0	0	0	0	0.00207469	0	0	0	0	0	0	0
AGGCAGAA_P16	36-40	Uninduced	0	0	0	0	0	0	0	0	0	0	0.00181488	0	0.00181488	0	0	0	0	0	0	0	0	0	0	0	0	0	0	0	0	0	0	0.00181488	0	0	0	0	0	0	0	0	0	0	0.00181488	0	0	0	0
AGGCAGAA_P17	36-40	Uninduced	0	0	0	0	0	0	0	0	0.00823045	0	0	0	0	0	0	0	0	0	0	0	0	0	0	0	0	0	0	0.00137174	0	0	0	0.00137174	0	0	0	0	0	0	0	0	0	0	0	0	0	0	0
AGGCAGAA_P18	36-40	Uninduced	0	0.00255102	0	0	0	0	0	0	0	0	0	0	0	0	0	0	0	0	0	0	0	0	0	0	0	0	0	0	0	0	0	0.00255102	0	0	0	0	0	0	0	0	0	0.00255102	0	0	0	0	0
AGGCAGAA_P19	36-40	Uninduced	0	0	0	0	0	0	0	0	0	0	0	0	0	0	0	0	0	0	0	0	0	0	0	0	0	0	0	0	0	0	0	0	0	0	0	0	0	0	0	0	0	0	0.0025	0	0	0	0
AGGCAGAA_P22	36-40	Uninduced	0	0	0	0	0	0	0	0	0.00207684	0	0	0	0	0	0	0	0	0	0	0.00103842	0	0	0	0	0	0	0	0	0	0	0	0.00103842	0	0	0	0	0	0	0	0.00207684	0	0	0	0	0	0	0
GGACTCCT_A1	40-44	Induced	0	0	0	0	0	0	0	0	0	0	0.00506757	0	0	0	0	0	0.00337838	0	0	0	0	0	0	0	0	0	0	0	0	0	0	0.00506757	0	0	0	0	0.00168919	0	0	0	0	0.00168919	0	0	0	0	0
GGACTCCT_A2	40-44	Induced	0	0	0	0	0	0	0	0	0	0	0	0	0	0	0	0	0.00552995	0	0	0	0	0.000921659	0	0	0	0	0	0	0	0	0	0	0	0	0	0	0	0	0	0	0	0	0.000921659	0	0	0.000921659	0
GGACTCCT_A3	40-44	Induced	0	0	0	0	0	0	0	0	0.00184162	0	0	0	0	0	0	0	0	0	0	0	0.00184162	0	0	0	0	0	0	0	0	0	0	0.00368324	0	0	0	0	0	0	0	0	0	0	0	0	0	0	0
GGACTCCT_A4	40-44	Induced	0	0	0	0	0	0	0	0	0.00224719	0	0	0	0	0	0	0	0	0	0	0	0	0	0	0	0	0	0	0.00449438	0	0	0	0.00224719	0	0	0	0	0	0	0	0	0	0	0.00449438	0	0	0	0
GGACTCCT_A5	40-44	Induced	0	0	0	0	0	0.00288184	0	0	0.00288184	0	0	0	0	0	0	0	0.00288184	0.00288184	0	0	0.00288184	0	0	0	0	0	0.00288184	0	0	0	0	0	0	0	0	0	0	0	0	0.00288184	0	0	0	0	0	0	0
GGACTCCT_A6	40-44	Induced	0	0	0	0	0	0	0	0	0.00146843	0	0	0	0	0	0.00146843	0	0	0	0	0	0	0.00146843	0	0	0	0	0	0	0	0	0	0	0	0	0	0	0	0	0	0	0.00293686	0	0	0	0	0	0
GGACTCCT_A7	40-44	Induced	0	0	0	0	0	0	0	0	0.000819672	0.00491803	0.00327869	0	0	0	0	0	0	0	0	0	0.000819672	0	0	0	0	0	0	0	0	0	0	0.000819672	0	0	0	0	0	0	0	0.000819672	0	0	0.00163934	0	0.000819672	0	0
GGACTCCT_A8	40-44	Induced	0.00114416	0	0	0	0	0	0	0	0	0	0	0	0	0	0	0	0	0	0	0	0	0	0	0	0	0	0.00114416	0.00114416	0	0	0	0	0	0	0	0	0	0	0	0	0	0	0	0.00228833	0	0	0
GGACTCCT_A9	40-44	Induced	0	0.00246914	0	0	0	0	0	0	0	0	0	0	0	0	0.00246914	0	0.00246914	0	0	0	0	0	0	0	0	0	0	0	0	0	0	0	0	0	0	0	0	0	0	0	0.00246914	0	0	0	0	0	0
GGACTCCT_A11	40-44	Induced	0	0	0	0	0	0	0	0	0.00173913	0	0	0	0	0	0	0	0	0	0	0	0	0	0	0	0	0	0	0	0	0	0	0.00173913	0	0	0	0	0	0	0	0	0	0	0	0	0	0	0
GGACTCCT_A12	40-44	Induced	0	0	0.00229885	0	0	0	0	0	0.0045977	0	0	0	0	0.00229885	0	0	0.00229885	0	0	0	0	0	0	0	0	0	0	0	0	0	0	0.00229885	0	0	0	0	0	0	0	0	0	0	0	0	0	0	0
GGACTCCT_A14	40-44	Induced	0	0	0	0	0	0	0	0	0	0	0	0	0	0	0	0	0	0	0	0	0	0	0	0	0	0	0	0	0	0	0	0	0	0	0	0	0	0	0	0	0	0	0	0	0	0	0
GGACTCCT_A15	40-44	Induced	0	0	0	0	0.000521376	0	0	0	0.000521376	0	0.00104275	0	0	0	0	0	0	0.000521376	0	0	0	0	0	0	0	0	0	0	0	0	0	0.00104275	0	0.000521376	0	0	0.000521376	0	0	0	0.00104275	0	0.00156413	0	0	0	0
GGACTCCT_A16	40-44	Induced	0	0	0.00146199	0	0	0.00146199	0	0	0	0	0	0	0	0	0	0	0	0	0	0	0	0	0	0	0	0	0.00146199	0	0	0	0	0.00146199	0	0	0	0	0	0	0	0.00146199	0	0	0	0	0	0	0
GGACTCCT_A17	40-44	Induced	0.00211082	0	0.000527704	0	0	0	0	0	0.000527704	0	0	0	0	0	0	0	0.000527704	0	0	0	0	0	0	0.000527704	0	0	0	0.000527704	0	0	0	0	0	0.000527704	0	0	0.000527704	0	0	0	0.00105541	0	0.000527704	0.000527704	0	0	0.000527704
GGACTCCT_A18	40-44	Induced	0	0	0	0	0	0	0	0	0.000841751	0	0.000841751	0.000841751	0	0	0	0	0	0	0	0	0	0	0	0	0	0.000841751	0.000841751	0	0	0.000841751	0	0	0	0	0	0	0	0	0	0	0.000841751	0	0.000841751	0	0	0	0
GGACTCCT_A19	40-44	Induced	0.00086881	0	0	0	0	0.00086881	0.00086881	0.00086881	0	0	0	0	0	0	0	0	0	0	0	0	0	0	0	0	0	0	0	0	0	0	0	0.00086881	0	0	0	0	0.00086881	0	0	0	0	0	0.00086881	0	0.00086881	0	0.00086881
GGACTCCT_A20	40-44	Induced	0	0	0	0	0.00254453	0	0	0	0.00254453	0	0	0	0	0	0	0	0	0	0	0	0	0	0	0	0	0	0	0	0	0	0	0	0	0	0	0	0	0	0	0	0	0	0	0	0	0	0
GGACTCCT_A21	40-44	Induced	0	0	0	0	0.00246914	0	0.00246914	0	0.00493827	0	0	0	0	0	0.00246914	0	0	0	0	0	0	0	0	0	0	0	0.00246914	0.00493827	0	0	0	0	0	0	0	0	0	0	0	0	0	0	0	0	0	0	0
GGACTCCT_A22	40-44	Induced	0	0	0	0	0	0	0	0	0	0	0	0	0	0	0	0	0	0	0	0	0	0	0	0	0	0	0	0	0	0.00149701	0	0	0	0	0	0	0.011976	0	0	0	0	0	0.00149701	0	0	0	0
GGACTCCT_A23	40-44	Induced	0	0	0.00244798	0	0	0	0	0	0	0	0.00122399	0	0	0	0	0	0	0	0	0	0	0	0	0	0	0	0	0	0	0	0	0.00734394	0	0	0.00244798	0	0	0	0	0	0	0.00122399	0	0	0	0	0
GGACTCCT_A24	40-44	Induced	0	0	0	0	0	0	0	0	0.00323625	0	0.00323625	0	0	0	0	0	0	0	0	0	0	0	0	0	0	0	0	0.00323625	0	0.00323625	0	0	0	0	0	0	0	0	0	0	0	0	0	0	0	0	0
GGACTCCT_B1	40-44	Induced	0	0	0	0	0	0	0	0	0	0	0	0	0	0	0	0	0	0	0	0	0	0	0	0	0	0	0	0	0	0	0	0	0	0	0	0.00127226	0	0	0.00127226	0	0	0	0.00127226	0	0	0	0
GGACTCCT_B3	40-44	Induced	0	0	0	0	0	0	0	0	0	0	0	0	0	0	0.00239234	0	0	0	0	0	0	0	0	0	0	0	0	0	0	0	0	0.00717703	0	0	0	0	0	0	0	0	0	0	0	0	0	0	0
GGACTCCT_B5	40-44	Induced	0	0.00210084	0	0	0	0	0	0	0	0	0	0	0	0	0	0	0	0.00210084	0.00210084	0	0	0	0	0	0	0	0	0	0	0	0	0	0	0	0	0	0	0	0	0	0.00210084	0	0	0	0	0	0
GGACTCCT_B6	40-44	Induced	0	0	0	0	0	0	0	0	0	0	0	0	0	0	0	0	0	0.00117786	0	0	0	0	0	0	0	0	0	0.00117786	0	0	0	0	0	0	0	0	0	0	0	0	0	0	0.00117786	0	0	0	0
GGACTCCT_B7	40-44	Induced	0	0	0	0	0	0	0	0	0.00872093	0	0.00290698	0	0	0	0	0	0	0	0	0	0	0	0	0	0	0	0	0	0	0	0	0.00290698	0	0	0	0	0	0	0	0	0	0	0	0	0	0	0
GGACTCCT_B8	40-44	Induced	0	0	0	0	0.00119904	0	0	0	0.00119904	0	0	0	0	0	0.00239808	0	0	0	0	0	0	0	0	0	0	0	0	0.00239808	0	0	0	0	0	0	0	0	0	0	0	0	0	0	0.00239808	0	0	0	0.00119904
GGACTCCT_B9	40-44	Induced	0	0	0	0	0	0	0	0	0.00540541	0	0	0	0	0	0	0	0.0027027	0	0.0027027	0	0	0	0	0	0	0	0	0	0	0	0	0.0027027	0	0	0	0	0	0	0	0	0	0	0	0	0	0.0027027	0
GGACTCCT_B10	40-44	Induced	0	0	0	0	0	0	0	0	0	0	0	0	0	0	0.00946372	0	0	0	0	0	0	0	0	0	0	0	0	0	0	0	0	0	0	0	0	0	0	0	0	0	0	0	0.00315457	0	0	0	0
GGACTCCT_B11	40-44	Induced	0	0	0	0	0	0	0	0	0	0	0.00212314	0	0	0	0	0	0	0	0.00212314	0	0	0	0	0	0	0	0	0	0	0	0	0	0	0	0	0	0	0	0	0	0	0	0	0	0	0	0
GGACTCCT_B12	40-44	Induced	0	0	0	0	0	0	0	0	0	0	0	0	0	0	0	0	0	0	0	0	0	0	0	0	0	0	0	0	0	0	0	0	0	0	0	0	0	0	0	0	0	0	0	0	0	0	0
GGACTCCT_B13	40-44	Induced	0	0	0	0	0	0	0	0	0.00103306	0	0.00309917	0	0	0	0.00103306	0	0.00206612	0	0	0	0	0	0	0	0	0.00103306	0	0	0	0	0	0	0	0	0	0	0	0	0.00103306	0	0	0	0.00206612	0	0	0	0
GGACTCCT_B14	40-44	Induced	0	0	0	0	0	0	0	0	0.00852878	0	0.00426439	0	0	0	0	0	0	0	0	0	0	0	0	0.0021322	0	0	0	0	0	0	0	0	0	0	0	0	0	0	0	0	0	0	0	0	0	0	0
GGACTCCT_B15	40-44	Induced	0.000532198	0	0.000532198	0	0.00745077	0.00159659	0	0	0.00319319	0	0.00159659	0	0	0	0	0	0.000532198	0.000532198	0	0	0	0	0.000532198	0	0	0	0	0.000532198	0	0	0.000532198	0.000532198	0	0	0	0.00159659	0	0	0	0	0.0010644	0	0	0	0	0	0
GGACTCCT_B16	40-44	Induced	0.00255754	0.00255754	0	0	0	0	0	0	0.00255754	0	0.00255754	0	0	0	0.00255754	0	0	0	0	0	0	0	0.0127877	0	0	0	0	0.00255754	0	0	0	0.00255754	0	0	0	0	0	0	0	0.00255754	0	0	0.00255754	0	0	0	0
GGACTCCT_B17	40-44	Induced	0	0	0	0	0	0	0	0	0.000813008	0	0	0	0	0	0	0	0	0.000813008	0	0	0	0	0	0	0	0	0	0	0	0.00162602	0	0.00162602	0	0	0	0	0	0	0	0	0.000813008	0	0.000813008	0	0	0	0
GGACTCCT_B18	40-44	Induced	0	0	0	0	0	0	0	0	0.00324675	0	0.00324675	0	0	0	0	0	0	0	0	0	0	0	0	0	0	0	0	0	0	0	0	0	0	0	0	0	0	0	0	0	0	0	0	0	0	0	0
GGACTCCT_B19	40-44	Induced	0	0	0	0	0	0	0	0	0	0	0	0	0	0	0	0	0	0.00218978	0.0124088	0	0	0	0	0	0	0	0	0	0	0	0	0	0	0.00145985	0	0	0	0	0	0	0.00437956	0.000729927	0.00145985	0	0	0	0
GGACTCCT_B22	40-44	Induced	0	0	0	0	0	0	0	0	0	0	0	0	0	0	0	0.000979432	0.00195886	0	0	0	0.000979432	0.00195886	0	0	0	0	0	0	0	0	0	0	0	0	0	0	0	0	0	0	0	0	0	0	0	0	0
GGACTCCT_B23	40-44	Induced	0	0.00151286	0	0	0	0	0	0	0.02118	0	0.0151286	0	0	0	0	0	0.00302572	0.00302572	0	0	0	0	0	0	0	0	0	0	0	0	0	0.00605144	0	0	0	0	0	0	0	0	0	0	0	0	0	0	0
GGACTCCT_B24	40-44	Induced	0	0	0	0	0	0	0	0	0	0	0	0	0	0	0	0	0	0	0	0	0	0	0	0	0	0	0	0	0	0	0	0.000892857	0	0.00178571	0	0	0	0	0	0	0	0	0.000892857	0	0	0	0
GGACTCCT_C1	40-44	Induced	0	0	0	0	0	0	0.00190114	0	0.00190114	0	0.00190114	0	0	0	0	0	0	0	0	0	0	0	0	0	0	0	0	0	0	0	0	0	0	0	0	0	0	0	0	0	0	0	0	0	0	0	0
GGACTCCT_C3	40-44	Induced	0.00131234	0.00131234	0	0	0	0	0	0	0	0	0.00131234	0	0	0	0	0	0.00393701	0	0	0	0	0	0	0	0	0	0	0	0	0	0	0	0	0	0	0	0	0	0	0	0	0	0.00131234	0	0	0	0
GGACTCCT_C5	40-44	Induced	0	0	0	0	0	0	0	0	0	0	0	0	0	0	0	0	0	0	0	0	0	0	0	0	0	0	0	0.00207039	0	0	0	0.00207039	0	0	0	0	0	0	0	0	0	0	0	0	0	0.00207039	0
GGACTCCT_C6	40-44	Induced	0	0	0	0	0	0	0	0	0	0	0	0	0	0	0	0	0	0	0	0	0	0	0	0	0	0	0	0	0	0	0	0	0	0	0	0	0	0	0	0.00204918	0	0	0	0	0	0	0
GGACTCCT_C8	40-44	Induced	0	0	0.00221239	0	0	0	0.00221239	0	0	0	0	0	0	0	0	0	0.00221239	0	0	0	0	0	0	0	0	0	0	0	0	0	0	0	0	0	0	0	0	0	0	0.00221239	0	0	0	0.00221239	0	0	0
GGACTCCT_C9	40-44	Induced	0	0	0	0	0	0	0	0	0.0105581	0	0	0	0	0	0	0	0	0	0	0	0	0	0	0	0	0	0	0	0	0	0	0	0	0	0	0	0	0	0	0.00301659	0	0	0.0015083	0	0	0	0
GGACTCCT_C11	40-44	Induced	0	0	0	0	0	0	0	0	0	0	0	0	0	0	0	0	0	0	0	0	0	0	0	0	0	0	0	0	0	0	0	0.00220264	0	0	0	0	0	0	0	0	0	0	0	0	0	0	0
GGACTCCT_C12	40-44	Induced	0	0	0	0	0	0	0	0	0.0015949	0	0	0	0	0	0	0	0	0	0	0	0	0	0	0	0	0	0.0015949	0	0	0	0	0	0	0	0	0	0	0	0	0	0	0	0.0127592	0	0	0	0
GGACTCCT_C13	40-44	Induced	0	0	0	0.000763359	0	0	0	0	0	0	0	0	0	0	0	0	0	0	0	0	0	0	0	0	0	0	0	0.000763359	0	0	0	0	0	0	0	0	0.00152672	0	0	0	0	0	0	0	0	0	0
GGACTCCT_C14	40-44	Induced	0	0	0	0	0	0	0	0	0	0	0	0	0	0	0	0	0	0	0	0	0	0	0	0	0	0	0	0	0	0	0	0	0	0	0	0	0	0	0	0.00111359	0	0.00111359	0.00222717	0	0	0	0
GGACTCCT_C15	40-44	Induced	0.00236967	0	0	0	0	0	0	0	0.00473934	0	0	0	0	0	0	0	0	0.00236967	0	0	0	0	0	0	0	0	0	0.00236967	0	0	0	0.00236967	0	0	0	0	0	0	0	0	0	0	0.00236967	0	0.00236967	0	0
GGACTCCT_C16	40-44	Induced	0	0	0	0	0	0	0	0	0	0	0	0	0	0	0	0	0	0	0	0	0	0	0	0	0	0	0	0	0	0	0	0.00233645	0	0	0	0	0	0.00233645	0	0	0	0	0.00233645	0	0	0	0
GGACTCCT_C17	40-44	Induced	0	0	0	0	0	0	0	0	0.00185185	0	0	0	0	0	0	0	0	0	0	0	0	0	0	0	0	0	0	0	0	0	0	0	0	0	0	0	0	0	0	0	0.00185185	0	0.00185185	0	0	0	0
GGACTCCT_C18	40-44	Induced	0	0	0	0	0	0.000919963	0	0	0.000919963	0	0	0.00183993	0	0	0	0	0	0	0	0	0	0	0	0	0	0	0	0	0	0	0	0.000919963	0	0	0	0	0	0	0	0.000919963	0	0	0	0	0	0	0
GGACTCCT_C19	40-44	Induced	0	0	0	0	0.00134228	0	0	0	0	0	0	0	0.00134228	0	0	0	0	0	0	0	0	0	0	0	0	0	0	0	0	0	0	0	0	0	0	0.00134228	0	0	0	0	0	0	0.00268456	0	0	0	0
GGACTCCT_C20	40-44	Induced	0	0	0	0	0	0	0	0	0	0	0.00554529	0	0	0	0	0	0	0.00184843	0	0	0	0	0.00184843	0	0	0	0	0	0	0	0	0.00369686	0	0	0	0	0	0	0	0	0	0	0	0	0	0	0
GGACTCCT_C21	40-44	Induced	0	0	0	0	0	0	0	0	0	0	0.0013459	0	0	0	0.0013459	0	0	0	0	0	0	0	0.0013459	0	0	0	0	0	0	0	0	0	0	0	0	0	0	0	0	0	0	0.0013459	0	0	0	0	0
GGACTCCT_C22	40-44	Induced	0	0	0	0	0	0	0	0	0.000797448	0	0	0	0	0	0	0	0	0	0	0	0	0	0	0	0	0	0	0	0	0	0	0	0	0	0	0	0	0	0	0	0	0	0	0	0	0	0
GGACTCCT_C23	40-44	Induced	0	0	0	0	0	0	0	0	0.00306748	0	0	0	0	0	0	0	0	0	0	0	0	0	0	0	0	0	0	0	0	0	0	0	0	0	0	0	0	0	0	0	0	0	0	0	0	0	0
GGACTCCT_C24	40-44	Induced	0	0	0	0	0	0	0	0	0.00117096	0	0	0	0	0	0	0	0	0	0	0	0	0	0	0	0	0	0	0	0	0	0	0	0	0	0	0	0	0	0	0	0	0	0.00117096	0	0	0	0
GGACTCCT_D1	40-44	Induced	0.00285714	0	0	0	0	0	0	0	0	0	0	0	0	0	0	0	0	0	0	0	0	0	0	0	0	0	0	0	0	0	0	0	0	0	0	0	0	0	0	0.00285714	0	0	0	0	0	0	0
GGACTCCT_D2	40-44	Induced	0	0	0	0	0	0	0	0	0	0	0	0	0	0	0	0	0	0	0	0	0	0	0	0	0	0	0	0.00122699	0	0	0	0	0	0	0	0	0	0	0	0	0.00122699	0	0.00122699	0	0	0	0
GGACTCCT_D4	40-44	Induced	0	0	0	0	0	0	0	0	0	0	0	0	0	0	0	0	0	0	0	0	0	0	0	0	0	0	0	0	0	0.000893655	0	0.00178731	0	0	0	0	0	0	0	0	0	0	0.00178731	0	0	0	0
GGACTCCT_D6	40-44	Induced	0	0.00323625	0	0	0	0	0	0	0.00323625	0	0	0	0	0	0	0	0	0	0	0	0	0	0	0	0	0	0	0	0	0	0	0	0	0	0	0	0	0	0	0	0	0	0	0	0	0	0
GGACTCCT_D7	40-44	Induced	0	0	0	0	0	0	0	0	0.00309598	0	0.00309598	0	0	0	0	0	0	0	0	0	0	0.00154799	0	0	0	0	0	0	0	0	0	0	0	0	0	0	0	0	0	0	0.00154799	0	0	0	0	0	0
GGACTCCT_D9	40-44	Induced	0.00156006	0	0	0	0	0	0	0	0	0	0.00156006	0	0	0	0	0	0	0	0	0	0.00156006	0	0	0	0	0	0	0	0	0	0	0.00780031	0	0	0	0	0	0	0	0	0	0	0.00156006	0	0	0	0
GGACTCCT_D11	40-44	Induced	0	0	0	0	0	0	0	0	0	0	0	0	0	0	0	0	0	0	0	0	0	0	0	0	0	0.00278552	0	0	0	0.0111421	0	0	0	0	0	0	0	0	0	0	0	0	0	0	0	0	0
GGACTCCT_D12	40-44	Induced	0.00130039	0	0	0	0	0	0	0	0.00260078	0	0	0	0	0	0	0	0	0	0	0	0	0	0.00130039	0.00260078	0	0	0	0	0	0	0	0	0	0	0	0	0.00130039	0	0	0	0	0	0.00130039	0	0	0	0
GGACTCCT_D13	40-44	Induced	0	0.00133869	0	0	0	0	0	0	0	0	0	0	0	0	0	0	0	0	0	0	0	0	0	0	0	0	0	0	0	0	0	0.00133869	0	0	0	0	0	0	0	0	0	0	0.00133869	0	0	0	0
GGACTCCT_D14	40-44	Induced	0	0	0	0	0	0	0	0	0.00235018	0	0.00117509	0	0	0	0.00117509	0	0	0	0	0	0	0	0.00117509	0	0	0	0	0	0	0	0	0.00117509	0	0	0	0	0	0	0	0	0	0	0.00470035	0	0	0	0
GGACTCCT_D15	40-44	Induced	0	0	0.00381679	0	0	0	0	0	0.00127226	0	0	0	0.00254453	0	0	0	0	0	0	0	0.00127226	0	0	0	0	0	0	0	0	0	0	0	0	0	0	0	0	0	0	0	0	0	0	0	0	0	0
GGACTCCT_D17	40-44	Induced	0	0	0	0	0	0	0	0	0.00206186	0	0.00206186	0	0	0	0	0	0	0	0	0	0	0	0	0	0	0	0.00206186	0.00206186	0	0	0.00206186	0	0	0	0	0	0.00206186	0	0	0	0.00412371	0	0	0	0	0	0.00206186
GGACTCCT_D18	40-44	Induced	0	0	0	0	0	0	0	0	0	0.00150376	0.00300752	0	0	0	0	0	0	0	0.00300752	0	0	0	0	0	0	0	0	0	0	0	0	0.00150376	0	0.00150376	0	0	0	0	0	0	0	0	0	0	0	0	0
GGACTCCT_D19	40-44	Induced	0	0	0	0	0	0	0	0	0	0	0	0	0.000967118	0.000967118	0	0	0	0	0	0	0	0	0	0	0	0	0	0	0	0.000967118	0	0	0	0	0	0	0	0	0	0	0	0	0.000967118	0.000967118	0	0	0
GGACTCCT_D21	40-44	Induced	0	0	0	0	0	0	0	0	0	0	0	0	0	0	0	0	0	0	0	0	0	0	0	0	0	0	0	0	0	0	0	0	0	0	0	0	0	0	0	0	0	0	0.001321	0	0	0	0.001321
GGACTCCT_D22	40-44	Induced	0	0	0	0	0	0	0	0	0.00229885	0	0	0	0	0	0	0	0	0	0	0	0	0	0	0	0	0	0	0	0	0	0	0	0	0	0	0	0	0	0	0	0	0	0.00229885	0	0	0	0
GGACTCCT_D24	40-44	Induced	0	0.00155039	0	0	0	0	0	0	0	0	0.0248062	0	0	0	0	0	0.00155039	0	0	0	0	0	0.0108527	0	0	0	0	0	0	0	0	0.00465116	0	0.00465116	0	0	0	0	0	0	0	0	0.00155039	0	0	0	0
GGACTCCT_E2	40-44	Induced	0	0	0	0	0	0	0	0	0	0	0	0	0	0	0	0	0	0	0	0	0	0	0	0	0	0	0	0	0	0	0	0	0	0	0	0	0	0	0	0	0	0	0	0	0	0	0
GGACTCCT_E4	40-44	Induced	0	0	0	0.00165837	0	0	0	0	0.00165837	0	0.00165837	0	0	0	0	0	0.00165837	0	0.00165837	0	0	0	0	0	0	0	0	0	0	0	0	0	0	0	0	0	0	0	0	0	0	0	0	0	0	0	0
GGACTCCT_E5	40-44	Induced	0	0	0	0	0	0	0	0	0	0	0.00212314	0	0	0	0	0	0	0	0	0	0	0	0	0	0	0	0	0	0	0	0	0.00212314	0	0.00212314	0	0	0	0	0	0	0	0	0.00424628	0	0	0	0
GGACTCCT_E6	40-44	Induced	0	0	0	0	0	0	0	0	0	0	0	0	0	0	0	0	0	0	0	0	0	0	0	0	0	0	0	0	0	0	0	0	0	0	0	0	0	0	0	0	0	0	0	0	0	0	0
GGACTCCT_E8	40-44	Induced	0	0	0	0	0	0	0	0	0.00235294	0	0	0	0	0	0	0	0	0	0	0	0	0	0	0	0	0	0	0.00235294	0	0	0	0.00235294	0	0	0	0	0	0	0	0	0	0	0.00705882	0	0	0	0
GGACTCCT_E9	40-44	Induced	0	0	0	0	0	0	0	0	0	0	0.00303951	0	0.00303951	0	0	0	0	0	0	0	0	0	0	0	0	0	0	0	0	0	0	0	0	0	0	0	0	0	0	0.00303951	0	0	0	0.00303951	0	0	0
GGACTCCT_E10	40-44	Induced	0	0	0	0	0	0	0	0	0	0	0.00375469	0	0	0	0	0	0	0	0	0	0	0	0	0	0	0	0	0	0	0	0.00125156	0	0	0	0	0	0.00125156	0	0	0	0	0	0.00125156	0	0	0	0
GGACTCCT_E11	40-44	Induced	0	0	0	0	0	0	0	0	0	0	0	0	0	0	0	0	0	0	0	0	0	0.00331126	0	0	0	0	0.00331126	0.00331126	0	0	0	0	0	0	0	0	0	0	0	0	0	0	0.00331126	0	0	0	0
GGACTCCT_E13	40-44	Induced	0	0.00337838	0.00168919	0	0	0	0	0	0.00168919	0	0	0	0	0	0	0	0.00168919	0	0	0	0	0	0	0	0	0	0	0.00168919	0	0	0	0	0	0	0	0	0	0	0	0	0	0	0	0	0	0	0
GGACTCCT_E15	40-44	Induced	0	0	0	0	0.00142653	0	0	0	0	0	0	0	0	0	0	0	0	0	0	0	0	0	0	0	0	0	0	0	0	0	0	0	0	0	0.00142653	0	0	0	0	0	0	0	0	0	0	0.00142653	0
GGACTCCT_E16	40-44	Induced	0	0	0	0	0	0	0	0	0.00178253	0	0.00178253	0	0	0	0	0	0	0.00178253	0	0	0	0	0	0	0	0	0	0	0	0	0	0	0	0	0	0	0.00356506	0	0	0	0	0	0.00178253	0	0	0	0
GGACTCCT_E19	40-44	Induced	0	0	0	0	0	0	0	0	0.00227273	0	0	0	0	0	0	0	0	0	0	0	0	0	0.00227273	0	0	0	0	0	0	0	0	0.00227273	0	0	0	0	0	0	0	0	0.00227273	0	0.00227273	0	0	0	0
GGACTCCT_E21	40-44	Induced	0	0	0	0	0	0	0	0	0	0	0	0	0	0	0	0	0	0	0	0	0	0	0	0	0	0	0	0	0	0	0	0	0	0	0	0	0	0	0	0	0	0	0.0118765	0	0	0	0
GGACTCCT_E22	40-44	Induced	0	0	0	0	0	0	0	0	0.0117925	0	0	0	0	0	0	0	0	0.00235849	0	0	0	0	0	0	0	0	0	0	0	0	0	0	0	0	0	0	0	0	0	0	0	0	0.00235849	0	0	0	0.00235849
GGACTCCT_E23	40-44	Induced	0.00369004	0	0	0	0	0.000922509	0	0	0.000922509	0	0.000922509	0	0	0	0.000922509	0	0	0	0	0	0	0	0	0	0	0	0.00184502	0	0	0	0	0.000922509	0	0	0	0.000922509	0	0	0	0.00369004	0	0	0.000922509	0	0	0	0
GGACTCCT_F2	40-44	Induced	0	0	0	0	0	0	0	0	0	0	0	0	0	0	0	0	0	0	0	0	0	0	0	0	0	0	0	0	0	0	0	0	0	0	0	0	0	0	0	0	0	0	0	0	0	0	0
GGACTCCT_F4	40-44	Induced	0	0	0	0	0	0	0	0	0	0	0	0	0	0	0	0	0	0	0	0	0	0	0.000808407	0	0	0	0	0	0	0	0	0.00242522	0	0	0	0.00485044	0	0	0	0.000808407	0.00161681	0	0	0.00242522	0	0.000808407	0
GGACTCCT_F6	40-44	Induced	0	0	0	0	0	0	0	0	0	0	0	0	0	0	0	0	0.00164204	0	0	0	0	0	0	0	0	0	0	0	0	0	0	0.00985222	0	0	0	0	0	0	0	0.00492611	0	0	0	0	0	0	0
GGACTCCT_F7	40-44	Induced	0	0	0	0	0.00151057	0	0	0	0.00151057	0	0	0	0	0	0	0	0	0	0	0	0	0	0	0	0	0	0	0	0	0	0	0	0	0	0	0	0.00151057	0	0	0	0.00151057	0	0	0	0	0	0
GGACTCCT_F8	40-44	Induced	0	0	0	0	0	0	0	0	0	0	0	0	0	0	0.00220022	0	0	0	0	0	0	0	0	0	0	0	0	0	0	0	0	0.00110011	0	0	0	0	0	0	0	0	0	0	0	0	0	0	0
GGACTCCT_F10	40-44	Induced	0	0	0	0	0	0	0	0	0	0	0	0	0	0	0	0	0	0	0.00176367	0	0	0	0	0	0	0	0	0	0	0	0	0	0	0	0	0	0	0	0	0	0	0	0	0	0	0	0
GGACTCCT_F11	40-44	Induced	0	0.00278552	0	0	0	0	0	0	0	0	0	0	0	0	0	0	0	0	0	0	0	0	0	0	0	0	0	0	0	0	0	0	0	0	0	0	0	0	0	0	0	0	0.00278552	0	0	0.00139276	0
GGACTCCT_F13	40-44	Induced	0	0	0	0	0	0	0	0	0	0	0.00152905	0	0	0	0	0	0.0030581	0	0	0	0	0	0	0	0	0	0	0	0	0	0	0.00152905	0	0	0	0	0	0	0	0	0	0	0	0	0	0	0
GGACTCCT_F14	40-44	Induced	0	0	0	0	0	0	0	0	0	0	0	0	0	0	0	0	0	0	0	0	0	0	0	0	0	0	0	0	0	0	0	0	0	0	0	0.00257069	0.00257069	0.00257069	0	0.00771208	0.00257069	0	0	0	0	0	0
GGACTCCT_F19	40-44	Induced	0	0	0	0	0	0	0	0	0	0	0	0	0.00213675	0	0	0	0	0	0	0	0	0	0	0	0	0	0	0.00213675	0	0	0.00213675	0	0	0	0	0	0	0	0	0	0.00213675	0	0.00213675	0	0	0	0.00213675
GGACTCCT_F20	40-44	Induced	0	0	0	0	0	0	0	0	0	0	0.002079	0	0	0	0	0	0	0	0	0	0	0	0	0	0	0	0	0	0	0	0	0.002079	0	0.00623701	0	0	0	0	0	0	0	0	0	0	0	0	0
GGACTCCT_F21	40-44	Induced	0	0	0	0	0	0	0	0	0	0	0	0	0	0	0	0	0	0	0.00471698	0	0	0	0.00235849	0	0	0	0	0.00235849	0	0	0	0	0	0	0	0	0	0	0	0	0	0	0	0	0	0	0
GGACTCCT_F22	40-44	Induced	0	0	0	0	0	0	0	0	0	0	0	0	0	0	0	0	0	0	0	0	0	0	0	0	0	0	0	0	0	0	0	0	0	0	0	0	0	0	0	0	0	0	0.0012987	0	0	0	0
GGACTCCT_F23	40-44	Induced	0	0	0	0	0	0	0	0	0.0029985	0	0.00149925	0	0	0	0	0	0	0	0.00149925	0	0	0	0	0	0	0	0	0	0	0	0	0	0	0	0	0	0	0	0.00149925	0	0	0	0	0	0	0.00149925	0
GGACTCCT_G1	40-44	Induced	0	0	0	0	0	0	0	0	0	0	0	0	0	0	0	0	0	0	0	0	0	0	0	0	0	0	0	0	0	0	0	0	0	0	0	0	0	0.00226244	0	0	0	0	0.00678733	0	0.00452489	0	0
GGACTCCT_G2	40-44	Induced	0	0	0	0	0	0	0	0	0	0	0.0027027	0	0	0	0	0	0	0.0027027	0	0	0	0	0	0	0	0	0	0.0027027	0	0	0	0	0	0	0	0	0	0	0	0	0	0	0	0	0	0	0
GGACTCCT_G4	40-44	Induced	0	0	0.00130208	0	0	0	0.00130208	0	0	0	0	0	0.00130208	0	0	0	0	0.00130208	0	0	0	0	0	0	0	0	0	0	0	0	0	0	0	0	0	0	0	0	0	0	0.00130208	0	0	0	0	0	0.00130208
GGACTCCT_G8	40-44	Induced	0.0013624	0	0	0	0	0	0	0	0.00408719	0	0	0	0.00408719	0	0	0	0	0	0	0	0	0	0	0	0	0	0	0.0013624	0	0	0.0027248	0	0	0	0	0	0	0	0	0	0.00544959	0	0	0	0	0	0.00544959
GGACTCCT_G11	40-44	Induced	0	0	0	0	0	0	0	0	0.00632911	0	0.00316456	0	0	0	0	0	0	0	0	0	0	0	0	0	0	0	0	0	0	0	0	0	0	0	0	0	0	0	0	0	0	0	0	0	0	0	0
GGACTCCT_G12	40-44	Induced	0	0	0	0	0	0	0	0	0	0	0	0	0	0	0	0	0	0	0	0	0	0	0	0	0	0	0	0	0	0	0	0	0	0	0	0	0	0	0	0	0	0	0	0	0	0	0
GGACTCCT_G13	40-44	Induced	0	0	0	0	0	0	0	0	0.0025974	0	0	0	0	0	0	0.0012987	0	0	0	0	0	0	0	0	0	0	0	0	0	0	0	0.0012987	0	0	0	0	0	0	0	0	0	0	0	0	0	0.0012987	0
GGACTCCT_G14	40-44	Induced	0	0	0	0	0	0	0	0	0	0	0.0033389	0	0	0	0	0	0	0	0	0	0	0	0	0	0	0	0.00417362	0	0	0	0.000834725	0	0	0.000834725	0	0	0	0	0	0	0	0	0	0	0	0	0
GGACTCCT_G16	40-44	Induced	0	0.0069541	0	0	0	0	0	0	0.00139082	0	0	0	0.00139082	0	0	0	0	0	0	0	0	0	0	0	0	0	0.00417246	0	0	0	0	0.00139082	0	0	0	0	0	0	0	0	0	0	0	0	0	0	0
GGACTCCT_G17	40-44	Induced	0	0	0	0	0	0	0	0	0	0	0.00234192	0	0	0	0	0	0	0	0	0	0	0	0.00117096	0	0	0	0	0.00117096	0	0.00117096	0	0	0	0	0	0	0	0	0	0	0	0	0.00234192	0	0	0	0
GGACTCCT_G18	40-44	Induced	0	0	0	0	0	0	0	0	0	0	0	0	0	0	0	0	0	0	0	0	0	0	0.00183486	0	0	0	0.00183486	0	0	0	0	0	0	0	0	0	0	0	0	0	0.00183486	0	0	0	0	0	0
GGACTCCT_G19	40-44	Induced	0	0	0	0	0	0	0	0	0	0	0	0	0	0	0	0	0	0	0	0	0	0	0.00161031	0	0	0	0	0	0	0	0	0	0	0	0	0	0	0	0	0.00161031	0	0	0	0	0	0	0
GGACTCCT_G20	40-44	Induced	0	0	0	0	0	0	0	0	0	0	0	0	0	0	0	0	0.00109529	0	0	0	0	0.00109529	0	0	0	0	0.00219058	0	0	0	0	0	0	0	0	0	0	0	0	0	0	0	0.00219058	0	0	0	0
GGACTCCT_G21	40-44	Induced	0	0	0	0	0	0	0	0	0	0	0	0	0	0	0	0	0	0	0	0	0	0	0.00185529	0	0	0	0	0	0	0	0	0.00185529	0	0	0	0	0	0	0.00371058	0	0	0	0	0	0	0	0
GGACTCCT_G22	40-44	Induced	0	0	0	0	0	0	0	0	0	0	0	0	0	0	0	0	0	0	0	0	0	0	0.0030303	0	0	0	0	0	0	0	0	0	0	0	0	0	0	0	0	0	0	0	0	0	0	0	0
GGACTCCT_G23	40-44	Induced	0	0.00460829	0	0	0	0	0	0	0.00460829	0	0	0	0	0	0	0	0	0	0	0	0	0	0	0	0	0	0	0	0	0	0	0	0	0	0	0	0	0	0	0	0	0	0.00230415	0	0	0	0
GGACTCCT_G24	40-44	Induced	0	0	0	0	0	0	0	0	0	0	0	0	0	0	0	0	0	0	0.00144718	0	0	0	0	0	0	0	0.00144718	0	0	0	0	0.00289436	0	0	0	0	0	0	0	0.00144718	0	0	0	0	0	0.00289436	0
GGACTCCT_H3	40-44	Induced	0	0	0	0	0	0	0	0	0	0	0	0	0	0	0	0	0	0	0	0	0	0	0	0	0	0	0	0.00227273	0	0.00227273	0	0	0	0	0	0	0	0	0	0	0	0	0	0	0	0	0
GGACTCCT_H6	40-44	Induced	0.0011274	0	0	0	0	0	0	0	0	0	0	0	0	0	0	0	0.0011274	0	0	0	0	0	0	0	0	0	0	0	0	0	0	0	0	0	0	0	0	0	0	0	0.0011274	0	0	0	0	0	0
GGACTCCT_H7	40-44	Induced	0	0	0	0	0	0	0	0	0	0	0	0	0	0	0	0	0	0	0	0	0	0	0	0	0	0	0	0	0	0	0	0	0	0	0	0	0	0	0	0	0	0	0	0	0	0	0
GGACTCCT_H8	40-44	Induced	0	0.00144509	0	0	0	0	0	0	0	0	0	0	0	0	0	0	0	0	0	0	0	0	0	0	0	0	0.00144509	0	0	0	0	0	0	0	0	0	0	0	0	0	0	0	0.015896	0	0	0	0
GGACTCCT_H9	40-44	Induced	0	0	0	0	0	0	0	0	0.00900901	0	0	0	0	0	0	0	0	0	0	0	0	0	0	0	0	0	0	0	0	0	0.00600601	0	0	0	0	0	0	0	0	0	0	0	0	0	0	0	0
GGACTCCT_H10	40-44	Induced	0	0	0	0	0	0	0	0	0	0	0	0	0.0021978	0	0	0	0	0	0	0	0	0	0	0	0	0	0.0010989	0.00989011	0	0	0	0	0	0	0	0	0	0	0	0	0	0.0010989	0	0	0	0	0
GGACTCCT_H11	40-44	Induced	0	0	0	0	0	0	0.00119048	0	0	0.00119048	0	0	0	0	0	0	0	0	0	0	0.00119048	0	0	0	0	0	0	0	0	0	0	0.0047619	0	0.00595238	0	0	0	0	0	0	0	0	0.00119048	0	0.00119048	0	0
GGACTCCT_H14	40-44	Induced	0	0	0	0	0	0	0	0	0.0113314	0	0	0	0	0	0	0	0	0	0	0	0	0	0	0	0	0	0	0	0	0	0	0	0	0	0	0	0	0	0	0	0	0	0	0	0	0	0
GGACTCCT_H16	40-44	Induced	0	0.00299401	0	0	0	0	0	0	0	0	0.00299401	0	0	0	0	0	0	0	0	0	0	0	0	0	0	0	0	0	0	0	0	0	0	0	0	0	0	0	0	0	0	0	0	0	0	0	0
GGACTCCT_H17	40-44	Induced	0	0.00447427	0	0	0	0	0	0	0	0	0	0	0	0	0	0	0	0	0	0	0	0	0	0	0	0	0.00223714	0	0	0	0	0	0	0	0	0	0	0	0	0	0	0.0134228	0	0	0	0	0
GGACTCCT_H19	40-44	Induced	0	0	0	0	0	0	0	0	0.00233645	0	0	0	0	0	0	0	0	0	0	0	0	0	0	0	0	0	0.00233645	0	0	0	0	0	0	0	0	0	0	0	0	0.00233645	0	0	0	0	0	0	0
GGACTCCT_H20	40-44	Induced	0	0	0	0	0	0	0	0	0.00465477	0	0	0	0	0	0	0	0	0.000775795	0	0	0	0	0	0	0	0	0.000775795	0	0	0	0	0.000775795	0	0	0	0	0.000775795	0	0	0	0	0	0	0	0	0	0
GGACTCCT_H21	40-44	Induced	0	0	0	0	0	0	0	0	0	0	0	0	0	0	0	0	0	0	0	0	0	0	0	0	0	0	0.00419287	0	0	0	0	0.00209644	0	0	0	0	0	0	0	0.00209644	0	0	0.00209644	0	0	0	0
GGACTCCT_H22	40-44	Induced	0	0.00158228	0	0	0	0.00632911	0	0	0	0	0	0	0	0	0	0	0	0	0	0	0	0	0.00158228	0	0	0	0.00474684	0	0	0	0	0.00158228	0	0	0	0	0	0	0	0.00316456	0	0	0	0	0	0	0
GGACTCCT_H23	40-44	Induced	0.00202634	0	0	0	0	0	0.00101317	0	0	0	0	0	0.00101317	0	0	0	0	0	0	0	0	0	0	0	0	0	0.00101317	0	0	0.00101317	0	0.00101317	0	0	0	0	0.00202634	0	0	0	0	0	0	0	0	0	0
GGACTCCT_H24	40-44	Induced	0	0	0	0	0	0	0	0	0	0	0	0	0	0	0	0	0	0	0	0	0	0	0	0	0	0	0	0.00197628	0	0	0	0	0	0	0	0	0	0	0	0	0.00197628	0.00197628	0	0	0	0	0
GGACTCCT_I1	40-44	Induced	0	0.00117786	0.00353357	0	0	0	0	0	0	0	0	0	0	0	0	0	0.00235571	0.00117786	0	0	0	0	0	0	0	0	0	0	0	0	0	0	0	0	0	0	0	0	0	0	0.00117786	0	0.00117786	0	0	0	0
GGACTCCT_I2	40-44	Induced	0	0.00581395	0	0	0	0	0	0	0	0	0	0	0	0	0	0	0	0	0.00145349	0	0	0	0	0	0	0	0	0.00145349	0	0	0	0	0	0	0	0	0	0	0	0	0	0	0	0	0	0.00145349	0
GGACTCCT_I3	40-44	Induced	0	0	0	0	0	0	0	0	0	0	0.00153139	0	0	0	0	0	0	0	0.00153139	0	0	0	0	0	0	0	0	0.00153139	0	0	0	0	0	0	0	0	0.00153139	0	0	0	0	0	0.00153139	0	0	0	0
GGACTCCT_I4	40-44	Induced	0	0	0	0	0	0	0.0161074	0	0	0	0	0	0	0	0	0	0.00134228	0.00134228	0	0	0	0	0	0	0	0	0	0	0	0	0	0	0	0	0	0	0	0	0	0	0	0	0	0	0	0	0
GGACTCCT_I5	40-44	Induced	0	0	0.00171527	0	0	0	0	0	0	0	0	0	0	0	0	0	0	0.000857633	0	0	0	0	0	0	0	0	0	0	0	0.000857633	0	0	0.000857633	0	0.000857633	0	0.000857633	0	0	0	0.0025729	0	0.00171527	0	0	0	0
GGACTCCT_I6	40-44	Induced	0	0	0	0	0	0	0.0018622	0	0	0	0.00372439	0	0	0	0	0	0	0	0	0	0	0	0	0	0	0	0	0	0	0	0	0	0	0	0	0.00372439	0	0	0	0	0	0	0	0	0	0	0
GGACTCCT_I7	40-44	Induced	0.000711744	0	0	0	0	0	0	0	0	0	0	0	0	0	0	0	0.000711744	0	0	0	0	0	0	0	0	0.000711744	0	0.000711744	0	0	0	0	0	0	0	0	0	0	0	0	0.000711744	0.000711744	0	0	0	0	0
GGACTCCT_I8	40-44	Induced	0	0.00152207	0	0	0	0	0	0	0.00152207	0	0.000761035	0	0	0	0	0.00380518	0	0	0	0	0	0	0	0	0	0	0	0.000761035	0	0.00152207	0	0.000761035	0	0	0	0	0	0	0	0	0	0.000761035	0	0	0	0	0
GGACTCCT_I9	40-44	Induced	0	0.00069735	0	0	0.00069735	0	0	0	0.00069735	0	0.0013947	0	0	0	0.00069735	0	0	0	0	0	0	0	0	0	0	0	0.00209205	0	0	0	0	0.00209205	0	0	0	0	0.00069735	0	0.00069735	0	0.00069735	0	0.00348675	0	0	0.00348675	0
GGACTCCT_I10	40-44	Induced	0	0.0155317	0	0	0	0	0	0	0	0	0	0	0	0	0	0	0.00119474	0	0	0	0	0	0.00119474	0	0	0	0	0.00119474	0	0	0	0	0	0	0	0	0	0	0	0	0	0	0.00238949	0	0	0	0
GGACTCCT_I11	40-44	Induced	0	0	0	0	0.000808407	0	0	0	0.00161681	0	0	0	0	0	0	0	0.000808407	0.00161681	0	0	0	0	0.00161681	0	0	0	0	0	0	0.00161681	0	0.000808407	0.000808407	0.000808407	0	0	0	0	0	0.00161681	0	0	0.000808407	0	0	0	0
GGACTCCT_I12	40-44	Induced	0	0.00024888	0	0	0	0.00024888	0.00024888	0	0.00099552	0	0.00024888	0	0.00024888	0	0.00024888	0	0	0	0	0	0	0	0	0	0	0.00049776	0	0.00024888	0	0.00099552	0	0.00099552	0	0	0	0	0	0	0.00049776	0.00024888	0.00074664	0	0.00099552	0.00024888	0	0	0
GGACTCCT_I13	40-44	Induced	0	0	0	0	0	0	0	0	0	0	0	0	0	0	0	0.000673854	0	0	0	0	0	0	0	0	0	0	0.000673854	0	0	0	0	0.00134771	0	0	0	0	0	0	0	0	0.00202156	0	0.00539084	0	0	0	0
GGACTCCT_I14	40-44	Induced	0	0	0	0	0	0	0	0	0.00103093	0	0	0	0	0	0	0	0	0	0	0	0	0	0.00103093	0	0	0	0	0	0	0	0	0.00103093	0	0	0	0	0	0	0	0	0	0	0.00206186	0	0	0	0
GGACTCCT_I15	40-44	Induced	0	0	0.000687285	0	0	0	0.000687285	0	0	0	0.000687285	0	0	0	0	0	0	0	0	0.000687285	0	0	0.000687285	0	0	0	0	0.000687285	0	0	0	0.00206186	0	0	0	0.000687285	0	0	0	0.00137457	0	0	0	0	0	0.000687285	0
GGACTCCT_I16	40-44	Induced	0	0	0	0	0	0	0	0	0.00110011	0	0.000550055	0	0.000550055	0	0.00110011	0	0.00110011	0.000550055	0	0	0.000550055	0	0	0	0	0	0.000550055	0.000550055	0	0	0	0.000550055	0	0	0	0	0	0	0	0.000550055	0	0.000550055	0.00110011	0	0.000550055	0	0
GGACTCCT_I17	40-44	Induced	0	0	0	0	0	0	0	0	0.00125	0	0.00125	0	0	0	0	0	0	0	0	0	0	0	0	0	0	0	0	0	0	0	0.00125	0	0	0	0	0	0	0	0	0	0	0.00125	0	0	0	0	0
GGACTCCT_I18	40-44	Induced	0	0.000309406	0	0	0	0.000309406	0.000309406	0	0.000309406	0	0.000309406	0	0	0	0	0	0.00123762	0.000618812	0.00123762	0	0.000309406	0	0.000309406	0	0	0	0.000618812	0.000309406	0	0.000309406	0	0.00185644	0	0	0	0	0.000309406	0	0.000309406	0	0	0.000928218	0.000618812	0	0	0	0.000309406
GGACTCCT_I19	40-44	Induced	0	0	0.000936768	0	0	0	0	0	0.000936768	0	0	0	0	0	0.000936768	0	0	0	0.000468384	0.000468384	0.000468384	0	0.000468384	0	0	0	0.000936768	0	0	0	0	0.00374707	0	0	0	0	0.000468384	0	0	0.000468384	0	0	0.000936768	0	0	0.000468384	0
GGACTCCT_I20	40-44	Induced	0	0	0	0	0	0	0	0	0.0010917	0.000363901	0	0	0.000363901	0	0	0	0.000363901	0.000363901	0	0	0	0	0.000727802	0	0	0.000363901	0.0010917	0	0	0.000363901	0	0.0010917	0	0	0.000363901	0	0.000363901	0	0	0	0.000363901	0	0.000727802	0	0	0	0.000363901
GGACTCCT_I21	40-44	Induced	0	0.000456621	0	0	0	0	0.000456621	0	0.000913242	0	0	0	0	0	0	0	0.000456621	0.00136986	0	0	0	0	0.000913242	0	0	0	0.00639269	0	0	0	0	0.00136986	0	0	0	0	0.000456621	0	0	0	0.00456621	0	0.000913242	0	0	0.000913242	0
GGACTCCT_I22	40-44	Induced	0	0.00115207	0	0	0	0	0	0	0	0	0	0	0	0	0	0	0	0	0	0	0	0	0	0	0	0	0	0.00115207	0	0	0	0	0	0	0	0.00115207	0	0	0	0.00230415	0	0	0.00230415	0	0	0	0
GGACTCCT_I23	40-44	Induced	0	0	0	0	0	0	0	0	0	0	0	0	0	0	0	0	0	0.00107296	0	0.00107296	0	0	0	0	0	0	0.00107296	0	0	0	0	0	0	0	0	0	0	0	0	0	0	0.00107296	0.00107296	0	0.00107296	0	0
GGACTCCT_I24	40-44	Induced	0	0.000733138	0	0	0	0.000733138	0	0	0.00219941	0	0	0	0.000733138	0	0	0	0	0	0	0	0	0	0.00439883	0	0	0	0.000733138	0.000733138	0	0.00146628	0	0.000733138	0.00146628	0	0	0	0	0	0	0	0	0	0.000733138	0	0	0	0
GGACTCCT_J1	40-44	Induced	0	0	0	0	0	0	0	0	0	0	0	0	0.00182482	0	0.00547445	0	0	0	0	0	0	0	0	0	0	0	0	0.00182482	0	0.00182482	0	0	0	0	0	0	0	0	0	0.00182482	0	0.00182482	0	0	0	0	0
GGACTCCT_J2	40-44	Induced	0	0.00833333	0	0	0	0	0	0	0	0	0.00277778	0	0	0	0	0	0	0	0	0	0	0	0	0	0	0	0.00277778	0	0	0	0	0	0	0	0	0	0	0	0	0	0	0.00277778	0	0	0	0	0
GGACTCCT_J3	40-44	Induced	0	0	0	0	0	0	0	0	0	0	0.00228833	0	0	0	0	0	0.00686499	0.00228833	0	0	0	0	0	0	0	0	0	0	0	0	0	0	0	0	0	0	0.00228833	0	0	0	0	0	0	0	0	0	0.00228833
GGACTCCT_J4	40-44	Induced	0	0	0	0	0	0	0	0	0.000651042	0	0.00130208	0	0	0	0	0	0.000651042	0	0	0	0	0	0	0	0	0	0	0.00325521	0	0	0	0.00260417	0	0	0	0	0.00130208	0	0	0	0	0	0	0	0	0	0
GGACTCCT_J5	40-44	Induced	0	0	0	0	0	0	0	0	0.00247066	0	0	0	0	0	0	0	0	0	0	0	0	0	0.000617665	0	0	0	0.00123533	0	0	0	0	0.00123533	0	0	0	0	0	0	0.000617665	0	0.001853	0	0.000617665	0	0	0.000617665	0
GGACTCCT_J6	40-44	Induced	0	0.00102354	0	0	0	0	0	0	0	0	0.00102354	0	0	0	0	0	0	0.00102354	0	0	0	0	0	0	0	0	0	0	0	0	0	0	0	0	0	0	0.00102354	0	0	0.00204708	0	0	0	0	0	0	0
GGACTCCT_J7	40-44	Induced	0	0.00101523	0	0	0	0	0	0	0	0	0.00101523	0	0	0	0	0	0	0	0	0	0	0	0	0	0	0	0	0.00101523	0	0	0	0.00203046	0	0	0	0	0	0	0	0	0	0.00101523	0.00507614	0	0	0	0
GGACTCCT_J8	40-44	Induced	0	0.00145349	0	0	0	0	0	0	0.00290698	0	0	0	0	0	0	0	0	0	0	0	0	0	0	0	0	0	0	0	0	0	0	0	0	0	0	0	0	0	0	0	0.00145349	0	0	0	0	0	0
GGACTCCT_J9	40-44	Induced	0	0.00241352	0	0	0	0	0	0	0	0	0	0	0	0	0.000804505	0	0	0.000804505	0	0	0	0	0	0	0	0	0	0	0	0.000804505	0	0.000804505	0	0	0	0	0	0	0	0	0	0.000804505	0.000804505	0	0	0	0.000804505
GGACTCCT_J10	40-44	Induced	0	0.000555247	0	0	0	0.000555247	0	0	0.000555247	0	0	0	0	0	0.000555247	0	0.000555247	0	0	0	0	0	0.00222099	0	0	0.000555247	0	0.000555247	0	0.00277624	0	0.000555247	0	0	0	0	0.00111049	0	0	0.00166574	0	0	0	0	0	0	0
GGACTCCT_J11	40-44	Induced	0	0	0	0	0	0	0	0	0.00164474	0	0	0	0	0	0	0	0	0.000822368	0	0	0	0	0	0	0	0	0.00164474	0	0	0.000822368	0	0.00164474	0	0	0	0	0	0	0	0	0	0	0.00246711	0	0	0	0
GGACTCCT_J12	40-44	Induced	0	0	0.000730994	0	0	0	0	0	0.000730994	0	0.000730994	0	0	0	0	0	0.000730994	0	0	0	0	0	0.000730994	0	0	0	0	0.000730994	0	0	0	0.000730994	0	0.000730994	0	0	0.000730994	0	0	0.000730994	0	0	0	0	0	0	0
GGACTCCT_J13	40-44	Induced	0	0	0	0	0	0	0.00105932	0	0	0	0	0	0	0	0	0	0	0	0	0	0	0	0	0	0	0	0	0.00105932	0	0.00105932	0	0	0	0	0	0	0	0	0	0	0	0	0.00105932	0	0	0	0
GGACTCCT_J14	40-44	Induced	0.000640615	0	0	0	0.000640615	0	0	0	0.000640615	0	0.00128123	0	0	0	0	0	0	0.00128123	0	0	0	0	0	0	0	0	0.00128123	0.000640615	0	0.000640615	0	0	0	0	0	0	0	0	0	0.000640615	0	0	0.00384369	0	0	0	0
GGACTCCT_J15	40-44	Induced	0	0	0	0	0	0	0	0	0	0	0	0	0	0	0.00102881	0	0.00102881	0.00102881	0	0	0	0	0	0	0	0	0.00102881	0	0	0	0	0.00102881	0	0	0	0	0	0.00102881	0.00102881	0	0.00102881	0	0	0	0	0	0.00102881
GGACTCCT_J16	40-44	Induced	0.000970874	0	0	0	0	0	0	0	0	0	0	0	0	0	0.000970874	0	0	0.000970874	0	0	0.000970874	0	0	0	0	0	0	0	0	0	0	0	0	0	0	0	0	0	0	0	0.000970874	0	0.000970874	0	0	0	0
GGACTCCT_J17	40-44	Induced	0	0	0	0	0	0	0	0	0	0	0.000659631	0	0	0	0	0	0	0	0	0	0	0	0	0	0	0	0.000659631	0	0	0	0	0	0	0	0	0	0	0	0	0.00197889	0	0.000659631	0.000659631	0	0	0.000659631	0
GGACTCCT_J18	40-44	Induced	0	0	0	0	0	0	0	0	0	0	0	0	0	0	0	0	0	0	0	0	0	0	0	0	0	0	0	0	0	0	0	0	0	0	0	0	0	0	0	0	0.00094518	0	0.00189036	0	0	0.00094518	0
GGACTCCT_J19	40-44	Induced	0	0	0	0	0	0	0	0	0.00217391	0	0.000724638	0	0	0	0	0	0	0	0	0	0	0	0.000724638	0	0	0	0.00144928	0	0	0	0	0.000724638	0	0	0	0	0	0	0	0	0	0.000724638	0.000724638	0	0	0.000724638	0
GGACTCCT_J20	40-44	Induced	0	0	0	0	0.00087184	0	0	0	0	0	0.00087184	0	0	0	0	0	0	0.00087184	0.00087184	0	0	0	0	0	0	0	0	0.00087184	0	0	0	0	0	0	0	0	0	0	0	0.00087184	0.00087184	0.00087184	0	0	0	0	0
GGACTCCT_J21	40-44	Induced	0	0.00113122	0	0	0.00113122	0	0	0	0.00113122	0	0.00113122	0	0	0	0.00113122	0	0	0.00113122	0	0	0	0	0	0	0	0	0.00226244	0	0	0	0	0.00113122	0	0	0.00113122	0	0	0	0	0	0.00113122	0	0	0	0	0	0
GGACTCCT_J22	40-44	Induced	0	0	0	0	0	0	0	0	0.000957854	0	0	0	0	0	0	0	0	0	0	0	0	0	0	0.000957854	0	0	0.00191571	0.000957854	0	0	0	0	0	0	0	0	0.000957854	0	0	0	0	0	0.000957854	0	0	0	0
GGACTCCT_J23	40-44	Induced	0	0.000788644	0	0	0	0	0	0	0	0	0.000788644	0	0	0	0.00157729	0	0	0	0	0	0	0	0	0	0	0	0	0	0	0	0	0.000788644	0	0	0	0	0	0	0	0	0.00236593	0.000788644	0.00157729	0	0	0	0
GGACTCCT_J24	40-44	Induced	0	0	0	0	0	0	0	0	0.00094697	0	0	0	0	0	0.00094697	0	0	0	0	0	0	0	0	0	0	0	0	0	0	0	0	0	0	0	0	0	0	0	0	0	0	0	0.00189394	0	0	0	0
GGACTCCT_K1	40-44	Induced	0	0	0	0	0	0	0	0	0.000719424	0	0.00107914	0	0	0	0	0	0.000359712	0.000359712	0	0	0	0	0	0	0	0	0.000359712	0.000359712	0	0	0	0.000359712	0	0	0	0.000359712	0	0	0	0	0	0	0	0	0	0.000359712	0
GGACTCCT_K2	40-44	Induced	0	0	0	0	0	0	0.000713776	0	0	0	0	0	0	0	0	0	0	0.00214133	0	0	0	0	0	0	0	0	0	0	0	0	0	0	0	0	0	0	0.000713776	0	0	0	0.0107066	0.000713776	0.000713776	0	0	0.000713776	0
GGACTCCT_K3	40-44	Induced	0	0.000848176	0	0	0	0	0	0	0.000282725	0.000282725	0.000282725	0	0	0	0	0	0.000282725	0	0	0	0	0.000282725	0.000282725	0	0	0.000282725	0	0.000565451	0	0.000282725	0	0.00197908	0	0	0	0	0	0	0	0.000282725	0	0	0.0011309	0	0	0	0
GGACTCCT_K4	40-44	Induced	0	0	0	0	0	0	0	0	0.00142113	0	0.000947418	0	0	0	0	0	0	0.000473709	0.000473709	0	0	0	0	0	0	0	0.000473709	0.000473709	0	0	0	0.00142113	0	0	0	0	0	0	0	0	0	0.000473709	0.000947418	0	0	0.000947418	0
GGACTCCT_K5	40-44	Induced	0	0.00104603	0	0	0	0	0	0	0	0	0.00209205	0	0	0	0.00104603	0	0	0	0	0	0	0	0	0	0	0	0.00104603	0	0	0	0	0.00104603	0	0	0	0.00104603	0	0	0	0	0.00104603	0	0	0	0	0	0
GGACTCCT_K6	40-44	Induced	0	0	0	0	0	0	0.00116822	0	0	0	0	0	0	0	0	0	0	0	0	0	0	0	0	0	0	0	0.00116822	0	0	0	0	0	0	0	0	0	0	0	0	0	0	0	0	0	0	0	0
GGACTCCT_K7	40-44	Induced	0	0	0	0	0.000778816	0	0.000778816	0	0.00155763	0	0	0	0	0	0	0	0	0	0	0	0	0	0.00233645	0	0	0	0.00233645	0	0	0	0	0	0	0	0	0	0	0	0	0.000778816	0	0	0.00155763	0.000778816	0	0	0
GGACTCCT_K8	40-44	Induced	0	0.000803213	0	0	0	0	0	0	0	0	0.00160643	0	0	0	0	0	0.000803213	0	0	0	0	0	0	0	0	0.000803213	0	0	0	0	0	0	0	0	0	0	0	0	0	0	0	0	0	0	0	0	0
GGACTCCT_K9	40-44	Induced	0.00173913	0	0	0	0	0	0	0	0	0	0	0	0	0	0	0	0	0	0	0	0	0	0	0	0	0	0	0.00173913	0	0	0	0.00173913	0	0	0	0	0	0	0	0	0	0	0	0	0	0	0
GGACTCCT_K10	40-44	Induced	0	0	0	0	0	0	0	0	0.00193798	0	0	0	0	0	0	0	0.00193798	0	0	0	0	0	0	0	0	0	0	0	0	0	0	0	0	0	0	0	0	0	0	0	0	0	0.00387597	0	0	0	0
GGACTCCT_K11	40-44	Induced	0	0	0	0	0	0	0	0	0	0	0.00136426	0	0	0	0	0	0	0	0	0	0	0	0	0	0	0	0.00272851	0	0	0	0	0	0	0	0	0	0	0	0	0	0	0	0.00272851	0	0	0	0
GGACTCCT_K12	40-44	Induced	0	0	0	0	0	0	0	0	0.000938086	0.000938086	0	0	0	0	0	0	0	0	0	0	0	0	0	0	0	0	0	0	0	0.000938086	0	0.000938086	0	0	0	0	0.000938086	0	0	0	0	0	0	0	0	0	0
GGACTCCT_K13	40-44	Induced	0	0	0	0	0	0	0	0	0	0	0	0	0	0	0.00465116	0	0	0.00116279	0	0	0	0	0	0	0	0	0.00116279	0	0	0	0	0	0	0	0	0	0.00465116	0	0	0.00116279	0	0	0.00116279	0	0	0	0
GGACTCCT_K14	40-44	Induced	0	0	0	0	0	0	0.00109769	0	0	0	0	0	0	0	0	0	0	0	0	0	0	0	0	0	0	0	0	0	0	0	0	0.00219539	0.00109769	0	0	0	0	0	0	0	0.00109769	0	0.00109769	0	0	0	0
GGACTCCT_K15	40-44	Induced	0	0	0	0	0	0	0	0	0	0	0.000862069	0	0	0	0	0	0.00172414	0	0.000862069	0	0	0	0	0	0	0	0	0.000862069	0	0.000862069	0	0	0	0	0	0	0	0	0	0.000862069	0	0	0.00172414	0	0	0	0
GGACTCCT_K16	40-44	Induced	0	0.00121065	0.000605327	0	0.000605327	0	0	0	0	0	0.00181598	0	0	0	0	0	0	0	0	0	0	0	0	0	0	0	0	0	0	0.000605327	0	0	0.000605327	0	0	0	0	0	0	0.000605327	0	0	0.000605327	0	0	0	0
GGACTCCT_K17	40-44	Induced	0	0.000339328	0	0	0.000339328	0	0	0	0.000678656	0	0	0	0	0	0	0	0	0.000339328	0	0	0	0	0	0	0	0	0.000678656	0.000339328	0	0	0	0.000678656	0	0.000339328	0	0	0	0	0	0.000339328	0	0	0.00101798	0	0	0	0
GGACTCCT_K18	40-44	Induced	0	0	0	0	0	0.000355872	0	0	0.00106762	0	0.00106762	0	0	0	0.000355872	0.000355872	0.000355872	0	0.000355872	0	0	0	0	0	0	0	0	0	0	0	0	0	0	0	0	0	0.000355872	0	0	0.000355872	0	0	0.000711744	0	0	0.000355872	0
GGACTCCT_K19	40-44	Induced	0	0	0	0	0	0	0	0	0	0	0	0	0	0	0	0	0	0	0.00103413	0	0	0	0	0	0	0	0	0.00103413	0	0	0	0	0	0	0	0	0	0	0	0	0.00103413	0	0	0	0	0	0
GGACTCCT_K20	40-44	Induced	0	0.00109769	0	0	0	0	0	0	0.00109769	0	0.00109769	0	0	0	0	0	0	0	0	0	0	0	0	0	0	0	0.00329308	0	0	0	0	0	0	0	0	0.00109769	0	0	0	0	0	0	0	0	0	0.00439078	0
GGACTCCT_K21	40-44	Induced	0	0	0.00189753	0	0	0	0	0	0	0.000948767	0.000948767	0	0	0	0	0	0.0028463	0	0	0	0	0	0.00189753	0	0	0	0.000948767	0	0	0.000948767	0	0	0	0	0	0	0.000948767	0	0	0	0	0	0.000948767	0	0	0	0
GGACTCCT_K22	40-44	Induced	0	0	0	0	0	0	0	0	0	0	0.00163666	0	0	0	0	0	0	0	0	0	0	0	0	0	0	0	0	0.00327332	0	0	0	0	0	0	0	0	0	0	0	0	0	0	0.00163666	0	0	0	0
GGACTCCT_K23	40-44	Induced	0	0	0	0	0	0	0	0	0	0	0	0	0	0	0	0	0.00257732	0	0.00257732	0	0	0	0	0	0	0	0	0.00257732	0	0	0	0.00257732	0	0	0	0	0	0	0	0.00257732	0	0	0	0	0	0	0
GGACTCCT_K24	40-44	Induced	0	0	0	0	0	0	0	0	0.00141243	0	0	0	0	0	0	0	0	0	0	0	0	0	0	0	0	0	0	0	0	0	0	0	0	0	0	0	0	0	0	0	0	0	0	0	0.00141243	0	0
GGACTCCT_L1	40-44	Induced	0	0	0	0	0	0.000870322	0	0	0	0	0.000870322	0	0	0	0	0	0	0	0	0	0	0	0	0	0	0	0	0	0	0	0	0.000870322	0	0	0	0	0	0	0	0	0	0	0	0.00174064	0	0	0
GGACTCCT_L2	40-44	Induced	0	0	0	0	0	0	0	0	0.00108814	0	0	0	0	0	0	0.00108814	0	0	0	0	0	0	0	0	0	0	0.00108814	0	0	0	0	0.00108814	0	0	0	0	0.00108814	0	0	0	0.00108814	0	0	0	0	0	0
GGACTCCT_L3	40-44	Induced	0	0.00075815	0.00075815	0	0	0	0	0	0	0	0	0	0	0	0	0	0.00075815	0	0	0	0	0	0	0	0	0	0.0015163	0	0	0	0	0	0	0	0	0	0	0	0	0	0	0.00075815	0.00075815	0	0	0	0
GGACTCCT_L4	40-44	Induced	0	0.0026455	0	0	0	0	0	0	0	0	0	0	0	0	0	0	0	0	0	0	0	0	0	0	0	0	0	0	0	0	0	0.0026455	0	0	0	0	0	0	0	0	0	0	0	0	0	0	0
GGACTCCT_L5	40-44	Induced	0	0	0	0	0	0	0	0	0.000661376	0	0.00198413	0	0.000661376	0	0	0	0	0	0.000661376	0	0	0	0	0	0	0	0	0	0	0	0	0.00132275	0	0	0	0	0	0	0	0.00132275	0	0	0.000661376	0	0	0	0
GGACTCCT_L6	40-44	Induced	0	0.000667334	0	0.000333667	0	0	0	0.000333667	0.000333667	0	0.002002	0	0	0	0	0	0	0	0	0	0	0	0.000333667	0	0	0	0.000667334	0.000333667	0	0	0	0.00133467	0	0	0	0	0	0	0	0.000333667	0.000667334	0.000333667	0.001001	0	0	0	0
GGACTCCT_L7	40-44	Induced	0	0	0	0	0	0	0	0	0	0	0	0	0	0	0	0	0	0	0	0	0	0	0	0	0	0	0	0	0	0	0	0	0	0	0	0	0.00222222	0	0	0	0	0	0	0	0	0	0
GGACTCCT_L8	40-44	Induced	0	0	0	0	0	0	0	0	0.00329308	0	0	0	0	0	0	0	0	0	0	0	0.00109769	0	0	0	0	0	0	0.00219539	0	0	0	0.00109769	0	0	0	0	0.00109769	0	0	0	0	0	0.00219539	0	0	0	0
GGACTCCT_L9	40-44	Induced	0	0	0	0	0	0	0	0	0	0	0	0	0	0	0	0	0	0	0	0	0	0	0	0	0	0	0.00291545	0	0	0	0	0	0	0	0	0	0	0	0	0	0	0	0	0	0	0	0
GGACTCCT_L10	40-44	Induced	0.000409165	0	0.000409165	0	0	0	0	0	0.000409165	0	0.0012275	0	0	0	0	0	0	0	0	0	0	0	0.000409165	0	0	0.000409165	0	0.000818331	0	0	0	0.000409165	0	0	0	0	0.000409165	0	0	0.000409165	0	0	0.000818331	0	0	0	0
GGACTCCT_L11	40-44	Induced	0	0	0	0	0	0.000914913	0	0	0	0	0.000914913	0	0	0	0	0	0	0	0	0	0	0	0	0	0	0	0.00457457	0	0	0	0	0	0	0	0	0	0	0	0	0.000914913	0	0	0.000914913	0	0	0	0
GGACTCCT_L13	40-44	Induced	0	0	0	0	0	0	0	0	0	0	0	0	0	0	0	0	0	0	0	0	0.00196464	0	0	0	0	0	0	0	0	0	0	0.00196464	0	0	0	0	0	0	0	0.00196464	0	0	0	0	0	0	0
GGACTCCT_L14	40-44	Induced	0	0.00174216	0	0	0	0	0	0	0	0	0	0	0	0	0	0	0.00348432	0	0	0	0	0	0.00174216	0	0	0	0	0	0	0	0	0.00174216	0	0	0	0	0	0	0	0.00174216	0.00174216	0	0	0	0	0	0
GGACTCCT_L15	40-44	Induced	0	0	0	0	0	0	0	0	0	0	0.0010917	0	0	0	0	0	0.0010917	0	0	0	0	0	0	0	0	0	0	0.0010917	0	0	0	0.00327511	0	0	0	0	0	0	0	0	0	0	0	0	0	0	0.0010917
GGACTCCT_L16	40-44	Induced	0	0.000411862	0	0	0	0	0	0	0.00123558	0	0.000411862	0	0	0	0	0	0	0	0	0	0	0	0.000411862	0	0	0	0.00123558	0	0	0.000411862	0.000411862	0	0	0	0	0.000823723	0.000411862	0	0	0.000411862	0.000411862	0	0.000411862	0	0	0.000823723	0
GGACTCCT_L17	40-44	Induced	0	0.00194363	0	0	0	0	0	0	0	0	0.000971817	0	0	0	0.000971817	0	0	0	0	0	0	0	0	0	0	0	0	0	0	0	0	0	0	0	0	0	0	0	0	0	0.000971817	0	0.00291545	0	0	0	0
GGACTCCT_L18	40-44	Induced	0	0	0	0	0.000469925	0	0	0	0	0	0.00093985	0	0	0	0	0	0	0	0	0	0	0	0.000469925	0	0	0	0	0	0	0	0	0.000469925	0	0	0	0	0	0	0	0	0	0.000469925	0.00093985	0	0	0	0
GGACTCCT_L19	40-44	Induced	0	0	0	0	0	0	0	0	0	0	0	0	0	0	0	0	0	0	0	0	0	0	0	0	0	0	0.00142248	0	0	0	0	0	0	0	0	0	0.00142248	0	0	0	0.00142248	0	0	0	0	0.00853485	0
GGACTCCT_L20	40-44	Induced	0	0	0	0	0	0.00329489	0.00164745	0	0	0	0.00164745	0	0	0	0.00164745	0	0	0	0	0	0	0	0	0	0	0	0.0131796	0	0	0	0	0.00164745	0	0	0	0	0	0	0	0	0	0	0	0	0	0	0
GGACTCCT_L21	40-44	Induced	0	0	0.000933707	0	0	0	0	0	0.000933707	0	0	0	0	0	0	0	0	0	0	0	0.000933707	0	0	0	0	0	0	0.000933707	0	0	0	0.00186741	0	0	0	0	0	0	0	0.00840336	0	0.000933707	0	0	0	0	0
GGACTCCT_L22	40-44	Induced	0	0	0	0	0	0	0	0	0.0028169	0	0	0	0	0	0.0028169	0	0	0	0	0	0.0028169	0	0	0	0	0	0	0	0	0	0	0	0	0	0	0	0	0	0	0.0028169	0	0.0028169	0	0	0	0	0
GGACTCCT_L23	40-44	Induced	0	0	0	0	0	0	0	0	0	0	0.000707714	0	0	0	0	0	0	0	0.000707714	0	0.000707714	0	0	0	0	0	0.000707714	0	0	0.000707714	0	0.00141543	0	0	0	0	0	0	0	0.000707714	0.000707714	0	0.00141543	0	0	0	0
GGACTCCT_L24	40-44	Induced	0	0	0	0	0	0	0	0	0	0	0	0.000675676	0	0	0	0	0.000675676	0	0	0	0	0	0	0	0	0	0.000675676	0	0	0.000675676	0	0.000675676	0	0	0	0	0	0	0	0.000675676	0	0	0.0027027	0	0	0	0
GGACTCCT_M1	40-44	Induced	0	0	0.00269542	0	0	0	0	0	0	0	0.00269542	0	0	0	0	0	0	0	0	0	0	0	0	0	0	0	0	0	0	0	0	0	0	0	0	0.00269542	0	0	0	0	0	0	0	0	0	0	0
GGACTCCT_M2	40-44	Induced	0	0	0	0	0	0	0	0	0.00184162	0	0.00184162	0	0	0	0	0	0	0	0	0	0	0	0	0	0	0	0.00184162	0	0	0	0	0	0	0	0	0	0	0	0	0	0	0	0.00368324	0	0	0	0
GGACTCCT_M3	40-44	Induced	0	0	0.00133869	0	0	0	0	0	0.00133869	0	0	0	0	0	0	0	0	0	0	0	0	0	0	0	0	0	0	0	0	0	0	0	0	0	0	0	0	0	0	0.00133869	0	0.00133869	0	0	0	0	0
GGACTCCT_M4	40-44	Induced	0	0	0	0	0.00141143	0	0	0	0.00141143	0	0	0	0	0	0	0	0.000705716	0	0	0	0	0	0	0	0	0	0	0	0	0	0	0.00141143	0	0	0	0	0	0	0	0	0	0	0.00211715	0	0	0	0
GGACTCCT_M5	40-44	Induced	0	0	0	0	0	0	0	0	0.0018315	0	0.0018315	0	0	0	0	0	0	0	0	0	0	0	0	0	0	0	0	0	0	0	0	0	0	0	0	0	0	0	0	0.003663	0	0	0	0	0	0	0.0018315
GGACTCCT_M6	40-44	Induced	0	0.00149701	0	0	0	0	0	0	0.00149701	0	0.00149701	0	0	0	0	0	0	0.00149701	0	0	0	0	0	0	0	0	0	0	0	0	0	0	0	0	0	0	0	0	0	0	0	0	0	0	0	0	0
GGACTCCT_M7	40-44	Induced	0	0	0	0	0	0.00109409	0	0	0	0	0	0	0	0	0	0	0	0.00218818	0	0	0	0	0	0	0	0	0.00109409	0	0	0	0	0.00109409	0	0	0	0	0	0	0	0	0	0	0.00218818	0	0	0	0
GGACTCCT_M8	40-44	Induced	0	0	0	0	0	0	0.000878735	0	0	0	0	0	0	0	0	0	0	0	0	0	0	0	0	0	0	0.000878735	0	0.000878735	0	0	0	0.00175747	0	0	0	0	0	0	0.000878735	0	0.000878735	0	0	0	0	0	0
GGACTCCT_M9	40-44	Induced	0	0	0	0	0	0	0	0	0	0	0.00291545	0	0	0	0	0	0	0	0	0	0	0	0	0	0	0	0	0	0	0	0	0	0	0	0	0	0	0	0	0.00145773	0	0	0.00145773	0	0	0	0
GGACTCCT_M10	40-44	Induced	0	0	0.00131926	0	0	0	0	0	0	0	0	0	0	0	0	0	0	0	0	0	0	0	0	0	0	0	0	0	0	0	0	0	0	0	0	0	0.00263852	0	0	0	0	0	0.00263852	0	0	0	0
GGACTCCT_M11	40-44	Induced	0	0.00158228	0	0	0	0	0	0	0.00158228	0	0	0	0	0	0	0	0	0	0	0	0	0	0	0	0	0	0.00158228	0.00316456	0	0	0	0	0	0	0	0	0	0	0	0	0.00158228	0	0.00316456	0	0	0	0
GGACTCCT_M12	40-44	Induced	0	0	0	0	0	0	0	0	0	0	0.00225734	0	0	0	0	0	0	0.00225734	0	0	0	0	0	0	0	0	0	0	0	0	0	0	0	0	0	0	0	0	0	0	0	0	0	0	0	0	0
GGACTCCT_M13	40-44	Induced	0	0.00181488	0	0	0	0	0	0	0	0	0	0	0	0	0	0	0.00181488	0	0	0	0	0	0	0	0	0	0	0	0	0	0	0	0	0	0	0	0	0	0	0	0	0	0	0	0	0	0
GGACTCCT_M14	40-44	Induced	0	0.000695894	0	0	0	0	0	0	0.00139179	0	0	0	0.000695894	0	0	0	0	0	0	0	0	0	0.00139179	0	0	0	0	0	0	0.000695894	0	0.00139179	0.000695894	0	0	0	0.000695894	0	0	0	0.000695894	0	0.00139179	0	0	0	0
GGACTCCT_M15	40-44	Induced	0	0	0	0	0	0	0	0	0	0	0.00130208	0	0	0	0	0.00130208	0	0	0.00130208	0	0	0	0	0	0	0	0	0.00130208	0	0	0	0.00130208	0	0	0	0	0.00130208	0	0.00130208	0	0	0.00130208	0	0	0	0	0
GGACTCCT_M16	40-44	Induced	0	0	0	0	0	0	0	0	0	0	0	0	0	0	0	0	0	0	0	0	0	0	0	0	0	0	0	0	0	0	0	0.00256739	0	0	0	0	0	0	0	0	0	0	0.0012837	0	0	0	0
GGACTCCT_M17	40-44	Induced	0	0	0	0	0	0	0	0	0	0	0	0	0	0	0	0	0	0	0.0030303	0	0	0	0	0	0	0	0	0	0	0	0	0.0030303	0	0	0	0	0.0030303	0	0	0.00606061	0	0	0	0	0	0	0
GGACTCCT_M18	40-44	Induced	0	0	0	0	0	0	0	0	0.000858369	0	0.00171674	0	0	0	0	0.000858369	0	0.000858369	0	0	0	0	0	0	0	0	0	0.000858369	0	0.000858369	0	0	0	0	0	0	0	0	0	0	0.000858369	0	0	0	0	0	0
GGACTCCT_M19	40-44	Induced	0	0	0	0	0	0	0.00141643	0	0	0	0	0	0	0	0	0	0	0	0	0	0	0	0	0	0	0	0	0	0	0	0	0	0	0	0	0	0	0	0	0.00141643	0.00141643	0.00566572	0	0	0	0.00141643	0
GGACTCCT_M20	40-44	Induced	0	0	0	0	0	0	0	0	0	0	0	0	0	0	0.0019305	0	0	0.0019305	0	0	0	0	0	0	0	0	0	0	0	0	0	0	0	0	0	0	0	0	0	0	0	0	0	0	0	0	0
GGACTCCT_M21	40-44	Induced	0	0	0	0	0	0	0	0	0.00391389	0	0.00195695	0	0	0	0	0	0	0	0	0	0	0	0	0	0	0	0	0	0	0	0	0	0	0	0	0.00391389	0	0	0	0.00195695	0	0	0.00782779	0	0	0	0
GGACTCCT_M22	40-44	Induced	0	0	0	0	0	0	0	0	0	0	0	0	0	0	0	0	0	0	0	0	0	0	0	0	0	0	0.00235294	0	0	0	0	0	0	0	0	0	0	0	0	0	0	0	0	0	0	0	0
GGACTCCT_M23	40-44	Induced	0	0	0	0	0	0	0	0	0	0	0	0	0	0	0	0	0	0	0	0	0	0	0	0	0	0	0	0	0	0.000861326	0	0	0	0	0	0	0	0	0	0.00344531	0	0	0.0103359	0	0	0	0
GGACTCCT_M24	40-44	Induced	0	0	0	0	0	0	0	0	0	0	0	0	0	0	0.00235849	0	0	0	0	0	0	0	0	0	0	0	0	0	0	0	0	0	0	0	0	0	0.00235849	0	0	0	0	0.00235849	0	0	0	0	0
GGACTCCT_N1	40-44	Induced	0.000969932	0	0	0	0	0	0	0	0.000969932	0.000969932	0	0	0	0	0.000969932	0	0	0	0	0	0	0	0	0	0	0	0.000969932	0.000969932	0	0	0	0	0	0	0	0	0	0	0	0.000969932	0	0	0	0	0	0	0.0029098
GGACTCCT_N2	40-44	Induced	0	0	0	0	0	0	0	0	0	0	0	0	0	0	0	0	0	0	0	0	0.00104712	0	0	0	0	0	0	0	0	0	0	0.00104712	0	0	0	0	0	0	0	0	0	0.00104712	0.00104712	0	0	0	0
GGACTCCT_N3	40-44	Induced	0	0.00265604	0	0	0	0	0	0	0	0	0	0	0	0	0	0	0	0	0	0	0	0	0	0	0	0	0	0.00132802	0	0	0	0	0	0	0	0	0	0	0	0	0.00132802	0	0.00132802	0	0	0	0
GGACTCCT_N4	40-44	Induced	0	0	0	0	0	0	0	0	0	0	0	0	0	0	0	0	0	0	0	0	0	0	0	0	0	0	0	0	0	0	0	0.000946074	0	0	0	0	0	0	0	0.000946074	0	0	0	0	0	0	0
GGACTCCT_N5	40-44	Induced	0	0	0	0	0	0	0	0	0	0	0	0	0	0	0	0	0	0	0	0.00110011	0	0	0.00110011	0	0	0	0	0.00110011	0	0	0	0	0	0	0	0	0	0	0	0	0	0	0.00110011	0	0	0	0.00110011
GGACTCCT_N6	40-44	Induced	0	0.00135501	0.00135501	0	0	0	0.00135501	0	0.00135501	0	0.00135501	0	0	0	0.00135501	0	0	0	0	0	0	0	0	0	0	0	0	0	0	0	0	0.00135501	0	0	0.00135501	0	0	0	0	0.00135501	0	0	0.00135501	0	0	0	0
GGACTCCT_N7	40-44	Induced	0	0.0030303	0	0	0	0	0	0	0	0	0.0030303	0	0	0	0	0	0	0	0	0	0.0030303	0	0	0	0	0	0	0.0030303	0	0	0	0	0	0	0	0	0	0	0	0	0	0.00909091	0	0	0	0	0
GGACTCCT_N8	40-44	Induced	0	0	0	0	0	0	0	0	0.000716589	0	0.000358295	0	0	0	0.000358295	0	0.00107488	0	0.000358295	0	0.000358295	0	0.000358295	0	0	0.000358295	0	0.000358295	0	0.00250806	0	0.000358295	0	0	0	0	0.000716589	0	0	0	0	0.000358295	0.000716589	0	0	0	0
GGACTCCT_N9	40-44	Induced	0	0	0	0	0	0	0	0	0	0	0	0	0	0	0	0	0	0	0	0	0	0	0.00115473	0	0	0	0	0	0	0	0	0	0	0	0	0	0	0	0	0.00115473	0.00115473	0	0	0	0	0	0
GGACTCCT_N10	40-44	Induced	0	0.000670241	0	0	0	0	0	0	0.00134048	0	0	0	0	0	0.00201072	0	0	0	0	0	0	0	0	0	0	0	0	0.00134048	0	0	0	0.00201072	0	0	0	0	0.000670241	0	0	0.000670241	0	0	0	0	0	0	0
GGACTCCT_N11	40-44	Induced	0	0	0	0	0	0	0	0	0	0	0	0	0	0	0	0	0	0	0	0	0	0	0.00193798	0	0	0	0.00193798	0.00193798	0	0	0	0	0	0	0	0	0	0	0	0	0	0	0.00387597	0	0	0	0
GGACTCCT_N12	40-44	Induced	0	0.00251046	0	0	0	0	0	0	0	0	0	0	0	0	0	0	0	0	0	0	0	0	0	0	0	0	0	0	0	0	0	0.00502092	0	0	0	0	0	0	0.0041841	0	0	0	0	0	0	0	0
GGACTCCT_N13	40-44	Induced	0	0.000829876	0	0	0	0	0	0	0.000829876	0	0	0	0	0	0.000829876	0	0.000829876	0.000829876	0	0	0	0.000829876	0	0	0	0	0.000829876	0.000829876	0	0	0	0.000829876	0	0	0	0	0	0	0.000829876	0.000829876	0	0	0	0	0	0.000829876	0
GGACTCCT_N14	40-44	Induced	0	0	0	0	0	0	0	0	0.00156495	0	0.00156495	0	0	0	0	0	0	0	0	0	0	0	0	0	0	0	0	0	0	0	0	0.00156495	0	0	0	0	0	0	0	0	0	0	0.0109546	0	0	0	0
GGACTCCT_N15	40-44	Induced	0	0	0	0	0	0	0	0	0	0	0	0	0	0	0	0	0.00185529	0	0	0	0	0	0	0	0	0	0	0	0	0	0.00185529	0	0	0	0	0	0	0	0	0	0	0	0.00185529	0	0	0	0
GGACTCCT_N16	40-44	Induced	0	0.002331	0	0	0	0	0	0	0.002331	0	0	0	0	0	0	0	0	0	0	0	0	0	0	0	0	0	0	0	0	0	0	0.002331	0	0	0	0	0	0	0	0	0	0	0	0	0	0	0
GGACTCCT_N17	40-44	Induced	0	0.00110865	0	0	0	0	0	0	0	0	0	0	0	0	0	0	0	0	0	0	0	0	0	0	0	0.00110865	0	0	0	0	0	0	0	0	0	0	0	0	0	0	0	0	0	0	0	0	0
GGACTCCT_N18	40-44	Induced	0	0	0	0	0	0	0	0	0.00210305	0	0.00105152	0	0	0	0	0	0	0	0	0	0	0	0.00210305	0	0	0	0	0	0	0	0	0.00105152	0	0	0	0	0	0	0	0	0	0	0	0	0	0	0
GGACTCCT_N19	40-44	Induced	0	0	0	0	0	0	0	0	0	0	0	0	0	0	0.00157978	0	0	0	0	0	0	0	0	0	0	0	0	0	0	0	0	0	0	0	0	0	0	0	0	0	0	0	0	0	0	0	0
GGACTCCT_N20	40-44	Induced	0	0	0	0	0	0	0	0	0.00114679	0	0	0	0	0	0	0	0.00114679	0.00114679	0	0	0	0	0	0	0	0	0	0.00344037	0	0	0	0	0	0	0	0	0	0	0	0.00114679	0	0	0.00114679	0	0	0.00229358	0
GGACTCCT_N21	40-44	Induced	0.00166113	0	0	0	0	0	0	0	0	0	0.00166113	0.00166113	0	0	0	0	0	0	0	0	0	0	0	0	0	0	0	0	0	0	0	0	0	0	0	0	0	0	0	0	0	0	0	0	0	0	0
GGACTCCT_N22	40-44	Induced	0	0	0	0	0	0	0	0	0	0	0	0	0	0	0	0	0	0	0	0.00106383	0	0	0	0	0	0	0.00106383	0	0	0	0	0	0	0	0	0	0	0	0	0	0	0	0	0	0	0	0
GGACTCCT_N24	40-44	Induced	0	0	0	0	0	0	0	0	0.00217865	0	0	0	0	0	0	0	0	0	0	0	0	0	0	0	0	0	0.00217865	0	0	0	0	0	0.0043573	0	0	0	0	0	0	0	0	0	0.00217865	0	0	0	0
GGACTCCT_O1	40-44	Uninduced	0	0	0	0	0	0	0	0	0.00159363	0	0	0	0	0	0	0	0	0	0	0	0	0	0	0	0	0	0.00159363	0.000796813	0	0	0	0.00159363	0	0	0	0	0	0	0	0	0	0.000796813	0	0	0	0	0
GGACTCCT_O2	40-44	Uninduced	0	0.00129199	0	0	0	0	0	0	0.00129199	0	0	0	0	0	0	0	0	0	0	0	0	0	0	0	0	0	0	0	0	0	0	0.00129199	0	0	0	0	0	0	0	0	0	0	0.00129199	0	0	0	0
GGACTCCT_O3	40-44	Uninduced	0	0	0	0	0	0	0.000689655	0	0	0	0	0	0	0	0	0	0	0.00137931	0.000689655	0	0.00413793	0	0	0	0	0	0.000689655	0.000689655	0	0	0	0.00137931	0.000689655	0.000689655	0	0	0.000689655	0	0	0	0	0	0	0	0	0	0
GGACTCCT_O4	40-44	Uninduced	0	0.000640205	0.000640205	0	0	0	0.000640205	0	0.000640205	0	0	0	0	0	0	0	0	0	0.000640205	0	0	0	0	0	0	0	0	0	0	0.000640205	0	0.000640205	0	0	0	0	0.000640205	0	0	0.00128041	0.00128041	0.000640205	0.000640205	0	0	0	0
GGACTCCT_O5	40-44	Uninduced	0	0	0	0	0	0.000740192	0	0	0	0	0	0	0	0	0.000740192	0	0	0	0	0	0	0	0	0	0	0	0	0	0	0.000740192	0	0.000740192	0	0	0	0	0.000740192	0	0.000740192	0	0	0.00148038	0	0	0	0	0
GGACTCCT_O6	40-44	Uninduced	0	0.00922509	0	0	0	0	0	0	0	0	0.000922509	0	0.000922509	0	0	0	0	0.000922509	0	0	0.000922509	0	0	0	0	0	0	0	0	0	0	0	0	0	0	0	0	0	0	0	0	0.0193727	0.000922509	0	0	0	0
GGACTCCT_O7	40-44	Uninduced	0	0	0.00155521	0	0	0	0	0	0.00311042	0	0	0	0	0	0.00155521	0	0	0.00155521	0.00155521	0	0	0	0	0	0	0	0.00155521	0.00155521	0	0	0	0	0	0	0	0	0	0.00155521	0	0.00155521	0	0	0.00155521	0	0	0	0
GGACTCCT_O8	40-44	Uninduced	0	0.000395883	0	0	0	0	0.000395883	0	0	0	0.000395883	0	0.000395883	0	0.00197941	0	0	0.00158353	0.000395883	0	0	0	0	0	0	0.000395883	0.000395883	0	0	0.000395883	0	0.000791766	0	0	0	0	0.00118765	0	0.000395883	0	0	0.000395883	0.000395883	0	0	0	0
GGACTCCT_O9	40-44	Uninduced	0	0	0	0	0	0	0	0	0	0	0	0	0.000938967	0	0	0	0	0	0.000938967	0	0	0	0	0	0	0	0	0	0	0	0	0	0	0	0	0	0.000938967	0	0	0.0112676	0	0	0.0028169	0	0	0	0
GGACTCCT_O10	40-44	Uninduced	0	0	0	0	0	0	0	0	0	0	0.0035461	0	0	0	0.000886525	0	0.00177305	0.000886525	0	0	0	0	0	0	0	0	0.000886525	0.00886525	0	0.000886525	0	0.000886525	0	0	0	0	0	0	0	0	0	0	0	0	0	0	0
GGACTCCT_O11	40-44	Uninduced	0	0	0	0	0	0	0	0	0	0	0.000571102	0	0	0	0	0	0	0	0	0	0	0.000571102	0.0011422	0	0	0	0.0011422	0	0	0	0	0.000571102	0	0	0.000571102	0	0.000571102	0	0	0	0	0	0.0011422	0	0.00228441	0	0
GGACTCCT_O12	40-44	Uninduced	0	0	0.00153022	0	0	0	0	0	0	0	0	0	0	0	0	0	0.000765111	0	0	0	0	0	0	0	0	0	0.000765111	0	0	0	0	0	0	0	0	0	0	0	0.000765111	0	0	0	0.000765111	0	0	0	0
GGACTCCT_O13	40-44	Uninduced	0	0	0	0	0	0	0	0	0	0	0	0	0	0	0	0	0	0	0.00110497	0	0	0	0	0	0	0	0	0	0	0	0	0	0	0	0	0	0.00110497	0	0	0	0.00220994	0	0.00110497	0	0	0	0
GGACTCCT_O14	40-44	Uninduced	0	0	0	0	0	0	0	0	0	0	0	0	0	0	0	0	0	0	0	0	0	0	0	0	0	0	0	0	0	0	0	0.00122249	0	0	0	0	0	0	0	0.00122249	0	0	0.00122249	0	0	0	0
GGACTCCT_O15	40-44	Uninduced	0	0	0	0	0	0	0	0	0.00232019	0	0	0	0	0	0	0	0	0.00116009	0	0	0	0	0	0	0	0	0.00116009	0	0	0	0	0.00116009	0	0	0	0	0	0	0	0	0.00116009	0	0.00116009	0	0	0	0
GGACTCCT_O16	40-44	Uninduced	0	0	0	0	0	0.000347705	0	0	0.00069541	0	0.000347705	0	0	0	0	0	0	0	0	0	0	0	0.000347705	0	0	0.00069541	0.000347705	0.000347705	0	0.00104312	0	0.00208623	0	0	0	0	0.000347705	0	0.000347705	0	0.000347705	0	0.00069541	0	0	0	0
GGACTCCT_O17	40-44	Uninduced	0	0	0	0	0	0	0	0	0	0	0	0	0	0	0	0	0	0	0.000843882	0	0	0	0	0	0	0	0	0.000843882	0	0	0	0	0	0	0.00337553	0	0	0	0	0	0	0	0	0	0	0	0
GGACTCCT_O18	40-44	Uninduced	0	0	0	0	0	0	0	0	0.000896861	0	0.000896861	0	0	0	0	0	0.000896861	0.000896861	0.000896861	0	0.000896861	0	0	0	0	0	0	0.000896861	0	0	0	0.000896861	0	0	0	0	0.000896861	0	0	0.000896861	0	0	0.000896861	0	0	0	0
GGACTCCT_O19	40-44	Uninduced	0	0.000633714	0	0	0	0	0	0	0	0	0	0	0	0	0	0	0	0.000633714	0	0	0	0	0	0	0	0	0	0.000633714	0	0	0	0	0	0	0	0	0.000633714	0	0	0	0.00126743	0.000633714	0.00126743	0	0	0	0
GGACTCCT_O20	40-44	Uninduced	0	0	0	0	0	0	0	0	0.00097561	0	0.00097561	0	0	0	0	0	0.00097561	0	0	0	0	0	0	0	0	0	0	0	0	0	0	0.00195122	0	0	0	0	0	0	0	0	0	0	0	0	0	0	0
GGACTCCT_O22	40-44	Uninduced	0	0	0	0	0	0	0	0	0.000951475	0	0	0	0	0	0	0	0.000475737	0.000475737	0	0	0	0	0	0	0	0.000475737	0	0.000475737	0	0.000475737	0	0.00190295	0	0	0	0	0.000951475	0	0.000475737	0.000475737	0	0	0.000475737	0	0	0	0
GGACTCCT_O23	40-44	Uninduced	0	0	0	0	0	0	0	0	0	0	0	0	0	0	0	0	0	0	0	0	0	0	0	0	0	0	0	0	0	0	0	0	0	0	0	0	0	0	0	0	0	0	0.00403226	0	0.00201613	0	0
GGACTCCT_O24	40-44	Uninduced	0	0	0	0	0	0	0	0	0.00062383	0	0	0	0	0	0	0	0	0	0.00062383	0	0	0	0	0	0	0	0.00062383	0	0	0	0	0.00062383	0	0.00062383	0	0	0	0	0	0	0	0.00062383	0	0	0	0	0
GGACTCCT_P1	40-44	Uninduced	0	0	0	0	0	0	0	0	0	0	0	0	0	0	0	0	0	0	0	0	0	0	0	0	0	0	0.00097371	0	0	0	0	0.00097371	0	0	0	0	0	0	0	0.00194742	0	0	0.00097371	0	0	0	0
GGACTCCT_P2	40-44	Uninduced	0	0	0	0	0	0	0	0	0	0	0.00214133	0	0	0	0	0	0	0	0	0	0	0	0	0	0	0	0	0.00214133	0	0.00214133	0	0	0	0	0	0	0	0	0	0	0	0	0	0	0	0	0
GGACTCCT_P3	40-44	Uninduced	0	0	0	0	0	0	0	0	0	0	0.00198807	0	0	0	0	0	0	0	0	0	0	0	0	0	0	0	0.000994036	0	0	0	0	0.000994036	0	0	0	0	0	0	0	0	0	0	0	0	0	0	0
GGACTCCT_P4	40-44	Uninduced	0	0	0	0	0	0	0	0	0	0	0	0	0	0	0	0	0	0.0217786	0	0	0	0	0	0	0	0	0	0	0	0	0	0	0	0	0	0	0	0.00181488	0	0.00181488	0.00362976	0.00181488	0.00181488	0	0	0	0
GGACTCCT_P5	40-44	Uninduced	0	0	0	0	0	0	0	0	0	0	0	0	0	0	0	0	0	0	0	0	0	0	0	0	0	0	0	0	0	0	0	0	0	0	0	0	0	0	0	0	0	0	0	0	0	0	0
GGACTCCT_P7	40-44	Uninduced	0	0	0	0	0	0	0	0	0	0	0	0	0	0	0	0	0.000381243	0	0	0	0	0	0	0.000381243	0	0	0.000762486	0	0	0.000381243	0	0.0026687	0	0.00114373	0	0	0.00190621	0	0	0	0.000381243	0.000381243	0.000762486	0	0	0	0
GGACTCCT_P8	40-44	Uninduced	0	0	0.000685401	0	0	0	0.000685401	0	0	0	0	0	0	0	0	0	0	0	0.000685401	0	0	0	0.000685401	0	0	0	0	0	0	0	0	0.000685401	0	0	0	0	0.000685401	0	0	0	0	0	0	0	0	0.000685401	0
GGACTCCT_P9	40-44	Uninduced	0	0.00095511	0	0	0	0	0	0	0	0	0	0	0	0	0	0	0	0	0	0	0	0	0	0	0	0	0	0.00095511	0	0	0	0.00095511	0	0	0	0	0	0	0	0	0	0.00095511	0	0	0	0	0
GGACTCCT_P10	40-44	Uninduced	0	0	0	0	0	0	0	0	0.000477099	0	0.0028626	0	0	0	0	0	0	0	0.00572519	0	0	0	0	0	0	0	0	0.000477099	0	0	0	0.0019084	0	0	0	0	0	0	0	0.000477099	0	0	0.000954198	0	0	0	0
GGACTCCT_P11	40-44	Uninduced	0	0	0	0	0	0	0	0	0	0	0	0	0	0	0	0	0	0	0	0.0027933	0	0	0.0027933	0	0	0	0	0.0027933	0	0	0	0	0	0	0	0	0	0	0	0.0027933	0.00558659	0	0	0	0	0	0
GGACTCCT_P12	40-44	Uninduced	0	0	0	0	0	0	0	0	0	0.00100705	0	0	0	0	0	0	0	0.00100705	0	0.00100705	0	0	0	0	0	0	0.00100705	0	0	0	0	0.00100705	0	0	0	0	0.00100705	0	0	0.0020141	0	0.00100705	0.0120846	0	0	0	0
GGACTCCT_P13	40-44	Uninduced	0	0	0.000781555	0	0	0	0	0	0.000390778	0	0	0	0	0	0.000390778	0	0	0.000781555	0.000390778	0	0	0	0	0	0	0	0	0.000390778	0	0.000781555	0	0.00234467	0	0	0	0	0.00156311	0	0.000390778	0	0	0.000390778	0.00156311	0.000390778	0	0	0.000390778
GGACTCCT_P14	40-44	Uninduced	0	0	0	0	0	0	0	0	0.000805802	0	0.00725222	0	0	0	0	0	0	0	0	0	0	0	0.000805802	0	0	0	0	0.000805802	0	0	0	0	0	0	0	0.000805802	0	0	0	0	0	0	0.00322321	0	0	0	0
GGACTCCT_P15	40-44	Uninduced	0	0.00122249	0	0	0	0	0	0	0	0	0	0	0	0	0	0	0	0.00488998	0	0	0	0	0	0	0	0	0	0.00244499	0	0	0	0	0	0	0	0	0	0	0	0.00244499	0	0	0	0	0	0	0
GGACTCCT_P16	40-44	Uninduced	0	0	0	0	0	0	0	0	0	0	0	0	0	0	0	0	0	0	0	0	0	0	0	0	0	0	0.00303951	0	0	0	0	0	0	0	0	0	0	0	0	0.00303951	0	0	0	0	0	0	0
GGACTCCT_P17	40-44	Uninduced	0	0	0.000806452	0	0	0	0.000806452	0	0	0	0	0	0	0	0	0	0	0	0	0.00806452	0	0	0	0	0	0	0	0	0	0	0	0	0	0	0	0	0	0	0	0.00241935	0	0	0.000806452	0	0	0	0
GGACTCCT_P18	40-44	Uninduced	0	0	0	0	0	0	0	0	0.00638421	0	0	0	0.000580383	0	0	0	0	0	0	0	0	0	0	0	0	0	0.000580383	0	0	0.00116077	0	0.00232153	0	0	0	0	0	0	0	0.00174115	0	0	0.000580383	0	0	0	0
GGACTCCT_P20	40-44	Uninduced	0	0	0	0	0	0	0	0	0	0	0.00125786	0	0	0	0.00125786	0	0	0	0	0	0	0	0	0	0	0	0.00125786	0	0	0	0	0	0	0	0	0	0	0	0	0	0	0	0.00125786	0	0	0	0
GGACTCCT_P22	40-44	Uninduced	0	0	0	0	0	0	0	0	0	0	0	0	0.00117786	0	0	0	0	0	0	0	0	0	0	0	0	0	0	0.00117786	0	0	0	0.00117786	0	0	0.00117786	0	0	0	0	0	0.00117786	0	0.00117786	0	0	0.00117786	0
GGACTCCT_P24	40-44	Uninduced	0	0.00128205	0	0	0	0	0	0	0.00128205	0	0	0	0	0	0	0	0	0	0	0	0	0	0	0	0	0	0	0	0	0	0	0	0	0.00128205	0	0	0	0	0	0.00128205	0	0	0	0	0	0	0
TAGGCATG_A1	44-48	Induced	0	0	0	0	0	0	0	0	0.000935454	0	0	0	0	0	0	0.00187091	0	0	0	0	0	0	0	0	0	0	0.000935454	0	0	0.00280636	0	0.000935454	0	0	0	0	0	0	0	0	0	0	0.00187091	0	0	0	0
TAGGCATG_A2	44-48	Induced	0	0.000949668	0	0.00189934	0	0	0	0	0.00189934	0	0	0	0.000949668	0	0	0	0	0	0	0	0	0	0.002849	0	0.000949668	0	0	0.00189934	0.000949668	0	0	0.002849	0	0	0	0	0.000949668	0	0	0	0.000949668	0	0.000949668	0	0	0.000949668	0
TAGGCATG_A3	44-48	Induced	0.000680272	0	0	0	0	0	0	0	0.00204082	0.000680272	0.00204082	0	0	0	0	0	0	0.000680272	0	0	0	0	0.000680272	0	0	0	0	0	0.000680272	0.00136054	0.00272109	0	0	0	0	0	0	0	0	0	0	0	0	0	0	0.00136054	0
TAGGCATG_A4	44-48	Induced	0	0	0	0.000763942	0	0	0	0	0.013751	0	0	0	0	0	0	0	0.000763942	0	0.000763942	0	0	0.000763942	0	0	0	0	0	0	0	0	0	0	0	0	0	0	0.0114591	0	0	0	0	0	0	0	0	0	0
TAGGCATG_A5	44-48	Induced	0	0	0	0	0	0	0	0	0.000915751	0	0	0	0	0	0	0	0	0	0	0	0	0	0.003663	0	0	0	0.0018315	0.000915751	0.000915751	0	0	0	0	0	0	0	0	0	0	0	0	0	0	0	0	0	0
TAGGCATG_A6	44-48	Induced	0	0.000784929	0	0	0	0	0	0	0	0	0.000784929	0	0	0	0	0	0.00470958	0	0	0	0	0	0	0	0	0	0	0	0	0	0	0.000784929	0	0	0	0	0	0	0	0.000784929	0	0	0	0	0	0	0
TAGGCATG_A7	44-48	Induced	0	0.00143678	0	0	0	0	0	0	0	0	0	0	0	0	0	0	0	0	0	0	0	0	0	0	0	0	0	0	0	0	0	0	0	0	0	0	0	0	0	0.00143678	0	0	0	0	0	0	0
TAGGCATG_A8	44-48	Induced	0	0	0	0.000801282	0	0	0	0	0	0	0.000801282	0	0.000801282	0	0	0	0	0	0	0	0	0	0	0	0	0	0	0	0	0	0	0	0	0	0	0	0.000801282	0	0	0.000801282	0	0	0.00160256	0	0	0.00160256	0
TAGGCATG_A9	44-48	Induced	0	0	0	0	0	0	0	0	0.00067981	0	0	0.00067981	0.00067981	0	0	0	0	0	0	0	0	0	0.00067981	0	0	0	0	0	0	0	0	0.00475867	0	0	0	0	0	0	0	0	0	0.00067981	0.00067981	0	0	0	0
TAGGCATG_A10	44-48	Induced	0	0	0	0	0	0	0	0	0	0	0.0012987	0	0	0	0	0	0	0	0	0	0	0	0	0	0	0	0.0012987	0	0	0.0012987	0	0	0	0	0	0	0	0	0	0	0	0	0	0	0	0	0
TAGGCATG_A11	44-48	Induced	0	0.000993049	0	0	0	0	0	0	0	0	0	0	0	0	0	0	0	0	0	0	0	0	0	0	0	0	0.000993049	0	0	0.000993049	0	0.0019861	0	0	0	0	0	0	0	0	0	0.000993049	0	0	0	0.000993049	0
TAGGCATG_A12	44-48	Induced	0	0	0	0	0	0	0	0	0.000881057	0	0	0	0	0	0	0	0	0	0	0	0	0	0	0	0	0	0	0	0	0	0	0.000881057	0	0	0	0	0	0	0	0	0	0	0	0	0	0	0
TAGGCATG_A13	44-48	Induced	0	0	0	0	0	0	0	0	0	0	0.00210526	0	0	0	0	0	0	0	0	0	0	0	0.00210526	0	0	0	0	0	0	0	0	0	0	0	0	0	0	0	0	0.00210526	0	0	0.00210526	0	0	0	0
TAGGCATG_A14	44-48	Induced	0	0.000543774	0	0	0	0	0	0.00108755	0.000543774	0	0	0	0	0	0	0	0	0	0	0	0	0.00108755	0	0	0	0	0.00163132	0	0	0	0	0.00108755	0	0	0	0	0	0	0	0	0	0	0.00108755	0	0	0.000543774	0
TAGGCATG_A15	44-48	Induced	0	0	0	0	0	0	0	0	0	0.000589623	0	0	0	0	0	0	0	0.000589623	0	0	0	0	0	0	0.00176887	0	0.000589623	0	0.000589623	0	0	0	0	0	0	0	0.000589623	0	0	0.000589623	0	0	0	0	0	0	0
TAGGCATG_A16	44-48	Induced	0	0	0.000745712	0	0	0	0	0	0.000745712	0	0	0	0	0	0.00149142	0	0	0	0.000745712	0	0	0.000745712	0.000745712	0	0	0	0	0	0	0	0	0	0	0	0	0	0	0	0	0.000745712	0	0	0.00223714	0	0	0.000745712	0
TAGGCATG_A17	44-48	Induced	0	0	0	0	0	0	0	0	0	0	0	0	0	0.00117786	0	0	0	0	0	0	0	0	0	0	0	0	0.00117786	0	0	0	0	0	0	0	0	0	0	0	0	0	0	0	0	0	0	0	0
TAGGCATG_A18	44-48	Induced	0	0	0	0	0	0	0	0	0.000726216	0	0	0	0.000726216	0	0	0	0	0	0	0	0	0	0	0	0.000726216	0	0	0	0	0	0	0	0	0	0	0	0	0	0	0	0	0	0.000726216	0	0	0	0
TAGGCATG_A19	44-48	Induced	0	0	0	0	0	0	0	0	0.0017762	0	0	0	0	0	0	0	0	0	0	0	0	0	0	0	0	0	0.0017762	0.0017762	0	0	0	0	0	0	0	0	0	0	0	0	0	0	0	0	0	0	0
TAGGCATG_A20	44-48	Induced	0	0	0	0	0	0	0	0.00084246	0	0	0	0	0	0.00084246	0	0	0	0	0.00084246	0	0	0	0	0	0	0	0	0.00084246	0	0	0	0.00168492	0	0.00084246	0	0	0.00084246	0	0	0.00336984	0	0.00168492	0.00084246	0	0	0	0
TAGGCATG_A21	44-48	Induced	0	0	0.000893655	0.0107239	0	0	0	0.000893655	0	0.000893655	0.00268097	0	0.000893655	0	0	0	0	0.00178731	0	0	0	0	0	0	0	0	0.000893655	0	0	0	0.000893655	0	0	0	0	0	0	0	0	0	0	0	0.00178731	0.000893655	0	0.000893655	0
TAGGCATG_A22	44-48	Induced	0	0	0	0	0	0	0	0.000888099	0.0017762	0	0	0	0	0	0	0	0	0	0	0	0	0	0	0	0	0	0	0	0.000888099	0	0	0.0017762	0	0	0	0	0.000888099	0	0	0	0.000888099	0	0.0017762	0.000888099	0	0	0
TAGGCATG_A23	44-48	Induced	0	0	0	0	0	0	0	0	0.00087108	0	0	0	0	0	0	0.00087108	0	0	0	0	0	0	0	0	0	0	0	0.00087108	0.00087108	0	0	0.00609756	0	0	0	0	0	0	0	0	0	0	0	0	0	0	0
TAGGCATG_A24	44-48	Induced	0.000621891	0	0	0	0	0	0	0.000621891	0.00124378	0	0	0	0	0	0	0	0	0	0	0	0	0	0	0	0	0	0.00435323	0	0	0.00124378	0	0	0	0	0	0	0.000621891	0	0	0	0	0	0	0.000621891	0	0	0
TAGGCATG_B1	44-48	Induced	0.00124224	0.00124224	0	0	0	0	0	0	0	0	0	0	0	0	0	0	0	0	0	0	0	0	0	0	0	0	0	0	0	0.00124224	0	0	0	0	0	0	0	0	0	0	0	0	0.00496894	0	0	0	0
TAGGCATG_B2	44-48	Induced	0	0	0	0	0	0	0	0	0	0.000745712	0.000745712	0	0	0	0	0	0	0	0	0	0	0	0	0	0	0	0.000745712	0.000745712	0	0	0	0.00149142	0	0.000745712	0	0	0	0	0	0	0	0.000745712	0.000745712	0	0	0.000745712	0
TAGGCATG_B3	44-48	Induced	0	0	0	0	0.00132275	0	0	0	0.00396825	0	0	0	0	0	0	0	0	0	0	0	0	0	0	0	0	0	0	0	0	0	0	0	0	0	0	0	0	0	0	0.00132275	0	0	0.00132275	0	0	0	0
TAGGCATG_B4	44-48	Induced	0	0	0	0	0	0	0	0	0	0	0	0	0	0	0	0	0.000558659	0	0	0	0	0	0.000558659	0	0	0	0	0	0	0.00446927	0	0	0	0	0	0	0	0	0	0.000558659	0	0	0	0	0	0.000558659	0
TAGGCATG_B5	44-48	Induced	0	0	0.000752445	0	0	0	0	0	0	0.000752445	0.000752445	0.000752445	0	0	0	0	0.000752445	0.00300978	0	0	0	0	0.000752445	0	0	0.000752445	0	0	0	0	0	0.000752445	0	0	0	0	0	0	0	0	0	0	0.000752445	0	0	0	0
TAGGCATG_B6	44-48	Induced	0	0	0	0	0	0	0	0	0	0	0	0	0	0	0	0	0	0	0	0	0	0	0	0	0	0	0	0	0	0	0	0	0	0	0.00193424	0.00193424	0	0	0	0.00193424	0	0	0.00386847	0.00193424	0	0	0
TAGGCATG_B7	44-48	Induced	0	0	0	0	0	0	0	0	0	0	0	0	0	0	0	0	0	0	0	0	0	0	0.00118765	0	0	0	0.0023753	0	0	0	0	0.00118765	0	0	0	0	0.00118765	0	0	0	0	0	0.00118765	0	0	0	0
TAGGCATG_B8	44-48	Induced	0	0	0	0	0	0	0	0	0	0	0	0	0	0	0	0	0	0	0	0	0	0	0.00151057	0	0	0	0.00151057	0	0	0	0	0	0	0	0	0	0	0	0	0	0	0.00151057	0.00302115	0	0	0.00151057	0
TAGGCATG_B9	44-48	Induced	0	0	0	0	0	0	0	0.000559284	0.00111857	0	0.00279642	0	0	0	0	0	0	0	0	0	0	0	0.0134228	0	0	0	0	0.000559284	0	0.000559284	0	0.00111857	0	0	0	0	0	0	0	0	0	0	0.000559284	0	0	0.000559284	0
TAGGCATG_B10	44-48	Induced	0	0	0	0	0	0	0	0	0.00254022	0	0	0	0	0	0	0	0	0	0	0	0	0	0	0	0	0	0	0	0	0	0	0.00169348	0	0	0	0	0	0	0	0.00084674	0	0.00084674	0.00254022	0	0	0	0
TAGGCATG_B11	44-48	Induced	0	0	0	0.000634518	0	0	0	0	0	0	0	0	0	0	0	0	0.000634518	0.000634518	0	0	0	0	0	0	0	0	0	0	0	0.000634518	0	0	0	0	0	0	0	0	0.000634518	0	0	0.000634518	0.00126904	0	0	0.000634518	0
TAGGCATG_B12	44-48	Induced	0.000915751	0	0	0	0	0	0	0	0.000915751	0	0.00274725	0	0	0	0	0.0018315	0	0	0	0	0	0	0	0	0.000915751	0	0	0	0	0	0	0	0	0	0	0	0	0	0	0	0	0	0	0.000915751	0	0	0
TAGGCATG_B13	44-48	Induced	0	0	0	0	0	0	0	0	0.000822368	0	0	0	0	0	0.000822368	0	0	0	0	0	0	0	0	0	0	0	0.000822368	0	0	0	0	0	0	0	0	0	0	0	0	0	0	0.000822368	0.000822368	0	0	0	0
TAGGCATG_B14	44-48	Induced	0	0	0	0	0	0	0	0	0	0	0.00161031	0	0.00161031	0	0	0	0	0	0	0	0	0	0	0	0	0	0.00161031	0	0	0	0	0.00322061	0	0	0	0	0	0	0	0	0.00161031	0	0	0	0	0	0
TAGGCATG_B15	44-48	Induced	0	0	0	0	0	0	0	0	0	0	0	0	0	0	0	0	0	0	0	0	0	0	0	0	0	0	0	0	0	0	0	0	0	0	0.000750751	0	0.0015015	0	0	0	0	0	0.0015015	0	0	0	0
TAGGCATG_B16	44-48	Induced	0.000558036	0	0	0	0	0	0	0	0	0	0	0	0	0.000558036	0.000558036	0	0	0.000558036	0	0	0	0	0	0.000558036	0	0	0	0	0	0	0	0.000558036	0	0	0	0	0	0	0.000558036	0	0	0.000558036	0.00111607	0	0	0	0
TAGGCATG_B17	44-48	Induced	0	0	0	0	0	0	0	0	0	0	0	0	0	0	0.00069735	0	0	0.0013947	0	0	0	0	0	0	0	0	0	0	0	0	0	0.0013947	0	0	0	0	0	0	0	0	0.00069735	0	0.0013947	0	0	0.00069735	0
TAGGCATG_B18	44-48	Induced	0	0	0	0	0	0	0	0	0	0	0.00283126	0	0	0.000566251	0.000566251	0.000566251	0.00226501	0.0011325	0	0	0	0	0	0	0	0	0	0	0	0.00169875	0	0	0	0	0	0	0	0	0	0	0	0	0.0011325	0	0	0	0
TAGGCATG_B19	44-48	Induced	0	0	0	0	0	0	0	0	0	0	0	0	0	0	0	0	0	0	0	0	0	0	0	0	0	0	0	0	0	0	0	0	0	0.0020202	0	0	0	0	0	0.0020202	0	0	0	0	0	0	0
TAGGCATG_B20	44-48	Induced	0	0	0	0	0	0	0	0.000904977	0.00180995	0	0	0	0	0	0	0	0	0	0	0	0	0	0	0	0	0	0	0	0	0	0	0	0	0	0	0	0	0	0	0	0	0.000904977	0.000904977	0.000904977	0	0	0
TAGGCATG_B21	44-48	Induced	0	0	0	0	0	0	0	0	0	0	0	0	0	0	0	0	0	0	0	0	0	0	0	0	0	0	0	0	0	0.00268097	0	0	0	0	0	0	0.00134048	0	0	0	0	0	0	0	0	0	0
TAGGCATG_B22	44-48	Induced	0	0	0	0	0	0	0	0.00818833	0.00102354	0	0	0	0	0	0	0	0	0	0	0	0	0	0	0	0	0	0.00102354	0	0.00204708	0.00102354	0	0	0	0	0	0	0.00818833	0	0	0.00204708	0	0	0.00409417	0	0	0	0
TAGGCATG_B23	44-48	Induced	0	0	0	0.00105597	0	0	0	0	0	0	0	0	0	0	0	0	0	0	0	0	0	0.00105597	0	0	0	0	0	0	0	0	0.00105597	0.0031679	0	0	0	0	0.00105597	0	0	0	0	0	0	0	0	0.00105597	0
TAGGCATG_B24	44-48	Induced	0	0	0	0	0	0	0	0	0	0	0	0	0	0	0.00259067	0	0	0	0	0	0	0	0	0	0.00259067	0	0	0	0	0	0	0	0	0	0	0	0	0	0	0	0	0	0	0	0	0	0
TAGGCATG_C1	44-48	Induced	0	0	0	0	0	0	0	0	0	0	0	0	0	0	0	0	0	0	0	0	0	0	0	0	0	0	0	0	0	0	0	0.00546448	0	0	0	0	0	0	0	0	0	0	0.00546448	0	0	0	0
TAGGCATG_C2	44-48	Induced	0	0	0	0	0	0	0.00911854	0	0	0	0	0	0	0	0	0	0	0	0	0	0	0	0	0	0	0	0	0	0	0	0	0	0	0.00303951	0	0	0	0	0	0	0	0.00303951	0.00607903	0	0	0	0
TAGGCATG_C3	44-48	Induced	0	0	0	0.0030303	0	0	0	0	0	0	0	0	0	0	0	0	0	0	0	0	0	0	0	0	0	0	0	0	0	0	0	0.0030303	0	0	0	0	0	0	0	0	0	0	0	0	0	0	0
TAGGCATG_C4	44-48	Induced	0	0	0	0	0	0	0	0	0.000773994	0	0.000773994	0	0	0.000773994	0	0	0	0	0	0	0	0	0	0.000773994	0	0	0	0	0	0	0	0	0	0	0	0	0	0	0	0	0	0	0	0	0	0	0
TAGGCATG_C5	44-48	Induced	0	0	0	0	0	0	0	0	0	0	0.00137552	0	0	0	0	0	0	0	0	0	0	0.00275103	0.00137552	0	0	0	0	0	0	0	0.00137552	0.00137552	0	0	0	0	0	0	0	0	0	0	0	0	0	0	0
TAGGCATG_C6	44-48	Induced	0	0	0	0	0	0	0.001001	0	0	0	0	0	0	0.001001	0	0	0	0.001001	0	0	0	0	0	0	0	0	0	0	0	0	0	0.001001	0	0	0	0	0	0	0	0	0	0	0.002002	0	0	0	0
TAGGCATG_C7	44-48	Induced	0	0	0	0	0	0	0	0	0	0	0	0	0	0	0	0	0	0	0	0	0	0	0	0	0	0	0.00280899	0	0	0	0	0	0	0	0	0	0	0	0	0	0	0	0	0	0	0	0
TAGGCATG_C8	44-48	Induced	0	0	0	0	0	0	0	0	0	0	0.00123153	0	0.00369458	0	0	0	0	0	0	0	0	0	0	0	0	0	0	0	0	0	0	0.00246305	0	0	0	0	0.00123153	0	0	0	0	0	0	0	0	0.00123153	0
TAGGCATG_C9	44-48	Induced	0	0	0	0	0	0	0	0	0	0	0	0	0	0	0.000726216	0.000726216	0	0	0	0	0	0	0	0	0	0	0	0	0	0	0	0.00580973	0	0	0	0	0	0	0	0	0	0	0	0	0	0	0
TAGGCATG_C10	44-48	Induced	0	0	0	0	0	0	0	0.00282486	0.00282486	0	0	0	0	0	0	0	0	0	0	0	0	0	0	0	0	0	0	0	0	0	0	0	0	0	0	0	0.00282486	0	0	0	0.00282486	0	0	0	0	0	0
TAGGCATG_C11	44-48	Induced	0	0	0	0	0	0	0	0	0	0	0	0	0	0	0	0	0	0	0.000851064	0	0	0	0	0	0.000851064	0	0	0	0	0.000851064	0	0.000851064	0	0.000851064	0	0.000851064	0.000851064	0	0	0	0	0	0.000851064	0	0	0	0
TAGGCATG_C12	44-48	Induced	0	0	0	0	0	0	0	0	0.00214362	0	0	0	0.00107181	0	0	0	0	0.00107181	0	0	0	0	0	0	0	0	0.00107181	0	0.00107181	0	0	0.00107181	0	0	0	0	0	0	0	0.00107181	0	0	0	0	0	0	0
TAGGCATG_C13	44-48	Induced	0	0.000641026	0	0	0	0	0	0	0.00128205	0	0	0	0	0.000641026	0	0	0	0	0	0	0	0	0	0	0	0	0	0.000641026	0	0	0	0	0	0	0	0	0	0	0	0.000641026	0	0	0	0	0	0	0
TAGGCATG_C14	44-48	Induced	0.000997009	0	0	0	0.00199402	0	0	0	0	0	0	0	0	0	0	0	0	0	0	0	0	0	0	0.000997009	0.000997009	0	0	0	0	0	0	0.000997009	0	0	0	0	0.000997009	0	0	0	0	0	0.000997009	0	0	0	0
TAGGCATG_C15	44-48	Induced	0	0.00389484	0	0.00097371	0	0	0	0	0	0	0	0	0	0.00097371	0	0	0	0	0	0	0	0.00194742	0	0	0	0	0.00097371	0	0	0.00097371	0	0.00194742	0	0	0	0.00097371	0.00194742	0	0	0	0	0	0.00097371	0	0	0	0
TAGGCATG_C16	44-48	Induced	0	0	0	0	0	0	0	0	0.00115207	0	0	0	0.00115207	0	0	0	0.00115207	0	0	0	0	0	0.00115207	0	0	0	0.00115207	0	0	0	0	0.00115207	0	0	0	0	0	0	0	0	0	0.00230415	0	0	0	0	0
TAGGCATG_C17	44-48	Induced	0	0	0	0.000787402	0	0	0	0.000787402	0	0	0.0015748	0	0	0	0	0	0	0	0	0	0	0	0	0	0	0	0	0	0	0.00393701	0	0.000787402	0	0	0	0.000787402	0	0	0	0	0	0	0.0015748	0	0	0	0
TAGGCATG_C18	44-48	Induced	0	0	0	0	0	0	0	0	0.00098912	0.00098912	0	0	0	0	0	0	0	0	0	0	0	0	0	0	0	0	0	0.00098912	0	0.00197824	0	0	0	0	0	0	0	0	0	0	0	0	0.00197824	0	0	0	0
TAGGCATG_C19	44-48	Induced	0	0	0	0	0	0	0	0.000527983	0.00158395	0	0	0	0	0	0	0	0.000527983	0	0.000527983	0	0	0	0	0	0	0	0.000527983	0.000527983	0	0	0	0	0	0	0.000527983	0.000527983	0.000527983	0	0	0	0	0	0.00263992	0	0	0.000527983	0
TAGGCATG_C20	44-48	Induced	0.00132802	0	0	0	0	0	0	0	0	0	0.00132802	0	0	0.00132802	0	0	0	0	0	0	0	0	0	0	0	0	0	0	0	0.00132802	0	0	0	0	0	0	0.00132802	0	0.00132802	0	0	0	0	0	0	0	0
TAGGCATG_C21	44-48	Induced	0	0	0	0	0	0	0	0	0.001443	0	0	0	0	0	0	0	0	0	0	0.001443	0	0	0	0	0	0	0.001443	0	0	0	0	0.001443	0	0	0	0	0	0	0	0	0	0	0	0	0	0	0
TAGGCATG_C22	44-48	Induced	0	0	0	0	0	0	0	0	0	0	0	0	0	0.000552486	0	0	0	0.000552486	0	0	0	0	0	0	0	0	0	0.000552486	0	0	0	0.00165746	0	0	0	0	0	0	0	0.000552486	0	0.000552486	0	0	0	0	0
TAGGCATG_C23	44-48	Induced	0.001001	0	0	0	0	0	0	0	0	0	0	0	0	0	0	0	0	0	0	0	0	0	0	0	0	0	0.001001	0	0	0	0	0	0	0	0	0.001001	0	0	0	0	0	0	0	0	0	0	0
TAGGCATG_C24	44-48	Induced	0	0	0	0	0	0	0	0	0.00382044	0	0	0	0	0.00095511	0	0	0	0	0	0	0	0	0	0	0	0	0	0	0	0	0	0.00382044	0	0	0	0	0	0	0	0.00095511	0	0	0.00382044	0	0	0.00095511	0
TAGGCATG_D1	44-48	Induced	0	0	0	0	0	0	0	0.00134048	0	0	0.00134048	0	0	0	0	0	0	0	0	0	0	0	0	0	0	0	0	0	0	0	0	0	0	0	0	0	0	0	0	0	0	0	0.00134048	0	0	0	0
TAGGCATG_D2	44-48	Induced	0.000707214	0	0	0.000707214	0	0	0	0	0.00212164	0	0	0	0.000707214	0	0	0	0	0	0	0	0	0	0	0	0	0	0	0.00141443	0	0	0	0	0	0.000707214	0	0	0	0	0	0	0.000707214	0	0	0	0	0	0
TAGGCATG_D3	44-48	Induced	0	0	0	0	0	0	0	0	0	0	0	0	0	0	0	0	0	0.00124844	0	0	0	0	0	0	0	0	0	0	0	0	0	0.00124844	0	0	0	0.00124844	0	0	0	0	0	0	0	0.00124844	0.00124844	0	0
TAGGCATG_D4	44-48	Induced	0	0	0	0	0	0	0	0	0	0	0	0	0	0	0	0	0	0	0	0	0	0	0	0	0	0	0	0	0	0.0033557	0	0	0	0	0	0	0	0	0	0	0	0	0	0	0	0	0
TAGGCATG_D5	44-48	Induced	0	0	0	0	0	0	0	0	0.0178876	0	0	0.000851789	0.000851789	0	0	0	0.000851789	0	0	0	0	0	0	0	0	0	0	0	0	0	0	0	0	0	0	0	0.000851789	0	0	0	0	0	0.0153322	0	0	0	0
TAGGCATG_D6	44-48	Induced	0	0	0	0	0	0	0	0	0	0	0	0	0	0	0	0	0	0	0	0	0	0	0	0	0	0	0	0	0	0.00134409	0	0	0	0	0	0	0	0	0	0	0.00672043	0	0	0	0	0.00134409	0
TAGGCATG_D7	44-48	Induced	0	0	0	0	0	0	0	0	0.00339905	0	0.00067981	0	0	0	0	0	0	0	0	0	0	0	0	0	0	0	0	0	0	0	0	0.00067981	0	0	0.00067981	0	0	0	0	0	0	0.00135962	0	0	0	0	0
TAGGCATG_D8	44-48	Induced	0	0	0	0	0	0	0	0	0	0	0	0	0	0	0	0	0	0	0	0	0	0	0	0	0	0	0	0	0	0	0	0.0017452	0	0	0	0	0	0	0	0	0	0	0	0	0	0	0
TAGGCATG_D10	44-48	Induced	0	0	0	0	0	0	0	0	0	0	0	0	0	0	0	0	0	0.000930233	0	0	0	0.000930233	0	0	0	0	0.00372093	0	0	0	0	0	0	0	0	0	0	0	0	0	0	0	0	0	0	0	0
TAGGCATG_D11	44-48	Induced	0	0	0	0	0	0	0	0	0.00107411	0	0	0	0	0	0	0	0	0	0	0	0	0	0	0	0	0	0.00214823	0	0	0	0	0	0	0	0	0	0	0	0	0.00107411	0	0	0.00107411	0.00107411	0	0	0
TAGGCATG_D12	44-48	Induced	0	0.00355872	0	0	0	0	0	0	0	0	0	0	0	0	0	0	0	0	0.00177936	0	0	0	0	0	0	0	0.00177936	0.00177936	0	0.00177936	0	0.00355872	0	0	0	0	0	0	0	0	0	0	0	0	0	0	0
TAGGCATG_D13	44-48	Induced	0	0.000609013	0	0	0	0	0	0	0.00121803	0	0.000609013	0	0	0	0	0	0	0.000609013	0	0.000609013	0	0	0	0	0	0	0.000609013	0	0	0	0	0.00121803	0	0	0	0	0	0	0	0	0	0	0	0	0	0	0
TAGGCATG_D14	44-48	Induced	0	0.00168067	0	0	0	0	0	0	0.000840336	0	0	0	0	0	0	0	0	0	0	0	0	0	0	0	0	0	0.000840336	0	0	0	0	0.000840336	0	0.000840336	0	0	0	0	0	0	0	0	0.00168067	0	0	0	0
TAGGCATG_D15	44-48	Induced	0	0	0	0	0	0	0	0	0	0	0	0	0	0	0	0	0	0.00183486	0	0	0	0	0	0	0	0	0	0	0	0	0	0	0	0	0	0	0.00183486	0	0	0	0	0	0.00183486	0	0	0	0
TAGGCATG_D16	44-48	Induced	0	0.000825764	0	0	0	0	0	0	0	0	0.000825764	0	0	0	0	0	0	0	0	0	0	0	0	0	0	0	0.000825764	0	0	0	0.000825764	0	0	0	0	0	0.000825764	0	0	0	0	0.000825764	0.000825764	0	0	0	0
TAGGCATG_D17	44-48	Induced	0	0	0	0	0	0	0	0	0	0.00166806	0	0	0	0	0	0.000834028	0.000834028	0	0	0	0	0.000834028	0	0	0	0	0	0	0	0	0	0.000834028	0	0	0	0	0	0	0	0	0	0	0.000834028	0	0	0	0
TAGGCATG_D18	44-48	Induced	0	0	0	0	0	0	0	0	0.0039801	0	0	0	0	0.000995025	0	0.000995025	0	0.000995025	0.000995025	0	0	0.000995025	0	0	0	0	0	0	0	0	0	0.000995025	0	0	0	0	0	0	0	0.00298507	0	0	0	0	0	0	0
TAGGCATG_D20	44-48	Induced	0	0	0	0	0	0	0	0	0	0	0	0	0	0	0	0	0	0	0	0	0	0	0.00191022	0	0	0	0	0	0	0	0	0	0	0	0	0	0	0	0	0	0	0	0	0	0	0.00095511	0
TAGGCATG_D21	44-48	Induced	0	0	0	0	0	0	0	0	0	0	0	0	0	0	0	0	0	0	0.00102145	0	0	0	0	0	0	0	0	0	0	0	0	0	0	0	0.00102145	0	0.00102145	0	0	0	0	0	0.00102145	0	0	0	0
TAGGCATG_D22	44-48	Induced	0	0	0	0.000616143	0	0	0	0	0	0	0	0	0.00184843	0	0	0	0.000616143	0	0	0	0	0	0	0	0	0	0.000616143	0.000616143	0	0	0	0.00123229	0	0	0	0	0	0	0.000616143	0	0.000616143	0	0	0	0	0	0
TAGGCATG_D23	44-48	Induced	0	0.000853971	0	0	0	0	0	0	0	0	0	0	0	0	0	0.000853971	0	0	0	0	0	0	0	0	0	0	0	0	0	0	0	0	0	0	0	0	0.00512383	0	0	0.000853971	0	0	0	0	0	0	0
TAGGCATG_D24	44-48	Induced	0.00166251	0	0	0	0	0	0	0	0	0	0	0	0	0	0	0	0	0.000831255	0	0	0	0	0	0	0	0	0	0	0	0	0	0	0	0.000831255	0	0	0	0	0	0	0	0	0.000831255	0	0	0.000831255	0
TAGGCATG_E1	44-48	Induced	0	0	0	0	0	0	0	0	0	0	0	0	0	0.00186741	0	0	0	0	0.000933707	0	0	0	0	0.000933707	0	0	0	0	0	0	0	0	0	0	0	0.000933707	0.00186741	0	0	0	0	0	0	0	0	0	0
TAGGCATG_E2	44-48	Induced	0	0	0	0	0	0	0	0	0.00148038	0	0	0	0	0	0	0	0	0.000740192	0	0	0	0	0	0	0	0	0.000740192	0	0	0	0	0.000740192	0	0	0	0	0	0	0	0	0	0	0.000740192	0.000740192	0	0.000740192	0
TAGGCATG_E4	44-48	Induced	0	0	0	0	0	0	0	0	0.001321	0	0	0	0	0	0	0	0	0	0	0	0	0	0	0	0	0	0	0	0	0	0	0.00264201	0	0	0	0	0.001321	0	0	0.001321	0	0	0.00264201	0	0	0	0
TAGGCATG_E5	44-48	Induced	0	0	0	0	0	0	0	0	0.00325733	0	0	0	0	0	0	0	0	0	0	0	0	0	0	0	0	0	0	0	0	0	0	0.00325733	0	0	0	0	0	0	0	0	0	0	0	0	0	0	0
TAGGCATG_E7	44-48	Induced	0	0	0	0	0	0	0	0	0	0	0	0	0	0	0	0	0	0	0	0	0	0	0	0	0	0	0	0	0	0.00101112	0	0.00101112	0	0	0	0	0.00101112	0	0	0	0	0.00101112	0.00101112	0	0	0	0
TAGGCATG_E8	44-48	Induced	0	0	0	0	0	0	0	0	0	0	0	0	0	0	0	0	0.00570613	0.00142653	0	0	0	0	0	0	0	0	0	0	0	0	0	0	0	0	0	0	0.00142653	0	0	0	0	0	0	0	0	0	0
TAGGCATG_E9	44-48	Induced	0	0	0	0	0	0	0	0	0	0	0	0	0	0.00129534	0	0	0	0	0.00129534	0	0	0	0	0	0	0	0	0	0	0.00129534	0	0	0	0	0	0	0	0	0	0	0	0	0	0	0	0	0
TAGGCATG_E10	44-48	Induced	0	0	0	0	0	0	0	0	0.00317965	0	0	0	0	0	0	0	0	0	0	0	0	0	0	0	0	0	0	0	0	0	0	0	0	0	0	0	0	0	0	0	0	0.00158983	0.00158983	0	0	0	0
TAGGCATG_E11	44-48	Induced	0	0	0	0	0	0	0	0	0.00124844	0	0.00124844	0	0	0	0	0	0	0	0	0	0	0.00124844	0	0	0	0	0	0	0	0	0	0.00124844	0	0	0	0	0.011236	0	0	0	0	0.00124844	0	0	0	0.00124844	0
TAGGCATG_E12	44-48	Induced	0	0.002457	0	0	0	0	0	0	0	0	0.002457	0	0	0	0	0	0	0	0	0	0	0	0	0	0	0	0.002457	0	0	0	0	0	0	0	0	0	0	0	0	0	0	0	0.00982801	0	0	0	0
TAGGCATG_E13	44-48	Induced	0	0	0	0	0	0	0	0	0	0	0	0	0	0	0	0	0	0	0	0	0	0	0	0	0	0	0	0.00294985	0	0	0	0.00589971	0	0	0	0	0	0	0	0	0	0.00294985	0	0	0	0	0
TAGGCATG_E14	44-48	Induced	0	0	0	0	0	0	0	0	0	0	0	0	0	0	0	0	0	0	0	0	0	0	0	0	0	0	0.00147059	0	0	0	0	0	0	0	0	0	0	0	0	0	0	0	0.00147059	0	0	0	0
TAGGCATG_E15	44-48	Induced	0	0	0	0	0	0	0	0	0.00158479	0	0	0	0	0	0	0	0	0.00158479	0	0	0	0	0	0	0	0	0.00158479	0	0	0	0	0	0	0	0	0	0	0	0	0	0	0	0.00158479	0	0	0.00158479	0
TAGGCATG_E16	44-48	Induced	0	0	0	0	0	0	0	0	0	0	0	0	0	0	0	0	0	0	0	0	0	0	0	0	0	0	0.00636943	0	0	0	0	0	0	0.00318471	0	0	0	0	0	0	0	0	0	0	0	0.00318471	0
TAGGCATG_E17	44-48	Induced	0	0	0	0	0	0	0	0	0	0	0	0	0	0	0	0	0	0	0	0	0	0	0	0	0	0	0	0	0	0	0	0	0	0.0021978	0	0	0	0	0	0.0021978	0	0	0	0	0	0	0
TAGGCATG_E18	44-48	Induced	0.00174216	0	0	0	0	0	0	0	0	0	0	0	0	0	0	0	0	0	0	0	0	0	0.00348432	0.00174216	0	0	0	0	0	0	0	0.00348432	0	0.00174216	0	0	0	0	0	0	0	0.00348432	0	0	0	0	0
TAGGCATG_E19	44-48	Induced	0	0	0	0	0	0	0.00189753	0	0	0	0	0	0	0.00189753	0	0	0	0.00189753	0	0	0	0	0	0	0	0	0	0	0	0	0	0	0	0	0	0	0	0	0	0	0	0	0	0	0	0	0
TAGGCATG_E20	44-48	Induced	0	0	0	0	0	0	0	0	0	0	0	0	0	0	0	0	0	0	0	0	0	0	0	0	0	0	0.00217391	0	0	0	0	0	0	0	0	0.00217391	0	0	0	0	0	0	0.00434783	0	0	0	0
TAGGCATG_E21	44-48	Induced	0	0	0	0	0	0	0	0	0	0	0.00105374	0	0	0	0	0	0	0	0.0052687	0	0	0.00105374	0	0	0	0.00105374	0	0	0	0	0.00105374	0	0	0	0.00210748	0	0	0	0	0.00210748	0	0	0.00210748	0	0	0	0
TAGGCATG_E22	44-48	Induced	0	0	0	0	0	0	0	0	0	0.000894454	0	0	0	0	0	0	0	0	0	0	0	0	0	0	0	0	0.00268336	0.00357782	0	0	0	0.00894454	0	0	0	0	0	0	0	0	0.000894454	0	0	0	0	0	0
TAGGCATG_E23	44-48	Induced	0	0.00091659	0	0	0	0	0	0	0	0	0	0	0	0.00091659	0	0	0	0	0	0	0	0	0.00091659	0	0	0	0.00183318	0	0	0	0	0	0	0	0	0	0.00366636	0	0	0	0	0	0.00183318	0	0	0	0
TAGGCATG_E24	44-48	Induced	0	0.00655022	0	0	0	0	0	0	0	0	0	0	0	0	0	0	0	0	0	0.0010917	0	0	0	0	0	0	0	0	0	0	0	0	0	0	0	0	0.00218341	0	0	0	0.0010917	0	0	0	0	0	0
TAGGCATG_F1	44-48	Induced	0	0	0	0	0	0	0	0	0	0	0	0	0	0	0	0	0	0	0	0	0	0	0	0	0	0	0	0	0	0	0	0	0	0	0	0	0.00293255	0	0	0	0	0	0	0	0	0	0
TAGGCATG_F2	44-48	Induced	0	0	0	0.00304878	0	0	0	0	0.0121951	0	0.00152439	0	0	0	0	0	0	0	0	0	0	0	0	0	0	0	0	0.00152439	0	0	0	0	0	0	0	0	0	0	0	0.00304878	0	0.00152439	0	0	0	0	0
TAGGCATG_F3	44-48	Induced	0	0	0	0	0	0	0	0	0	0	0.00209205	0	0	0	0	0	0	0	0	0	0	0	0	0	0	0	0	0	0	0	0	0	0	0	0	0	0	0	0	0.00209205	0	0	0	0	0	0	0
TAGGCATG_F4	44-48	Induced	0	0	0	0	0	0	0	0	0	0	0	0	0	0.00111483	0	0	0	0.00111483	0	0	0	0	0	0	0	0	0	0.00111483	0	0	0	0	0	0	0	0	0	0	0	0	0	0	0	0.00111483	0	0	0
TAGGCATG_F5	44-48	Induced	0	0	0	0	0	0	0	0	0	0	0	0	0	0	0	0	0	0	0	0	0	0	0	0	0	0	0	0	0	0	0	0.00138696	0	0	0	0	0	0	0	0	0	0	0	0	0	0	0
TAGGCATG_F7	44-48	Induced	0	0	0	0	0	0	0	0	0	0	0.00093985	0	0	0	0	0	0.00093985	0.00093985	0	0.00093985	0	0	0	0	0	0	0	0	0	0	0	0	0	0	0	0	0.00093985	0	0	0	0	0	0.0018797	0	0	0	0
TAGGCATG_F8	44-48	Induced	0	0	0	0	0	0	0	0	0	0	0.00316456	0	0	0	0	0	0	0	0	0	0	0	0	0	0	0	0	0	0	0	0	0	0	0.00316456	0	0	0	0	0	0	0	0	0.00316456	0	0	0	0
TAGGCATG_F10	44-48	Induced	0	0	0	0	0	0	0	0	0	0	0	0	0	0	0	0	0	0	0	0	0	0	0	0	0	0	0	0	0	0	0	0	0	0	0	0	0	0	0	0	0	0	0	0.0019861	0	0	0
TAGGCATG_F11	44-48	Induced	0	0	0	0	0	0	0	0	0	0	0	0	0	0	0	0	0	0	0	0.004	0	0	0.00133333	0	0	0	0.00533333	0	0	0	0	0.00133333	0	0	0	0	0	0	0	0	0	0.00133333	0.00133333	0	0	0	0
TAGGCATG_F12	44-48	Induced	0	0	0	0	0	0	0	0	0	0	0	0	0	0	0	0.00092081	0	0.00092081	0	0	0	0	0	0	0	0	0.00644567	0	0	0	0	0.00092081	0	0	0	0	0	0	0	0	0	0	0.00736648	0	0	0	0
TAGGCATG_F14	44-48	Induced	0	0	0	0	0	0	0	0	0	0	0	0	0	0	0	0	0	0	0	0	0	0	0	0	0	0	0	0	0	0	0	0.00832562	0	0	0	0	0	0	0	0	0	0.013876	0.000925069	0	0	0.00277521	0
TAGGCATG_F15	44-48	Induced	0	0	0	0	0	0	0	0.00192308	0	0	0.00192308	0	0	0	0	0	0	0.00192308	0	0	0	0.00192308	0	0	0	0	0.00576923	0	0	0	0	0	0	0	0	0	0	0	0	0	0	0	0.00192308	0	0	0	0
TAGGCATG_F16	44-48	Induced	0.00111359	0	0	0	0	0	0	0	0	0.00111359	0	0	0	0	0	0	0	0	0	0	0	0	0	0	0	0	0	0	0	0	0	0.00111359	0	0.00111359	0	0	0	0	0	0	0	0	0.00222717	0	0	0	0
TAGGCATG_F17	44-48	Induced	0	0	0	0	0	0	0	0	0	0	0	0	0	0	0	0.00127714	0	0.00127714	0	0	0	0	0.00255428	0	0	0.00127714	0	0	0	0	0	0	0	0	0	0	0	0	0	0	0	0	0	0	0	0	0
TAGGCATG_F18	44-48	Induced	0	0	0	0	0	0	0	0	0.00225225	0	0.00337838	0	0	0.00112613	0	0	0	0	0	0	0	0	0	0	0	0	0	0	0	0	0	0.00112613	0	0	0	0	0	0	0	0	0	0	0	0	0	0	0
TAGGCATG_F19	44-48	Induced	0	0	0	0	0	0	0	0	0	0	0	0	0	0	0	0	0.00107181	0	0	0	0	0	0	0	0	0	0	0.00107181	0	0	0	0	0	0	0	0	0	0	0	0	0	0	0	0	0	0	0
TAGGCATG_F20	44-48	Induced	0	0	0	0	0	0	0	0	0.000882613	0	0.000882613	0	0	0.000882613	0	0.000882613	0	0	0	0	0	0	0.00176523	0	0	0	0	0	0	0.000882613	0	0.00176523	0	0.000882613	0	0	0	0	0	0.00264784	0	0	0.00176523	0	0	0	0
TAGGCATG_F21	44-48	Induced	0	0	0	0	0	0	0	0	0.00141044	0	0	0	0	0	0.00141044	0	0	0	0	0	0	0	0	0	0	0	0	0	0	0	0	0.00282087	0	0	0	0	0	0	0	0	0	0	0	0	0	0	0
TAGGCATG_F22	44-48	Induced	0.00145773	0	0	0	0	0	0	0	0	0	0	0	0	0	0	0	0	0	0	0	0	0	0	0	0	0	0	0.00145773	0	0	0	0	0	0	0	0	0.00145773	0	0	0	0	0	0.00145773	0	0	0	0
TAGGCATG_F23	44-48	Induced	0	0	0	0	0	0	0	0	0.00306748	0	0	0	0	0	0	0	0	0	0	0	0	0	0	0	0	0	0	0	0	0	0	0.00306748	0	0.0184049	0	0	0	0	0	0	0	0	0	0	0	0	0
TAGGCATG_F24	44-48	Induced	0	0	0	0	0	0	0	0.00126103	0	0.00126103	0	0	0	0.0100883	0	0	0	0	0	0	0	0	0	0	0	0	0	0	0	0.00126103	0	0	0	0	0	0	0	0	0	0	0	0	0	0	0	0	0
TAGGCATG_G1	44-48	Induced	0.00221976	0	0	0	0	0	0	0	0.0099889	0	0	0	0.00110988	0	0	0	0.00110988	0	0	0	0	0	0	0	0.00110988	0	0	0	0.00110988	0	0	0	0	0	0	0	0	0	0	0	0	0	0	0	0	0	0
TAGGCATG_G2	44-48	Induced	0	0	0	0	0	0	0	0	0	0	0	0	0	0	0	0.00243902	0	0	0	0	0	0	0	0	0	0	0	0	0	0	0	0	0	0	0	0	0.00243902	0	0	0	0	0	0	0	0	0	0
TAGGCATG_G3	44-48	Induced	0	0	0	0	0	0	0	0	0	0.00102459	0	0	0	0	0	0	0	0	0	0	0	0.00102459	0	0	0.00102459	0	0	0	0	0	0	0.00204918	0	0	0	0	0	0	0	0	0	0	0	0	0	0	0
TAGGCATG_G5	44-48	Induced	0	0	0	0	0	0	0	0	0.00863558	0	0.0172712	0	0	0	0	0	0	0	0	0	0	0	0	0	0	0	0	0	0	0	0	0	0	0	0	0	0	0	0	0	0	0	0	0	0	0.00690846	0
TAGGCATG_G6	44-48	Induced	0	0	0	0	0	0	0	0	0	0	0	0	0	0	0	0	0	0	0	0	0	0	0	0	0	0.00147275	0	0	0	0	0	0	0	0	0	0	0.00147275	0	0	0	0	0	0	0	0	0	0
TAGGCATG_G8	44-48	Induced	0	0	0	0	0	0	0	0	0.00251256	0	0	0	0	0	0	0	0.00251256	0	0	0	0	0	0	0.00125628	0	0	0	0	0	0	0	0	0	0	0	0	0	0	0	0	0	0	0.00125628	0	0	0	0
TAGGCATG_G9	44-48	Induced	0	0	0	0	0	0	0	0	0	0	0	0	0	0	0	0	0	0	0	0	0	0	0	0	0	0	0	0	0	0	0	0	0	0	0	0	0	0	0	0	0	0	0	0	0	0	0
TAGGCATG_G10	44-48	Induced	0	0	0	0	0	0	0	0	0.00161812	0	0	0	0	0	0	0	0	0	0	0	0	0	0	0	0	0	0.00161812	0	0	0	0	0	0	0	0	0	0	0	0	0	0	0	0.00161812	0	0	0	0
TAGGCATG_G11	44-48	Induced	0	0.00088968	0	0	0	0	0	0	0	0	0	0	0.00088968	0	0	0.0044484	0	0	0	0	0	0	0.00177936	0	0	0	0	0	0	0.00088968	0	0.00088968	0	0	0	0	0	0	0	0	0	0	0.00088968	0	0	0	0
TAGGCATG_G13	44-48	Induced	0	0	0	0	0	0	0	0	0	0.00275482	0	0	0	0	0	0	0	0	0	0	0	0	0	0	0	0	0	0	0	0.00275482	0	0.00275482	0	0	0	0	0	0	0	0	0	0	0	0	0	0	0
TAGGCATG_G14	44-48	Induced	0.00110254	0	0	0	0	0	0	0	0.00110254	0	0	0	0	0	0	0	0	0	0	0	0	0	0	0	0	0	0	0	0	0.00110254	0	0.00441014	0	0	0	0	0	0	0	0	0	0	0	0	0	0	0
TAGGCATG_G15	44-48	Induced	0	0	0	0	0	0	0	0	0.00324675	0	0	0	0	0	0.00324675	0	0	0	0	0	0	0	0	0	0	0	0	0	0	0	0	0.00324675	0	0	0	0	0	0	0	0	0	0	0.00324675	0	0	0	0
TAGGCATG_G16	44-48	Induced	0	0	0	0	0	0	0	0	0	0	0	0	0	0.00240674	0	0	0	0.00120337	0	0	0	0	0.00120337	0	0	0	0	0	0	0	0	0.00481348	0	0	0	0	0	0	0	0	0	0	0	0	0	0	0
TAGGCATG_G17	44-48	Induced	0.000607533	0.000607533	0	0.000607533	0	0	0	0	0	0	0	0	0	0	0	0.000607533	0	0	0	0	0	0	0	0.000607533	0.000607533	0	0.00121507	0.000607533	0	0.000607533	0	0.000607533	0	0	0	0	0	0	0	0	0	0	0.000607533	0.000607533	0	0	0
TAGGCATG_G18	44-48	Induced	0	0	0	0	0	0	0	0	0	0.00255918	0	0	0	0	0	0	0.000639795	0	0	0	0	0	0	0	0	0	0	0	0	0	0	0	0	0	0	0	0	0	0	0	0	0.000639795	0	0	0	0.000639795	0
TAGGCATG_G19	44-48	Induced	0	0	0	0.000452899	0	0	0	0.000452899	0	0	0.00271739	0	0	0	0	0	0	0	0	0	0	0	0	0	0	0	0.000452899	0	0	0	0	0.000905797	0	0	0	0	0.000452899	0	0	0.000905797	0.000452899	0.000452899	0.00226449	0	0	0	0
TAGGCATG_G20	44-48	Induced	0	0	0	0	0	0	0	0	0	0	0.000915751	0	0	0	0.000915751	0.000915751	0	0.000915751	0	0	0	0	0	0	0.000915751	0	0.000915751	0	0	0	0	0.000915751	0	0	0	0	0	0	0	0	0	0	0	0	0	0	0
TAGGCATG_G21	44-48	Induced	0	0	0	0.00114286	0	0	0.00114286	0	0	0	0	0	0	0	0	0	0.00114286	0	0	0	0	0	0	0	0	0	0	0	0	0	0	0.00114286	0	0	0	0	0	0	0	0	0	0	0	0	0	0	0
TAGGCATG_G22	44-48	Induced	0	0	0	0	0	0	0	0	0	0	0	0	0	0	0	0	0	0	0	0	0	0	0	0	0	0	0	0	0	0	0	0	0	0.00142045	0	0	0	0	0	0	0	0	0	0	0	0	0
TAGGCATG_G23	44-48	Induced	0	0.0018315	0	0	0	0	0	0	0.0018315	0	0	0	0	0	0.0018315	0	0	0	0	0	0	0	0	0.0018315	0	0	0	0	0	0	0	0.0018315	0	0.0018315	0	0.0018315	0	0	0	0	0	0.003663	0	0	0	0.0018315	0
TAGGCATG_G24	44-48	Induced	0	0	0	0.00100301	0	0	0	0	0	0	0	0	0.00200602	0	0.00100301	0	0	0	0	0	0	0	0	0	0	0	0	0	0	0	0	0.00200602	0	0	0	0	0	0	0	0	0	0	0	0	0	0	0
TAGGCATG_H1	44-48	Induced	0	0	0	0	0	0	0	0	0	0	0	0	0	0	0	0	0	0	0	0	0	0	0	0	0	0	0	0	0	0.00194175	0	0	0	0	0	0	0	0	0	0	0	0	0	0	0	0	0
TAGGCATG_H2	44-48	Induced	0	0	0	0	0	0	0	0	0	0	0	0	0	0.00259067	0	0	0	0	0	0	0	0	0.00259067	0	0	0	0	0	0	0	0	0	0	0	0	0	0	0	0	0	0	0	0	0	0	0	0
TAGGCATG_H3	44-48	Induced	0	0	0	0	0	0	0	0	0	0	0	0	0	0	0	0	0	0.000735294	0	0	0	0	0	0	0.000735294	0	0	0	0	0	0	0.000735294	0	0	0	0.000735294	0.00147059	0	0	0	0	0	0.00220588	0	0	0	0
TAGGCATG_H4	44-48	Induced	0	0	0	0	0	0	0	0	0	0	0	0	0	0	0	0.00137268	0	0.000686342	0	0	0	0	0	0	0	0	0	0	0	0	0	0	0	0	0	0	0	0	0	0	0	0	0	0	0	0	0
TAGGCATG_H5	44-48	Induced	0	0	0	0	0	0	0	0	0	0	0	0	0	0	0	0	0	0	0	0	0	0	0	0	0	0	0	0	0	0.00316456	0	0	0	0	0	0	0	0	0	0.00474684	0	0	0.00316456	0	0	0	0
TAGGCATG_H6	44-48	Induced	0	0	0	0	0	0	0	0	0	0	0	0	0	0	0	0	0	0	0	0	0	0	0	0	0	0	0	0	0.00100301	0	0	0	0	0	0	0	0	0	0	0	0	0	0.00200602	0	0	0	0
TAGGCATG_H7	44-48	Induced	0	0	0	0	0	0	0	0	0.00074239	0	0	0	0	0.00074239	0	0	0	0.00074239	0	0	0	0.00074239	0	0	0	0	0	0	0	0	0	0.00445434	0	0	0	0	0	0	0	0	0	0	0.00074239	0	0	0.00074239	0
TAGGCATG_H8	44-48	Induced	0	0	0	0	0	0	0	0	0	0	0	0	0	0	0	0	0	0.00145138	0	0	0	0	0	0	0	0	0	0	0	0	0	0.00145138	0	0	0.0101597	0.00435414	0	0	0	0	0	0	0.0188679	0	0	0	0
TAGGCATG_H9	44-48	Induced	0	0	0	0	0	0	0	0	0	0.00242718	0	0	0	0	0	0	0	0	0	0	0	0	0	0	0	0	0	0	0	0	0	0.00121359	0	0.00121359	0	0	0	0	0	0	0	0	0.00849515	0	0	0	0
TAGGCATG_H11	44-48	Induced	0	0	0	0	0	0	0	0	0.0150754	0	0.00125628	0	0	0	0	0	0	0	0	0	0	0	0	0	0	0	0	0	0	0	0	0.00125628	0	0	0	0	0	0	0	0.00125628	0	0.00125628	0	0	0	0	0
TAGGCATG_H13	44-48	Induced	0	0	0	0	0	0	0	0	0	0	0.00068306	0	0	0	0	0	0	0	0	0	0	0	0	0	0	0	0	0	0	0	0	0	0	0	0	0	0	0	0	0	0	0	0	0	0	0	0
TAGGCATG_H14	44-48	Induced	0	0	0	0	0	0	0	0	0	0	0.00654129	0	0	0	0	0	0	0	0	0	0	0	0	0	0	0	0	0	0	0	0	0.000817661	0	0	0	0	0	0	0	0	0	0	0	0	0	0	0
TAGGCATG_H15	44-48	Induced	0.00158479	0	0	0	0	0	0	0	0	0	0	0	0	0.00158479	0	0	0	0	0	0	0	0	0	0	0	0	0	0	0	0.00158479	0	0.00158479	0	0	0	0	0	0	0	0	0	0	0.00158479	0	0	0	0
TAGGCATG_H16	44-48	Induced	0	0.000651042	0	0	0	0	0	0	0	0	0	0	0	0	0	0	0	0	0	0	0	0	0	0	0.00325521	0	0	0.000651042	0	0	0	0.00130208	0	0	0	0	0.000651042	0	0	0	0	0	0.000651042	0	0	0	0
TAGGCATG_H17	44-48	Induced	0	0	0	0	0	0	0	0.00109649	0	0	0.00109649	0.00109649	0	0	0	0	0	0	0	0	0	0	0	0	0	0	0.00219298	0	0	0.00109649	0	0.00109649	0	0	0	0	0	0	0	0	0	0	0	0	0	0	0
TAGGCATG_H18	44-48	Induced	0	0	0	0.00203666	0	0	0	0	0	0	0	0	0	0	0	0.00407332	0	0	0	0	0	0	0	0	0	0	0.00203666	0	0	0	0	0.00203666	0	0.00203666	0	0.00203666	0	0	0	0	0.00203666	0	0	0.00203666	0	0	0
TAGGCATG_H19	44-48	Induced	0	0	0	0.0013459	0	0	0	0	0	0	0	0.0013459	0	0	0.0013459	0	0	0	0	0.0013459	0	0	0	0	0	0	0	0	0	0	0	0	0	0	0	0	0	0	0	0	0.0013459	0	0.0013459	0	0	0	0
TAGGCATG_H20	44-48	Induced	0.00177936	0	0	0	0	0	0	0	0	0	0	0	0	0	0	0	0	0.00177936	0	0	0	0.00177936	0	0	0	0	0	0	0	0	0	0.00355872	0	0.00177936	0	0	0	0	0	0.00355872	0	0	0	0	0	0	0
TAGGCATG_H21	44-48	Induced	0	0	0	0	0	0	0	0	0	0	0	0	0	0	0	0	0	0.0011919	0	0	0	0	0	0	0	0	0.0107271	0	0	0	0	0	0	0	0	0	0	0	0	0	0	0.0011919	0	0	0	0	0
TAGGCATG_H23	44-48	Induced	0	0	0	0	0	0	0	0	0	0	0	0	0	0	0	0.00271739	0.00271739	0	0	0	0	0	0	0	0	0	0.0108696	0	0	0.00271739	0	0.00543478	0	0	0	0	0	0	0	0	0	0	0	0	0	0	0
TAGGCATG_H24	44-48	Induced	0	0	0	0	0	0	0	0	0	0	0	0	0	0	0	0	0	0	0	0	0	0	0	0	0	0	0	0	0	0	0	0.000917431	0	0.00366972	0	0	0	0	0.00183486	0	0	0	0.000917431	0	0	0	0
TAGGCATG_I1	44-48	Induced	0	0	0	0	0	0	0	0	0	0	0	0	0	0	0.000834725	0	0	0	0	0	0	0	0	0	0	0.00166945	0.000834725	0	0	0	0	0.000834725	0	0	0	0	0	0	0	0	0	0.000834725	0.000834725	0	0	0	0
TAGGCATG_I2	44-48	Induced	0	0	0	0	0	0	0	0	0.00102669	0	0	0	0	0	0	0	0	0	0	0	0	0	0	0.00102669	0	0	0.00102669	0	0	0	0	0.00205339	0	0.00102669	0	0	0	0	0	0.00102669	0	0	0.00102669	0	0	0	0
TAGGCATG_I3	44-48	Induced	0	0	0	0	0	0	0	0	0	0	0	0	0	0	0	0	0.00230681	0	0	0	0	0	0	0	0	0	0.00230681	0	0	0	0	0	0	0	0	0	0	0	0	0	0	0	0	0	0	0.00230681	0
TAGGCATG_I4	44-48	Induced	0	0.00226501	0	0	0	0	0	0	0	0	0	0	0	0.0011325	0	0	0	0	0.0011325	0	0	0	0	0	0	0	0.00566251	0	0	0	0	0	0	0	0	0	0	0	0	0	0	0	0.00339751	0	0	0	0
TAGGCATG_I5	44-48	Induced	0.00100604	0	0	0	0	0	0	0	0.00100604	0	0.000503018	0	0	0	0.00150905	0.000503018	0	0.000503018	0.000503018	0	0	0	0	0	0	0	0	0.000503018	0	0	0	0.00201207	0	0	0	0	0	0	0	0.00100604	0.000503018	0	0	0	0	0	0
TAGGCATG_I6	44-48	Induced	0	0	0	0	0	0	0	0	0	0	0	0	0	0	0	0.000919118	0	0	0	0	0	0	0	0	0	0	0	0	0	0	0.000919118	0	0	0	0	0	0	0	0	0.000919118	0	0	0.000919118	0	0	0	0
TAGGCATG_I7	44-48	Induced	0	0	0	0	0	0	0	0	0.00059952	0	0	0	0	0	0	0	0	0	0	0	0	0.00059952	0.00719424	0.00059952	0	0	0.00059952	0	0	0	0	0.00119904	0	0	0	0	0.00059952	0	0	0	0	0	0.00839329	0	0	0	0
TAGGCATG_I8	44-48	Induced	0	0.000722543	0	0	0	0	0	0	0.000722543	0.00650289	0.000722543	0	0	0	0	0.000722543	0	0	0	0	0	0	0	0.000722543	0	0	0	0.000722543	0	0	0	0	0	0	0	0	0	0	0	0	0	0	0	0	0	0	0
TAGGCATG_I9	44-48	Induced	0	0	0	0	0	0	0	0	0	0	0	0	0	0	0	0	0	0	0	0	0	0	0	0.0012987	0	0	0.0012987	0	0	0	0	0.0012987	0	0	0	0	0	0	0	0	0	0	0	0	0	0	0
TAGGCATG_I10	44-48	Induced	0	0.00168492	0	0	0	0	0	0	0	0	0.00084246	0	0	0	0	0	0	0	0	0	0	0	0	0.00084246	0	0	0	0	0	0	0	0.010952	0	0	0	0	0	0	0	0	0.00084246	0	0.00168492	0	0	0	0
TAGGCATG_I11	44-48	Induced	0	0	0	0	0	0	0	0	0	0	0	0	0	0	0	0	0	0	0	0	0.000606061	0.00121212	0	0	0	0	0.000606061	0	0.000606061	0	0	0.00121212	0	0	0	0	0	0	0	0	0	0	0	0	0	0.00121212	0
TAGGCATG_I12	44-48	Induced	0.000267451	0.000534902	0	0.000534902	0	0	0	0	0.000802354	0.000534902	0	0	0	0.000267451	0	0	0	0	0	0	0	0.000267451	0	0	0	0.000267451	0	0.000267451	0	0	0	0.0010698	0	0	0	0	0.000802354	0	0	0	0	0	0.000534902	0	0	0.000802354	0
TAGGCATG_I13	44-48	Induced	0	0.0015674	0	0	0	0	0	0.000522466	0.000522466	0	0.000522466	0	0	0	0	0	0	0	0	0	0	0	0	0	0	0.000522466	0.00208986	0.00365726	0	0	0	0.0015674	0	0.000522466	0	0	0.000522466	0	0	0.000522466	0.000522466	0	0.000522466	0	0	0	0
TAGGCATG_I14	44-48	Induced	0	0	0	0	0	0	0	0	0.000615006	0	0	0	0	0	0	0.000615006	0	0	0	0	0	0.00184502	0	0	0	0	0.000615006	0	0	0	0	0.00123001	0	0	0	0	0	0	0	0	0	0	0.00123001	0	0	0	0
TAGGCATG_I15	44-48	Induced	0.000439367	0.000439367	0.000439367	0	0	0	0	0	0	0.000439367	0.0013181	0	0	0	0	0	0	0.000878735	0	0	0	0	0.000439367	0	0	0.000439367	0.000439367	0	0	0	0	0.000439367	0	0	0.000439367	0	0	0	0	0.000878735	0	0	0.000439367	0	0	0.000439367	0
TAGGCATG_I16	44-48	Induced	0	0	0	0.00292032	0	0	0	0	0.000834376	0.000417188	0.00125156	0.000417188	0	0	0	0	0.000417188	0	0	0	0	0.00250313	0	0	0.000417188	0	0	0.000834376	0	0	0.000417188	0.00834376	0	0	0	0.000417188	0.00208594	0	0	0	0	0.000417188	0.000417188	0	0	0.000834376	0
TAGGCATG_I17	44-48	Induced	0	0.00225479	0	0	0	0	0	0	0	0.0011274	0	0	0	0	0	0.0011274	0	0	0	0	0	0	0	0	0	0	0	0	0	0	0	0.00225479	0	0	0	0	0	0	0	0.00676437	0	0	0.0011274	0	0	0	0
TAGGCATG_I18	44-48	Induced	0.000661157	0.00132231	0	0.000991736	0	0	0	0	0.000661157	0.000330579	0.000661157	0	0	0	0.000330579	0.000661157	0.000330579	0	0	0	0	0	0	0.000330579	0	0	0.000330579	0	0	0	0	0.00165289	0	0	0	0	0	0	0	0	0	0	0.00132231	0	0	0	0
TAGGCATG_I19	44-48	Induced	0	0	0	0	0	0.000632111	0	0	0	0.000632111	0	0	0	0	0	0.000632111	0.00126422	0	0.000632111	0	0	0	0	0	0	0	0.000632111	0.00126422	0	0	0	0.000632111	0	0.000632111	0	0	0	0	0	0.000632111	0	0	0	0	0	0	0
TAGGCATG_I20	44-48	Induced	0	0	0	0.000402901	0	0	0	0.000402901	0.000402901	0	0	0	0	0.0016116	0	0	0	0	0	0	0	0.000805802	0	0	0	0	0.000402901	0.000402901	0	0	0	0.0016116	0	0	0	0	0.000402901	0	0	0	0	0	0	0	0	0	0
TAGGCATG_I21	44-48	Induced	0	0	0.000898473	0	0	0	0	0	0	0	0	0	0	0	0	0	0	0	0	0	0	0.000898473	0	0	0	0	0.000898473	0	0	0.000898473	0	0	0	0	0	0	0	0	0	0	0	0	0.000898473	0	0	0	0
TAGGCATG_I22	44-48	Induced	0	0	0	0	0	0	0	0	0.000845309	0	0	0	0	0	0	0	0	0	0	0	0	0	0	0	0	0	0	0.000845309	0	0	0	0.000845309	0	0	0	0	0	0	0.00253593	0	0	0	0	0	0	0	0
TAGGCATG_I23	44-48	Induced	0	0	0.00131492	0	0	0	0	0	0	0.000657462	0.00131492	0	0	0	0	0	0	0.000657462	0	0	0	0	0	0	0	0	0.00197239	0	0	0	0	0	0	0	0	0	0	0	0	0.00591716	0.000657462	0.000657462	0	0	0	0.000657462	0
TAGGCATG_I24	44-48	Induced	0	0	0	0	0	0	0	0	0	0	0	0	0.000677966	0	0	0	0	0.000677966	0	0	0	0	0	0	0	0	0	0.000677966	0	0	0	0.0040678	0	0.000677966	0	0.000677966	0	0	0	0	0	0	0.000677966	0	0	0.000677966	0
TAGGCATG_J1	44-48	Induced	0	0	0	0	0	0	0	0	0	0	0	0	0	0	0	0	0.00117096	0	0	0	0	0	0	0.00117096	0	0	0	0	0	0	0	0	0	0	0	0	0	0	0	0	0	0	0	0	0	0.00117096	0
TAGGCATG_J2	44-48	Induced	0	0	0	0.00100604	0	0	0	0	0.00100604	0	0.00100604	0	0	0	0	0	0.00100604	0	0.00100604	0	0	0	0	0	0	0	0	0	0	0	0	0.00100604	0	0	0	0	0	0	0	0	0.00100604	0	0.00100604	0	0	0	0
TAGGCATG_J3	44-48	Induced	0	0	0	0	0	0	0	0	0.00082713	0	0.00165426	0	0.00082713	0	0	0	0	0	0	0.00082713	0	0	0	0	0	0	0.00082713	0	0	0	0	0	0	0	0	0.00082713	0.00082713	0	0	0	0.00082713	0	0.00165426	0	0	0	0
TAGGCATG_J4	44-48	Induced	0	0	0	0	0	0	0	0.00074239	0.00074239	0	0	0	0	0	0	0.00074239	0	0	0	0	0	0	0	0	0	0	0.00148478	0	0	0	0	0.00074239	0	0	0	0	0.00074239	0	0	0	0	0	0	0	0	0	0
TAGGCATG_J5	44-48	Induced	0	0	0	0	0	0	0	0	0	0.000371747	0	0	0	0	0	0	0	0.000371747	0	0	0	0	0	0.00185874	0	0	0	0	0	0	0.000743494	0	0	0.000371747	0	0	0.000743494	0	0	0	0	0	0.000743494	0	0	0	0
TAGGCATG_J6	44-48	Induced	0	0	0	0	0	0	0	0	0	0	0	0	0	0	0.00107991	0	0	0	0.00107991	0	0	0	0	0	0	0	0.00107991	0.00215983	0	0	0	0	0	0	0	0	0	0	0	0	0	0	0	0	0	0	0
TAGGCATG_J7	44-48	Induced	0.000398565	0	0	0	0	0	0	0	0	0	0	0	0	0.000398565	0	0	0	0.000398565	0	0	0	0	0	0	0	0	0.00079713	0	0	0	0	0.00278996	0	0	0	0	0.000398565	0	0	0	0	0	0.0011957	0	0	0	0
TAGGCATG_J8	44-48	Induced	0	0	0.00174368	0	0	0	0	0	0	0	0	0	0	0	0	0.00087184	0	0.00174368	0	0	0	0	0	0	0	0	0	0	0	0	0	0.00087184	0	0	0	0	0.00087184	0	0	0.00087184	0	0	0.00087184	0	0	0.00087184	0
TAGGCATG_J9	44-48	Induced	0	0	0	0	0	0	0	0	0.000654022	0	0	0	0	0.000654022	0	0	0	0	0	0	0	0.000654022	0	0	0	0	0	0	0	0.000654022	0	0.00261609	0	0	0	0	0.000654022	0	0	0	0	0	0.00130804	0	0	0	0
TAGGCATG_J10	44-48	Induced	0	0.000790514	0	0	0	0	0	0	0.000790514	0	0.00158103	0	0	0	0	0	0	0.000790514	0	0	0	0.000790514	0.000790514	0	0	0	0	0	0	0	0	0.000790514	0	0	0	0	0.000790514	0	0	0	0	0	0.000790514	0	0	0	0
TAGGCATG_J11	44-48	Induced	0	0	0	0.000915332	0	0	0	0	0	0	0	0	0.000457666	0	0.000457666	0	0.000457666	0.000457666	0	0	0	0.00183066	0	0	0	0.000457666	0.000457666	0	0	0.000457666	0.000457666	0.000915332	0	0	0	0	0.002746	0	0	0	0.000457666	0.000457666	0.00183066	0	0.000457666	0	0
TAGGCATG_J12	44-48	Induced	0.000848896	0.000848896	0	0	0	0	0	0	0	0.000848896	0	0	0	0	0	0	0.000848896	0	0.000848896	0	0	0	0.000848896	0.000848896	0	0	0	0.000848896	0	0.000848896	0	0.000848896	0	0	0	0	0.000848896	0	0	0	0	0.000848896	0.00254669	0	0	0	0
TAGGCATG_J13	44-48	Induced	0	0.0012747	0	0	0	0	0	0	0.00254939	0	0	0	0	0	0.000637349	0	0.000637349	0	0.000637349	0	0	0.000637349	0	0	0	0	0.000637349	0	0	0.000637349	0	0.000637349	0	0	0	0	0	0	0	0	0	0	0.000637349	0	0	0	0
TAGGCATG_J14	44-48	Induced	0	0	0	0	0	0	0.000485909	0.000971817	0	0.000485909	0.000485909	0	0	0	0.000485909	0.000485909	0	0.000971817	0	0	0	0.00145773	0	0	0	0	0.000971817	0	0	0	0	0.000485909	0	0	0	0	0	0	0	0.000485909	0	0	0.000485909	0	0	0	0
TAGGCATG_J15	44-48	Induced	0	0.000677507	0	0.000677507	0	0	0	0.000677507	0	0	0	0	0	0	0	0	0.000677507	0	0	0	0	0	0	0	0	0	0	0	0	0	0	0.00203252	0	0	0	0	0.00135501	0	0	0	0	0	0.00271003	0	0	0	0
TAGGCATG_J16	44-48	Induced	0	0.000390472	0	0	0	0	0	0	0.000390472	0	0	0	0	0	0	0	0	0	0	0	0	0	0	0	0	0	0.00156189	0	0	0.000390472	0.000390472	0	0	0	0.000390472	0	0	0	0	0	0.000390472	0	0.000780945	0	0	0	0
TAGGCATG_J17	44-48	Induced	0	0	0	0	0	0	0	0	0	0.00698216	0	0	0	0	0	0	0	0.00155159	0	0.000775795	0	0	0	0	0	0	0.000775795	0	0	0	0	0.00155159	0	0	0	0	0.000775795	0	0	0.00155159	0	0	0	0	0	0	0
TAGGCATG_J18	44-48	Induced	0	0	0	0	0	0	0	0	0	0.000834725	0	0	0	0	0	0.000834725	0	0	0	0	0	0	0	0	0	0	0	0	0	0	0	0.000834725	0	0.000834725	0	0	0	0	0	0	0.000834725	0	0.000834725	0	0	0	0
TAGGCATG_J19	44-48	Induced	0	0.00143266	0	0.00286533	0	0	0	0	0	0	0.00143266	0	0.00143266	0	0	0	0	0	0	0	0	0.00143266	0	0	0	0	0	0.00143266	0	0	0	0.00429799	0	0	0	0	0.00143266	0	0	0	0	0	0.00143266	0	0	0	0
TAGGCATG_J20	44-48	Induced	0	0	0	0	0	0	0	0	0.000946074	0	0	0	0	0	0	0	0	0	0.00189215	0	0	0	0	0	0	0	0	0	0.000946074	0	0	0	0	0.000946074	0	0.000946074	0	0	0	0	0	0	0.000946074	0	0	0	0
TAGGCATG_J21	44-48	Induced	0	0	0	0.00104932	0	0	0	0	0.00104932	0	0	0	0	0	0	0	0	0.00209864	0.00104932	0	0	0	0	0	0	0	0	0	0	0	0	0.00104932	0	0	0	0	0	0	0	0.00209864	0	0	0	0.00104932	0	0	0
TAGGCATG_J22	44-48	Induced	0	0	0	0	0	0	0	0	0.000896057	0	0.000896057	0	0	0.000896057	0.000896057	0	0	0	0	0	0	0	0	0.000896057	0	0	0.00268817	0	0	0.00179211	0	0.000896057	0	0.000896057	0	0	0	0	0	0	0	0	0	0	0	0	0
TAGGCATG_J23	44-48	Induced	0	0.000759878	0	0.000759878	0	0	0	0	0	0	0	0	0	0	0	0	0	0.000759878	0.00151976	0	0	0	0.000759878	0	0	0	0.00303951	0	0	0	0.000759878	0.00151976	0	0	0	0	0	0	0	0	0	0.000759878	0.000759878	0	0	0	0
TAGGCATG_J24	44-48	Induced	0.000809717	0.000809717	0	0	0	0	0	0	0.000809717	0	0	0	0	0	0	0	0	0	0	0	0	0	0.000809717	0	0	0	0.00161943	0	0	0.000809717	0	0	0	0	0	0	0	0	0	0	0	0.000809717	0.000809717	0	0	0.000809717	0
TAGGCATG_K1	44-48	Induced	0	0	0	0.000234907	0	0	0	0.000234907	0.000234907	0.000234907	0.000939629	0	0	0.000234907	0	0	0	0.000469814	0.000234907	0	0	0	0	0	0	0	0.000469814	0	0.000234907	0	0	0.000234907	0	0	0	0.000234907	0	0	0.000234907	0.000234907	0	0	0.000939629	0.000234907	0.000234907	0.000939629	0
TAGGCATG_K2	44-48	Induced	0	0	0	0.000590667	0	0	0	0.000590667	0	0	0	0.000590667	0	0	0	0	0.000590667	0	0	0	0	0	0	0	0	0	0	0	0	0.000590667	0	0.000590667	0	0	0	0	0.000590667	0	0	0	0	0	0.00531601	0	0	0	0
TAGGCATG_K3	44-48	Induced	0	0	0	0.00271941	0	0	0.000247219	0	0.000247219	0	0.000247219	0	0.000247219	0	0.000247219	0.000247219	0	0.000494438	0	0	0	0.000494438	0.000247219	0	0	0.000247219	0.000247219	0.000494438	0	0	0	0.00173053	0.000247219	0	0	0	0.000741656	0	0	0.000494438	0	0.000247219	0.000247219	0	0	0.000247219	0
TAGGCATG_K4	44-48	Induced	0	0.000418936	0	0.00125681	0	0	0	0.000418936	0	0	0	0	0.000837872	0	0.000837872	0	0	0	0	0	0	0	0	0	0	0	0	0	0	0	0	0.00125681	0	0	0	0	0.000837872	0	0	0.000418936	0	0	0.00167574	0	0	0	0
TAGGCATG_K5	44-48	Induced	0	0.00151172	0	0	0	0	0	0.000755858	0.000755858	0	0	0	0	0	0.000755858	0	0	0	0	0	0	0	0	0	0	0.000755858	0	0	0	0	0	0	0	0	0.000755858	0	0	0	0	0	0	0	0.00226757	0	0	0	0
TAGGCATG_K6	44-48	Induced	0	0	0	0	0	0	0	0.00123457	0	0	0	0	0.000617284	0	0	0	0	0	0	0	0	0	0	0	0	0	0	0.00246914	0	0	0	0	0	0	0	0	0.00123457	0	0	0	0	0.000617284	0	0	0	0	0
TAGGCATG_K7	44-48	Induced	0	0.000565931	0	0	0	0	0	0.00113186	0	0	0	0	0	0	0.00169779	0	0	0	0	0	0	0	0	0	0	0	0	0	0	0.000565931	0	0.000565931	0	0.000565931	0	0	0	0	0.000565931	0	0	0	0.00113186	0	0	0	0
TAGGCATG_K8	44-48	Induced	0	0.000752445	0	0	0	0	0	0	0	0	0	0	0	0	0	0	0	0	0	0	0	0.000752445	0	0	0	0	0.00150489	0.000752445	0	0	0	0	0	0	0	0	0.000752445	0	0	0	0	0	0.00225734	0	0	0	0
TAGGCATG_K9	44-48	Induced	0	0	0	0	0	0	0	0	0	0	0	0	0	0	0	0.00102669	0	0	0	0	0	0	0	0.00102669	0	0	0	0	0	0	0	0	0	0	0	0	0	0	0	0	0	0	0	0	0	0	0
TAGGCATG_K10	44-48	Induced	0	0.000790514	0	0	0	0	0	0	0	0	0.000790514	0	0	0	0	0	0	0	0.000790514	0	0	0	0	0.000790514	0	0	0	0	0	0.00158103	0	0	0	0	0	0	0.000790514	0	0	0	0	0	0.000790514	0	0	0	0
TAGGCATG_K11	44-48	Induced	0	0	0	0	0	0	0	0	0	0	0	0	0	0	0	0	0	0	0	0	0	0	0	0	0	0	0.00746269	0	0	0	0	0.00373134	0	0	0	0	0	0	0	0	0	0	0.00186567	0	0	0	0
TAGGCATG_K12	44-48	Induced	0	0.000775194	0	0	0	0	0	0	0	0	0.00155039	0	0.000775194	0.000775194	0	0.000775194	0	0	0	0	0	0	0	0	0	0	0	0	0	0	0	0.000775194	0	0.000775194	0	0.00155039	0.000775194	0	0	0	0	0	0	0	0	0	0
TAGGCATG_K13	44-48	Induced	0	0	0	0	0	0	0	0.000701754	0	0	0.000701754	0	0	0	0	0.000701754	0	0	0	0	0	0	0	0	0	0	0.00421053	0	0	0.000701754	0	0	0	0	0	0	0	0	0	0	0	0	0	0	0	0	0
TAGGCATG_K14	44-48	Induced	0	0	0	0.00243902	0	0	0	0	0	0	0	0	0	0	0	0	0	0.00121951	0	0	0	0	0.00121951	0	0	0	0	0	0	0	0	0.00121951	0	0	0	0	0	0	0	0	0	0	0	0	0	0	0
TAGGCATG_K15	44-48	Induced	0	0.00130378	0	0.00065189	0	0	0	0	0	0	0	0	0	0	0	0	0	0	0	0	0	0	0	0	0	0	0	0.00130378	0	0	0	0.00195567	0	0	0	0	0	0	0	0	0.00065189	0	0.00065189	0	0	0	0
TAGGCATG_K16	44-48	Induced	0	0.00107875	0	0.000359583	0	0	0	0.00143833	0	0	0.00179791	0	0	0	0.000359583	0	0	0.000719166	0.000359583	0	0	0	0	0	0	0	0	0.000359583	0	0	0	0.00179791	0	0	0	0	0.000359583	0	0	0.00179791	0	0	0.000359583	0	0	0.000359583	0
TAGGCATG_K17	44-48	Induced	0	0	0	0.000287109	0	0	0	0	0.000861326	0	0	0	0	0.000574218	0	0.000574218	0	0.000287109	0	0	0	0.000287109	0	0	0	0	0.000574218	0	0.000287109	0	0	0.00172265	0	0	0	0	0	0	0	0.000574218	0	0	0.000574218	0	0	0.000287109	0
TAGGCATG_K18	44-48	Induced	0	0	0	0	0	0	0	0	0	0	0	0	0	0	0	0.00110783	0	0	0.000738552	0	0	0.00110783	0	0	0	0	0.00110783	0.000369276	0	0.000369276	0	0.000369276	0	0.000369276	0	0	0	0	0	0	0	0	0.00110783	0	0	0.000369276	0.000369276
TAGGCATG_K19	44-48	Induced	0	0.000814996	0	0	0	0	0	0	0	0	0	0	0	0.000814996	0	0	0	0.000814996	0	0	0	0	0	0	0	0	0	0	0	0	0	0.00244499	0	0	0	0	0	0	0	0	0	0	0	0	0	0	0
TAGGCATG_K20	44-48	Induced	0	0	0	0	0	0	0	0	0	0	0	0	0	0	0	0	0	0	0	0	0	0.00234742	0	0	0	0	0	0	0	0	0	0	0	0	0	0.00234742	0.00234742	0	0	0	0.00234742	0	0	0	0	0	0
TAGGCATG_K21	44-48	Induced	0	0	0	0.000988142	0	0	0	0	0	0	0.000988142	0	0	0	0	0	0	0	0	0	0	0	0	0	0	0	0	0	0	0	0	0.000988142	0	0.000988142	0	0	0.000988142	0	0	0	0	0	0	0	0	0	0
TAGGCATG_K22	44-48	Induced	0	0	0	0.00084246	0	0	0	0	0	0	0	0	0	0	0	0	0	0.00336984	0	0	0	0	0	0	0	0	0	0	0	0	0	0	0	0	0	0	0	0	0	0	0.00084246	0	0	0	0	0	0
TAGGCATG_K23	44-48	Induced	0	0	0	0	0	0	0	0	0	0	0	0	0	0	0	0.00100503	0	0	0	0	0	0	0	0	0	0	0	0	0	0	0	0	0	0	0	0	0	0	0	0	0	0.00100503	0	0	0	0	0
TAGGCATG_K24	44-48	Induced	0	0.00087108	0	0	0	0	0	0	0	0	0.00348432	0	0	0	0	0	0	0	0	0	0	0	0	0	0	0	0.00261324	0	0	0	0	0	0	0	0.00087108	0	0	0	0	0	0	0	0	0	0	0	0
TAGGCATG_L1	44-48	Induced	0.000704225	0.00140845	0	0	0	0	0	0	0	0	0.000704225	0	0	0	0	0	0	0	0	0	0	0	0	0.000704225	0	0	0	0	0	0	0	0.00140845	0	0	0	0	0.00140845	0	0	0	0	0	0.00352113	0	0	0	0
TAGGCATG_L2	44-48	Induced	0	0	0	0	0	0	0	0	0	0	0	0	0	0	0	0	0	0	0	0	0	0	0	0	0	0	0	0	0	0	0	0	0	0	0	0	0.00117233	0	0	0	0	0	0.00234467	0	0	0	0
TAGGCATG_L3	44-48	Induced	0	0	0	0.00115274	0	0	0.000576369	0.00172911	0.00115274	0	0.00115274	0	0	0	0	0	0	0.000576369	0	0	0	0	0	0	0	0	0.00172911	0.000576369	0	0.000576369	0	0.00115274	0	0	0	0	0.000576369	0	0	0	0	0	0.00172911	0	0	0	0
TAGGCATG_L4	44-48	Induced	0	0	0	0	0	0	0	0	0	0	0.00203666	0	0	0	0.00203666	0	0	0	0	0	0	0	0	0	0	0	0	0	0	0	0	0.00203666	0	0	0	0	0	0	0	0	0	0	0	0	0	0	0
TAGGCATG_L5	44-48	Induced	0.000669792	0	0	0	0	0	0	0	0	0	0	0	0	0	0	0	0	0	0	0	0	0	0	0	0.000669792	0	0	0	0	0	0	0	0	0	0	0	0.000669792	0	0	0	0	0	0.000669792	0	0	0.000669792	0
TAGGCATG_L6	44-48	Induced	0	0	0	0	0	0	0.000425713	0	0	0.000425713	0	0	0	0	0	0	0	0.000425713	0.00425713	0	0	0	0.000425713	0.000425713	0.000425713	0	0.000425713	0	0	0	0	0.000425713	0	0.000425713	0	0	0.000425713	0	0	0	0	0	0	0	0	0.000851426	0
TAGGCATG_L7	44-48	Induced	0	0	0	0	0	0	0	0	0.00166667	0	0	0	0	0	0	0	0	0	0	0	0	0	0	0	0	0	0	0	0	0	0	0	0	0	0	0	0	0	0	0.00166667	0	0	0	0	0	0.00166667	0
TAGGCATG_L8	44-48	Induced	0	0	0	0	0	0	0	0	0	0	0	0	0	0	0	0	0	0.00126422	0	0	0	0	0	0	0	0	0	0	0	0	0	0	0	0	0	0	0.00126422	0	0	0	0.00126422	0	0	0	0	0	0
TAGGCATG_L9	44-48	Induced	0	0	0	0	0	0	0	0	0	0.00139665	0	0	0	0	0	0	0.00139665	0	0	0	0	0	0.00139665	0	0	0	0	0	0	0	0	0	0	0	0	0	0	0	0	0	0	0	0.00139665	0	0	0	0
TAGGCATG_L10	44-48	Induced	0	0	0	0.000291886	0	0	0	0.000291886	0	0	0.000291886	0	0	0	0	0	0.000291886	0	0.000291886	0	0	0	0.000291886	0	0.000291886	0	0.000291886	0	0	0.000291886	0	0.00233508	0	0.000291886	0	0	0.000583771	0	0	0	0	0	0.000583771	0	0	0.000291886	0
TAGGCATG_L12	44-48	Induced	0	0	0	0	0	0	0	0	0.00128866	0	0	0	0	0	0.00257732	0	0	0	0	0.00128866	0	0	0	0.00257732	0	0	0	0	0	0	0	0.00128866	0	0.0103093	0	0.00257732	0	0	0	0.00128866	0	0	0.00257732	0	0	0	0
TAGGCATG_L13	44-48	Induced	0	0	0	0	0	0	0	0	0	0	0	0	0	0	0	0	0	0	0.00128205	0	0	0	0	0	0	0	0	0	0	0	0	0.00128205	0	0	0	0	0	0	0	0	0	0	0.00128205	0	0.00128205	0	0
TAGGCATG_L14	44-48	Induced	0	0.000873362	0	0.0131004	0	0	0	0	0	0	0.00349345	0	0	0	0	0	0	0	0	0	0	0	0.000873362	0	0	0	0.000873362	0	0	0	0	0.000873362	0	0	0	0	0.000873362	0	0	0.000873362	0	0	0.00349345	0	0	0	0
TAGGCATG_L15	44-48	Induced	0	0.00136519	0	0	0	0	0	0	0	0	0	0	0	0	0	0.000682594	0	0	0	0	0	0	0	0.000682594	0	0	0	0	0	0	0	0	0	0	0	0	0	0	0	0	0	0	0	0	0	0	0
TAGGCATG_L16	44-48	Induced	0	0.000311042	0	0.000311042	0	0	0	0	0.000622084	0.000311042	0	0	0	0.000311042	0	0	0.000622084	0	0.000311042	0	0	0.000311042	0	0	0	0	0	0	0	0.00186625	0	0.000622084	0	0	0.000311042	0	0	0	0	0	0.000311042	0	0.000622084	0	0	0	0
TAGGCATG_L17	44-48	Induced	0	0.000525486	0	0.000525486	0	0	0	0	0.000525486	0	0	0	0.000525486	0	0	0	0	0	0.000525486	0	0	0	0	0	0	0	0.00105097	0.000525486	0	0.000525486	0	0.00105097	0	0.00157646	0	0	0.00210194	0	0	0	0	0.000525486	0.00157646	0	0	0	0
TAGGCATG_L18	44-48	Induced	0	0	0	0	0	0	0	0	0	0	0	0	0	0	0	0.000671141	0	0	0	0	0	0	0	0	0.000671141	0	0	0.000671141	0	0	0	0.00134228	0	0	0	0.000671141	0	0	0	0.000671141	0	0	0	0	0	0	0
TAGGCATG_L19	44-48	Induced	0	0	0	0	0	0	0	0	0	0	0.00115075	0	0	0	0	0	0	0	0	0	0	0	0.00115075	0	0	0	0	0	0	0	0	0.00115075	0	0	0	0	0.00115075	0	0	0	0	0	0.00115075	0	0	0.00115075	0
TAGGCATG_L20	44-48	Induced	0	0.000913242	0	0	0	0	0	0	0	0	0	0	0	0	0	0	0	0	0	0	0	0	0.000913242	0	0	0	0	0	0	0	0	0.00821918	0	0	0	0	0	0	0	0	0.000913242	0	0	0.00273973	0	0.000913242	0
TAGGCATG_L21	44-48	Induced	0	0.00302115	0	0	0	0	0	0	0	0	0	0	0	0	0	0	0	0	0	0	0	0	0	0	0	0	0.00302115	0	0	0	0	0	0	0	0	0	0	0	0	0	0	0	0	0	0	0.0060423	0
TAGGCATG_L22	44-48	Induced	0	0	0	0	0	0	0	0	0	0	0	0	0	0	0	0	0	0	0	0	0	0	0	0	0	0	0	0	0.00262123	0	0	0	0	0	0	0	0	0	0	0	0	0	0.00131062	0	0	0	0
TAGGCATG_L23	44-48	Induced	0.000572082	0	0	0	0	0.000572082	0	0	0	0	0.000572082	0	0	0	0	0	0.000572082	0	0.00114416	0	0	0.00114416	0	0	0	0	0	0	0	0	0	0.00114416	0	0	0	0	0	0	0.000572082	0	0	0	0	0	0	0	0
TAGGCATG_L24	44-48	Induced	0	0.00094162	0	0	0	0	0.00188324	0	0	0	0.00094162	0	0	0	0	0	0	0.00188324	0.00094162	0	0	0	0	0	0	0	0	0	0	0	0	0	0	0	0	0	0	0	0	0	0	0	0	0	0	0	0
TAGGCATG_M2	44-48	Induced	0	0	0	0.00253165	0	0	0	0	0	0	0	0	0	0.00126582	0	0.00126582	0	0	0	0	0	0.00253165	0.00126582	0	0	0	0	0	0	0	0	0.00379747	0	0	0	0	0.00126582	0	0	0	0	0	0	0	0	0.00126582	0
TAGGCATG_M3	44-48	Induced	0	0	0	0	0	0	0	0	0.00118906	0	0	0	0	0	0	0	0	0.00118906	0	0	0	0	0	0	0	0	0	0	0	0	0	0	0	0	0	0	0	0	0	0	0	0	0	0	0	0	0
TAGGCATG_M4	44-48	Induced	0	0.000789266	0	0.000789266	0	0	0	0	0	0	0	0	0	0	0	0	0	0	0	0	0	0	0	0	0	0	0.000789266	0	0	0	0	0.00157853	0	0	0	0	0	0	0	0	0	0	0.000789266	0	0	0	0
TAGGCATG_M5	44-48	Induced	0	0	0	0	0	0	0	0	0	0	0	0	0	0	0	0	0	0	0	0	0	0	0	0	0	0	0.00121803	0	0.00121803	0	0	0	0	0	0.00243605	0	0.00121803	0	0	0	0	0	0.00243605	0	0	0	0
TAGGCATG_M6	44-48	Induced	0	0.00203252	0	0	0	0	0	0	0	0	0	0	0	0	0	0	0	0.00203252	0	0	0	0	0	0	0	0	0.00203252	0	0	0	0	0	0	0	0	0	0	0	0	0.00406504	0	0	0	0	0	0	0
TAGGCATG_M7	44-48	Induced	0	0.00208768	0	0	0	0	0	0	0	0	0	0	0	0	0	0	0.00104384	0	0.00104384	0	0	0.00104384	0	0	0	0	0	0	0	0	0	0	0	0	0	0	0	0	0	0	0	0	0.00104384	0	0	0	0
TAGGCATG_M8	44-48	Induced	0	0.000593824	0	0	0	0	0	0	0.00593824	0	0	0	0	0.000593824	0	0.000593824	0	0	0	0	0	0	0	0	0.000593824	0	0	0	0	0	0	0.00118765	0	0	0	0	0	0	0	0	0.000593824	0	0.00178147	0	0	0	0
TAGGCATG_M9	44-48	Induced	0	0	0	0	0	0	0	0	0	0	0	0	0	0.00120192	0	0.00240385	0	0.00120192	0	0	0	0	0	0	0	0	0	0	0	0.00120192	0	0	0	0	0	0	0	0	0	0	0	0	0	0	0	0.00120192	0
TAGGCATG_M10	44-48	Induced	0	0	0	0	0	0	0	0	0	0	0	0	0	0	0	0.00101215	0	0.00101215	0	0	0	0	0	0	0	0	0.00101215	0	0	0	0	0	0	0.00101215	0	0	0	0	0	0	0	0	0	0	0	0	0
TAGGCATG_M11	44-48	Induced	0	0	0	0	0	0	0	0	0	0	0.00127226	0	0	0	0	0	0	0.00127226	0	0	0	0	0	0	0	0	0	0	0	0	0	0.00127226	0	0	0	0	0.00127226	0	0	0	0	0	0	0	0	0.00127226	0
TAGGCATG_M12	44-48	Induced	0	0	0	0	0	0	0	0	0	0	0.0018315	0	0	0	0	0	0.0018315	0	0	0	0	0.0018315	0	0	0	0	0.0018315	0	0	0	0	0.0018315	0	0	0	0	0.0018315	0	0	0	0	0	0	0	0	0	0
TAGGCATG_M13	44-48	Induced	0	0.00149813	0	0.000749064	0	0	0	0	0	0	0.000749064	0	0	0	0	0	0.000749064	0	0	0.00149813	0	0	0	0	0.000749064	0	0.00374532	0	0	0.000749064	0	0.000749064	0	0	0	0	0.00224719	0	0	0	0	0.000749064	0	0	0.000749064	0.000749064	0
TAGGCATG_M14	44-48	Induced	0.000700771	0	0	0.00420463	0	0	0	0	0.000700771	0	0	0	0	0	0	0.000700771	0.00140154	0	0	0	0	0	0	0	0	0	0.000700771	0	0	0	0	0	0	0	0	0	0.00420463	0	0	0	0	0	0.00140154	0	0	0	0
TAGGCATG_M15	44-48	Induced	0	0.013245	0.00110375	0.00110375	0	0	0	0	0	0.00110375	0	0	0	0	0	0	0	0	0	0	0	0	0	0	0	0	0	0.00110375	0	0	0	0.00110375	0	0	0	0	0	0	0	0.00110375	0	0	0.00110375	0	0	0	0
TAGGCATG_M16	44-48	Induced	0	0	0	0	0	0	0	0.00121951	0	0	0	0	0	0	0	0	0	0	0	0	0	0	0	0	0	0	0	0	0	0.00121951	0	0.00243902	0	0.00365854	0.00121951	0	0.00121951	0	0	0	0	0	0.00243902	0	0	0	0
TAGGCATG_M17	44-48	Induced	0	0.00104603	0	0	0	0	0	0	0.00104603	0	0	0	0	0	0	0	0	0	0	0	0	0	0	0	0.00104603	0	0	0	0	0	0	0.00209205	0	0	0	0	0.00941423	0	0	0	0	0.00104603	0	0	0	0	0
TAGGCATG_M18	44-48	Induced	0	0.000737463	0	0.000737463	0	0	0	0	0	0	0	0	0	0	0	0.000737463	0	0	0	0	0	0	0.000737463	0.000737463	0	0	0	0	0	0	0	0.00147493	0	0	0	0	0	0	0	0.000737463	0	0	0.000737463	0	0	0	0
TAGGCATG_M19	44-48	Induced	0	0.002693	0	0	0	0	0	0	0	0.000897666	0	0	0	0	0	0	0	0	0	0	0	0	0	0	0	0	0.00448833	0	0.000897666	0	0	0.000897666	0	0	0	0	0	0	0	0	0	0	0	0.000897666	0	0	0
TAGGCATG_M20	44-48	Induced	0	0	0	0	0	0	0	0	0	0	0.001002	0	0	0	0	0	0	0	0	0	0	0	0	0	0	0	0	0	0	0.001002	0	0.00200401	0	0	0	0	0.001002	0	0	0	0	0	0.001002	0	0	0	0
TAGGCATG_M21	44-48	Induced	0	0	0	0	0	0	0	0	0	0	0	0	0.0011534	0	0	0	0	0	0	0	0	0	0	0	0	0	0	0	0	0	0	0.00230681	0	0	0	0	0.0011534	0	0	0	0.0011534	0.0011534	0.0011534	0	0	0	0
TAGGCATG_M22	44-48	Induced	0	0	0	0	0	0	0	0	0	0	0	0	0	0	0	0	0	0	0	0	0	0	0	0	0	0	0	0	0	0	0	0	0	0	0	0	0	0	0	0	0	0	0	0	0	0	0
TAGGCATG_M23	44-48	Induced	0	0	0	0	0	0	0	0	0	0	0	0	0	0	0	0	0	0	0	0	0	0.00105708	0.00105708	0	0	0	0.00211416	0	0	0	0	0	0	0	0	0	0	0	0	0.00105708	0	0	0	0	0	0	0
TAGGCATG_M24	44-48	Induced	0	0.0013986	0	0	0	0	0	0	0	0	0	0	0	0	0.0013986	0	0	0.0013986	0	0	0	0.0013986	0	0	0	0	0	0	0	0	0	0	0	0	0	0	0	0	0	0	0	0	0	0	0	0	0
TAGGCATG_N1	44-48	Induced	0	0	0	0	0	0	0	0	0	0	0	0	0	0	0	0	0.0021645	0	0	0	0	0	0	0	0	0	0	0	0	0	0	0	0	0	0	0	0	0	0	0	0	0	0	0	0	0	0
TAGGCATG_N2	44-48	Induced	0	0.00117233	0	0	0	0	0	0	0.000586166	0	0	0	0	0	0	0.000586166	0	0	0.000586166	0	0	0	0	0	0	0	0	0	0	0.000586166	0	0.00117233	0	0	0	0	0.00117233	0	0	0	0	0	0.000586166	0	0	0	0
TAGGCATG_N3	44-48	Induced	0	0.00075643	0	0	0	0	0	0	0	0	0	0	0	0	0	0	0	0.00151286	0	0	0	0	0	0	0	0	0	0	0	0	0	0	0	0	0	0	0.00075643	0	0	0	0	0	0.00075643	0	0	0	0
TAGGCATG_N4	44-48	Induced	0	0	0	0	0	0	0	0	0	0	0	0	0	0	0	0	0	0	0	0	0	0	0.0027933	0	0	0	0	0	0	0	0	0	0	0	0	0	0	0	0	0	0	0.0027933	0	0	0	0.0027933	0
TAGGCATG_N5	44-48	Induced	0	0	0.000748503	0	0	0	0	0.000748503	0	0	0	0	0	0	0	0	0	0.000748503	0	0	0	0	0	0	0	0	0	0	0	0	0	0	0	0	0	0	0.00224551	0	0	0.000748503	0	0	0	0	0	0	0
TAGGCATG_N6	44-48	Induced	0	0.00129199	0	0	0	0	0	0	0	0	0	0	0	0	0	0	0	0	0	0	0	0	0	0	0	0	0	0	0	0	0	0.00387597	0	0	0	0	0.00129199	0	0	0	0	0.00129199	0.00129199	0	0	0.00129199	0
TAGGCATG_N8	44-48	Induced	0	0.00114416	0	0.00114416	0	0	0	0	0	0	0	0	0	0	0	0.000572082	0	0.000572082	0	0	0	0.000572082	0	0.000572082	0	0	0	0.000572082	0	0	0	0.000572082	0	0	0	0	0	0	0	0	0	0	0.000572082	0	0	0.000572082	0
TAGGCATG_N9	44-48	Induced	0	0	0	0	0	0	0	0	0	0	0	0	0	0	0	0.00125471	0.00125471	0.00125471	0	0	0	0	0	0	0	0	0	0	0	0	0	0.00250941	0	0.00125471	0	0	0	0	0	0	0	0	0	0	0	0.00125471	0
TAGGCATG_N10	44-48	Induced	0	0.000789889	0	0	0	0	0	0	0	0.000789889	0	0	0	0	0	0	0	0	0	0	0	0.000789889	0	0	0	0	0	0	0	0	0	0	0	0	0	0	0	0	0	0	0	0	0.00236967	0.000789889	0	0	0
TAGGCATG_N11	44-48	Induced	0.000715308	0	0	0	0	0	0	0	0	0	0	0	0.000715308	0	0	0	0	0	0	0	0	0	0	0	0	0	0.0193133	0	0	0	0	0.00429185	0	0	0.000715308	0	0.000715308	0	0	0	0	0	0	0	0	0	0
TAGGCATG_N12	44-48	Induced	0	0	0	0	0	0	0	0	0	0	0	0	0	0	0	0	0	0.000649351	0	0	0	0.000649351	0	0	0	0	0	0	0	0.000649351	0	0.000649351	0	0	0	0	0	0	0	0.000649351	0	0	0.000649351	0	0	0	0
TAGGCATG_N13	44-48	Induced	0	0.00057971	0	0	0	0	0	0	0	0	0	0	0.00057971	0.00057971	0	0	0	0	0	0	0	0	0	0	0.00057971	0	0.00057971	0.00057971	0	0	0	0.00289855	0	0	0	0	0	0	0	0	0.00057971	0	0.00057971	0	0	0.00173913	0
TAGGCATG_N14	44-48	Induced	0	0	0	0	0	0	0	0.000971817	0	0	0	0	0	0	0	0	0	0	0	0	0	0.000971817	0	0	0	0	0	0	0	0	0	0.00291545	0	0	0	0	0	0	0	0	0	0	0	0	0	0	0
TAGGCATG_N15	44-48	Induced	0	0	0	0	0	0	0	0	0.000859845	0	0	0	0	0	0	0	0	0	0	0	0	0	0	0	0.000859845	0.000859845	0	0	0	0	0	0.00515907	0	0	0	0	0	0	0	0	0	0	0.00171969	0	0	0	0
TAGGCATG_N16	44-48	Induced	0	0	0	0.00187617	0	0	0	0	0	0	0	0	0	0	0	0	0	0	0	0	0	0	0	0	0	0	0	0	0	0	0	0	0	0	0	0	0	0	0	0	0.00187617	0	0	0	0	0	0
TAGGCATG_N17	44-48	Induced	0	0	0	0.00224719	0	0	0	0	0	0	0	0	0	0	0	0	0	0	0	0	0	0	0	0	0	0	0.00224719	0	0	0	0	0.00674157	0	0	0	0	0	0	0	0	0	0	0	0	0	0	0
TAGGCATG_N18	44-48	Induced	0	0.00285714	0	0	0	0	0	0	0.00285714	0	0	0	0	0	0	0	0	0	0	0	0	0	0	0	0	0	0.00285714	0	0	0.00571429	0	0	0	0	0	0	0	0	0	0	0	0	0	0	0	0.00285714	0
TAGGCATG_N19	44-48	Induced	0	0	0	0	0	0	0	0	0	0	0	0	0	0	0	0	0	0	0	0	0	0	0	0	0	0	0.00298954	0	0	0	0	0	0	0	0	0	0	0	0	0	0	0	0	0	0	0	0
TAGGCATG_N20	44-48	Induced	0	0	0	0.00139665	0	0	0	0	0	0	0	0	0	0	0	0	0	0	0	0	0	0	0.00139665	0	0	0	0.00139665	0	0	0	0	0	0	0	0	0	0	0	0	0	0	0	0.00418994	0	0	0	0
TAGGCATG_N21	44-48	Induced	0	0	0	0	0	0	0	0	0	0	0	0	0	0	0	0.00130208	0	0.00390625	0	0	0	0.00130208	0	0	0	0	0.00520833	0	0	0	0	0.00130208	0	0	0	0	0	0	0	0	0	0	0	0	0	0	0
TAGGCATG_N22	44-48	Induced	0	0.00162866	0	0	0	0	0	0	0	0	0.00162866	0	0	0	0	0	0	0	0	0	0	0	0	0	0	0.00162866	0.00325733	0	0	0	0	0	0	0	0	0	0.00162866	0	0	0	0	0	0	0	0	0	0
TAGGCATG_N23	44-48	Induced	0	0	0	0	0	0	0	0	0	0	0	0	0	0	0	0	0	0	0	0	0	0	0	0	0	0.00289226	0.000723066	0	0	0	0	0	0	0	0	0	0	0	0	0	0	0	0	0	0	0	0
TAGGCATG_N24	44-48	Induced	0	0	0	0	0	0	0	0	0	0	0	0	0	0	0	0.0013587	0.0013587	0	0	0	0	0	0.00407609	0	0	0	0	0	0	0	0	0.00271739	0	0	0	0	0	0	0	0	0	0	0	0	0	0.0013587	0
TAGGCATG_O1	44-48	Uninduced	0	0	0	0	0	0	0	0	0	0	0	0	0	0	0	0	0	0	0.000940734	0	0	0	0	0	0	0	0.00188147	0.000940734	0	0.000940734	0	0.00188147	0	0	0	0	0	0	0	0.000940734	0	0	0	0	0	0	0
TAGGCATG_O2	44-48	Uninduced	0	0.00149477	0	0	0	0	0	0	0	0	0	0	0	0	0	0	0.000747384	0	0	0	0	0.00224215	0.000747384	0	0	0	0.000747384	0	0	0	0	0.00149477	0	0	0	0	0	0	0	0.00149477	0	0	0.000747384	0	0	0.000747384	0
TAGGCATG_O3	44-48	Uninduced	0	0.00110865	0	0	0	0	0	0	0	0	0	0	0	0.00110865	0	0	0	0	0	0	0	0	0	0	0	0	0	0	0	0	0	0.00110865	0	0	0.00110865	0	0	0	0	0.00110865	0	0	0	0	0	0	0
TAGGCATG_O4	44-48	Uninduced	0	0.000572082	0	0	0.000572082	0	0	0.000572082	0.00114416	0.000572082	0.000572082	0	0	0.000572082	0	0.000572082	0	0	0	0	0	0	0.000572082	0.000572082	0	0	0.000572082	0	0	0	0	0.000572082	0	0	0	0	0.000572082	0	0	0.000572082	0	0.000572082	0.000572082	0	0	0.000572082	0
TAGGCATG_O5	44-48	Uninduced	0.00122549	0.000612745	0	0.000612745	0	0	0	0	0.000612745	0	0.00183824	0.000612745	0	0	0	0.000612745	0	0	0.00183824	0	0	0	0	0	0	0	0	0	0	0	0	0.000612745	0	0	0	0	0	0	0	0	0	0.000612745	0.000612745	0.000612745	0	0	0
TAGGCATG_O6	44-48	Uninduced	0	0	0	0	0	0	0	0	0	0	0	0	0	0	0	0.00175747	0	0.00175747	0	0	0	0.00351494	0	0	0	0	0.00351494	0	0	0	0	0.00175747	0	0	0	0	0	0	0	0	0	0	0.00175747	0	0	0	0
TAGGCATG_O7	44-48	Uninduced	0	0.000600601	0	0	0	0	0	0	0	0	0	0	0	0	0	0.000600601	0	0	0	0	0	0.0012012	0.000600601	0	0.0012012	0	0.0012012	0	0	0	0	0	0	0.000600601	0.000600601	0	0	0	0	0	0.000600601	0	0	0	0	0	0
TAGGCATG_O8	44-48	Uninduced	0	0.000366435	0	0.000366435	0	0	0.000366435	0	0	0	0	0	0.000366435	0	0.000366435	0.00219861	0	0	0	0	0	0	0	0	0	0	0	0	0	0	0	0.000366435	0	0	0	0	0	0	0	0.000366435	0.000366435	0.000366435	0.000732869	0	0	0	0
TAGGCATG_O9	44-48	Uninduced	0	0	0	0.000660066	0	0	0	0	0	0	0	0	0	0	0.000660066	0.000660066	0	0.000660066	0	0	0	0	0	0	0	0	0	0	0.000660066	0	0	0.0019802	0	0	0	0	0	0	0	0.00132013	0.000660066	0	0	0	0	0.00132013	0
TAGGCATG_O10	44-48	Uninduced	0	0.000537634	0	0	0	0	0	0	0.000537634	0	0	0	0	0	0	0.00376344	0	0.000537634	0	0	0	0	0.000537634	0.00215054	0	0	0.000537634	0.000537634	0	0.000537634	0	0	0	0	0	0.000537634	0	0	0	0	0	0	0.000537634	0	0	0	0
TAGGCATG_O11	44-48	Uninduced	0	0	0	0	0	0.000734754	0	0	0	0	0	0	0	0	0	0.00146951	0.000734754	0	0	0	0	0	0	0	0	0	0	0	0	0	0	0	0	0	0	0	0	0	0	0	0	0	0	0	0	0	0
TAGGCATG_O12	44-48	Uninduced	0	0	0	0	0	0	0	0	0	0	0	0	0	0	0	0	0	0	0.000687758	0	0	0	0	0	0	0	0	0	0	0	0	0	0	0	0	0	0.000687758	0	0	0	0	0	0.000687758	0	0	0	0
TAGGCATG_O13	44-48	Uninduced	0	0	0	0	0	0	0	0	0	0	0	0	0	0	0.00128535	0.00385604	0	0	0	0	0	0	0	0	0	0	0	0	0	0	0	0	0	0	0	0	0.000642674	0	0	0	0.00128535	0.000642674	0.000642674	0	0	0.000642674	0
TAGGCATG_O14	44-48	Uninduced	0	0	0	0	0	0	0	0	0.00064433	0	0.00128866	0	0	0	0.00064433	0	0	0	0.00322165	0	0	0	0	0	0	0	0	0	0.00064433	0.00064433	0	0	0	0	0.00064433	0	0	0	0	0	0	0	0	0	0	0.00064433	0
TAGGCATG_O15	44-48	Uninduced	0	0	0	0	0	0	0	0	0	0	0	0	0	0	0	0	0.000546747	0	0	0	0	0	0	0	0	0.000546747	0	0	0	0	0.000546747	0	0	0	0	0	0	0	0	0	0	0	0	0	0	0.000546747	0
TAGGCATG_O16	44-48	Uninduced	0	0.000805477	0	0.000402739	0	0	0	0	0	0	0.000402739	0	0	0.000805477	0	0.000402739	0	0.000402739	0.000402739	0	0	0	0	0	0	0	0	0	0	0	0	0.000805477	0	0	0	0	0.000402739	0	0	0.000402739	0	0	0.000805477	0.000402739	0	0.000402739	0
TAGGCATG_O17	44-48	Uninduced	0	0	0	0	0	0	0	0	0	0	0.000783699	0	0	0	0	0	0.000783699	0	0.000783699	0	0	0	0	0	0	0	0	0	0	0	0	0	0	0	0	0	0	0	0	0	0.000783699	0	0	0.000783699	0	0	0
TAGGCATG_O18	44-48	Uninduced	0	0	0	0	0	0	0	0	0.00101317	0	0.000506586	0	0	0	0.000506586	0.00101317	0	0	0	0	0	0.000506586	0	0	0	0	0	0	0	0	0	0	0	0	0	0	0	0	0	0	0	0	0.000506586	0	0	0	0
TAGGCATG_O19	44-48	Uninduced	0	0.000404694	0	0	0	0	0	0	0.00121408	0	0	0	0.000404694	0.000404694	0	0	0.000404694	0	0.000404694	0	0	0	0	0.000404694	0	0	0.000809389	0	0	0	0	0	0	0	0	0	0.000404694	0	0.000404694	0	0	0.000404694	0	0	0	0	0
TAGGCATG_O20	44-48	Uninduced	0	0.0230126	0.00209205	0	0	0	0	0	0	0	0	0	0	0	0	0	0	0	0	0.00209205	0	0	0	0	0	0	0	0	0	0	0	0	0	0	0	0	0	0	0	0.00209205	0	0	0	0	0	0	0
TAGGCATG_O21	44-48	Uninduced	0	0	0	0	0	0	0	0	0	0.00173913	0	0	0	0	0	0	0	0	0	0	0	0	0	0	0	0	0.00173913	0	0	0	0	0.00173913	0	0	0	0	0	0	0.00173913	0	0	0	0	0	0	0	0
TAGGCATG_O22	44-48	Uninduced	0	0.000983284	0	0.000983284	0	0	0	0	0.000491642	0.000491642	0	0	0	0.000491642	0	0	0	0	0	0	0	0.000491642	0	0	0	0	0	0	0	0	0	0.000491642	0	0	0	0	0.000983284	0	0	0	0	0	0.000983284	0	0	0.000983284	0
TAGGCATG_O23	44-48	Uninduced	0	0	0	0	0	0	0	0	0.001002	0	0	0	0	0	0	0	0	0	0	0	0	0	0	0	0	0	0	0	0.00200401	0	0	0.001002	0	0	0	0	0	0	0	0	0	0	0.00300601	0	0	0	0
TAGGCATG_O24	44-48	Uninduced	0	0.000710732	0	0	0	0	0	0	0.0021322	0	0.000710732	0	0	0	0	0.000710732	0	0.00142146	0	0	0	0	0	0	0	0	0.000710732	0	0	0.000710732	0	0	0	0	0	0	0	0	0	0.00142146	0	0	0.000710732	0	0	0	0.000710732
TAGGCATG_P1	44-48	Uninduced	0	0	0	0	0	0	0	0	0.000877193	0	0	0	0	0	0	0	0.000877193	0	0	0	0	0	0	0.000877193	0	0	0	0	0	0	0	0.000877193	0	0	0	0	0	0	0	0	0	0	0	0	0	0.000877193	0
TAGGCATG_P2	44-48	Uninduced	0	0.00164745	0	0	0	0	0	0	0.00164745	0	0	0	0	0	0	0	0	0	0	0	0	0	0	0	0	0	0	0	0	0	0	0.00164745	0	0	0	0	0	0	0	0	0	0	0.00164745	0.00164745	0	0	0
TAGGCATG_P3	44-48	Uninduced	0	0	0	0	0	0	0	0.000578704	0	0.000578704	0.00173611	0	0	0	0	0	0.000578704	0.000578704	0	0	0	0	0	0	0	0	0	0	0	0	0	0	0	0	0	0.000578704	0.000578704	0	0	0	0.00289352	0	0.000578704	0.000578704	0	0.00231481	0
TAGGCATG_P4	44-48	Uninduced	0	0	0	0	0	0	0	0	0	0	0	0	0	0	0	0	0.00296736	0	0	0	0	0	0	0.00074184	0	0	0	0	0	0	0	0	0	0.00074184	0	0	0.00074184	0	0	0	0	0	0.00074184	0	0	0	0
TAGGCATG_P5	44-48	Uninduced	0	0	0	0.000714796	0	0	0	0	0.000714796	0.000714796	0	0	0	0	0	0	0	0	0	0	0	0	0	0	0	0	0	0	0	0	0	0.00142959	0	0	0	0	0	0	0	0	0.00285919	0	0.00285919	0	0	0	0
TAGGCATG_P7	44-48	Uninduced	0.00151057	0	0	0	0	0	0	0	0	0	0	0	0	0	0	0	0	0	0	0	0	0	0.00151057	0	0	0	0	0	0	0	0	0	0	0	0	0	0	0	0	0	0	0	0	0	0	0	0
TAGGCATG_P8	44-48	Uninduced	0	0.0030303	0	0	0	0	0	0	0.0030303	0	0	0	0	0	0	0	0	0	0	0	0	0	0.0030303	0	0	0	0	0	0	0	0	0	0	0	0	0	0	0	0	0	0	0	0	0	0	0.0030303	0
TAGGCATG_P9	44-48	Uninduced	0	0	0	0	0	0	0	0	0	0	0	0	0	0	0.000818331	0	0	0.00818331	0	0	0	0	0	0	0	0	0	0	0	0	0	0.00245499	0	0.000818331	0	0	0.000818331	0	0	0.00654664	0	0	0	0	0	0.000818331	0
TAGGCATG_P10	44-48	Uninduced	0.000566251	0.000566251	0	0	0	0	0.000566251	0	0	0	0	0	0	0	0	0.000566251	0	0	0	0	0	0	0	0	0	0	0	0	0	0	0	0	0	0	0	0	0	0	0	0	0	0.000566251	0	0	0	0	0
TAGGCATG_P11	44-48	Uninduced	0	0	0	0	0	0	0	0	0	0	0	0	0	0	0.0021978	0	0.0021978	0	0	0	0	0	0	0	0	0	0	0	0	0	0	0	0	0	0	0	0	0	0	0	0	0.0021978	0	0	0	0.00879121	0
TAGGCATG_P12	44-48	Uninduced	0	0	0	0	0	0	0	0	0	0	0	0	0	0	0	0	0	0	0	0	0	0	0	0	0	0	0.0047619	0	0	0	0	0	0	0	0	0	0.00238095	0	0	0	0	0	0	0	0	0	0
TAGGCATG_P13	44-48	Uninduced	0	0.00113122	0	0	0	0	0	0	0.000754148	0	0	0.000377074	0	0	0.000377074	0.000377074	0	0	0	0	0	0.000377074	0	0.000377074	0	0	0	0	0	0	0	0.00113122	0	0	0	0	0	0	0	0	0	0	0.0015083	0	0	0	0
TAGGCATG_P14	44-48	Uninduced	0	0	0	0	0	0	0	0	0	0	0	0	0	0	0	0	0	0	0	0	0	0	0.00257732	0	0	0	0	0	0	0	0	0	0	0	0	0	0	0	0	0	0	0	0	0	0	0.00257732	0
TAGGCATG_P15	44-48	Uninduced	0	0	0	0.00259067	0	0	0	0	0	0	0	0	0	0	0	0.00259067	0	0	0	0	0	0	0	0	0	0	0	0	0	0	0	0	0	0	0	0	0	0	0	0	0	0	0	0	0	0	0
TAGGCATG_P16	44-48	Uninduced	0	0	0	0	0	0	0	0	0	0	0.00243902	0	0	0	0	0	0	0	0	0	0	0	0.00243902	0	0	0	0.00243902	0	0	0	0	0	0	0	0	0	0	0	0	0	0	0.00243902	0	0	0	0	0
TAGGCATG_P17	44-48	Uninduced	0	0	0	0	0	0	0	0	0.00155039	0	0	0	0	0	0	0	0	0.00155039	0	0	0	0	0	0	0	0	0	0	0	0	0	0	0	0	0	0	0	0	0	0	0	0	0.00155039	0	0	0.00155039	0
TAGGCATG_P18	44-48	Uninduced	0	0.000927644	0	0.00185529	0	0	0	0	0	0	0	0	0	0	0	0	0	0	0.000927644	0	0	0	0	0	0	0	0	0	0	0	0	0.00278293	0	0	0	0	0.000927644	0	0	0.000927644	0	0.000927644	0	0.000927644	0	0	0
TAGGCATG_P20	44-48	Uninduced	0	0	0	0	0	0	0	0	0	0.00322581	0	0	0	0	0	0	0	0	0	0	0	0	0	0	0	0	0	0.00322581	0	0.00322581	0	0.00322581	0	0	0	0	0	0	0	0	0	0	0.00645161	0	0	0	0
TAGGCATG_P22	44-48	Uninduced	0	0	0	0	0	0	0	0	0	0	0	0	0	0	0	0	0	0.000800641	0	0	0	0	0	0	0	0	0.000800641	0	0	0	0	0	0	0	0	0	0	0	0	0.000800641	0	0	0	0	0	0	0
TAGGCATG_P24	44-48	Uninduced	0	0.0016835	0	0	0	0	0	0	0.0016835	0	0	0	0	0	0.0016835	0	0.0016835	0	0	0	0	0	0	0	0	0	0	0.0016835	0	0	0	0	0	0	0	0	0	0	0	0.0016835	0	0.0016835	0	0	0	0	0
[truncated: 3,063 more columns]

## Sheet: UMIs
Cell	Time_hpi	Treatment	PF3D7_0100100	PF3D7_0102200	PF3D7_0102300	PF3D7_0102500	PF3D7_0102600	PF3D7_0102800	PF3D7_0102900	PF3D7_0103100	PF3D7_0103200	PF3D7_0103300	PF3D7_0103400	PF3D7_0103500	PF3D7_0103600	PF3D7_0103800	PF3D7_0103900	PF3D7_0104100	PF3D7_0104200	PF3D7_0104300	PF3D7_0104400	PF3D7_0104500	PF3D7_0104700	PF3D7_0104800	PF3D7_0105200	PF3D7_0105300	PF3D7_0105400	PF3D7_0105600	PF3D7_0105700	PF3D7_0105800	PF3D7_0105900	PF3D7_0106000	PF3D7_0106100	PF3D7_0106300	PF3D7_0106400	PF3D7_0106700	PF3D7_0106800	PF3D7_0106900	PF3D7_0107000	PF3D7_0107100	PF3D7_0107400	PF3D7_0107500	PF3D7_0107800	PF3D7_0108000	PF3D7_0108300	PF3D7_0108400	PF3D7_0108500	PF3D7_0108700	PF3D7_0109500
AGGCAGAA_A1	36-40	Induced	0	0	0	0	0	0	0	0	0	1	0	0	0	0	0	0	0	0	0	0	0	0	0	0	0	0	0	0	0	0	0	0	0	0	0	0	0	0	0	1	0	0	2	0	0	0	0
AGGCAGAA_A2	36-40	Induced	0	0	0	0	0	0	0	0	0	0	0	0	0	0	0	0	0	0	0	0	0	0	0	0	0	0	0	0	0	0	0	0	0	1	2	0	2	0	0	0	0	0	0	0	0	0	0
AGGCAGAA_A3	36-40	Induced	0	0	0	0	0	0	0	0	0	0	0	0	0	0	0	0	0	0	0	0	0	0	0	0	0	0	0	0	0	0	0	0	0	0	0	0	0	0	0	0	0	0	0	0	0	0	0
AGGCAGAA_A5	36-40	Induced	0	0	0	0	0	0	0	0	0	0	0	0	0	0	0	0	0	0	0	0	0	0	0	0	0	0	0	0	0	0	0	0	0	0	0	0	0	0	0	0	0	0	2	0	0	0	0
AGGCAGAA_A9	36-40	Induced	0	1	0	0	0	0	0	0	1	1	2	0	0	0	0	0	1	1	0	0	0	0	0	0	0	0	0	0	0	0	0	0	0	0	0	0	0	0	0	5	0	0	1	0	0	0	0
AGGCAGAA_A10	36-40	Induced	1	0	0	0	0	0	0	0	2	0	0	0	0	0	0	0	0	0	0	0	0	0	0	0	0	0	0	0	0	0	0	0	0	0	0	0	0	0	0	0	0	0	0	0	0	0	0
AGGCAGAA_A11	36-40	Induced	0	0	0	0	0	0	0	0	0	0	0	2	0	0	0	0	0	0	1	0	0	0	0	0	0	0	0	0	0	4	1	0	0	0	1	0	0	0	0	1	0	0	2	0	0	0	0
AGGCAGAA_A12	36-40	Induced	0	0	0	0	0	0	0	0	2	0	0	0	0	0	0	0	0	1	0	0	0	0	0	0	0	0	0	0	0	0	0	0	0	0	0	0	1	0	0	0	0	0	4	0	0	0	0
AGGCAGAA_A16	36-40	Induced	0	0	0	0	0	0	2	0	0	0	0	0	0	0	0	0	0	0	0	0	0	0	0	0	0	0	0	0	0	0	0	0	0	1	0	0	0	0	0	0	0	0	1	1	0	0	0
AGGCAGAA_A18	36-40	Induced	0	0	0	1	0	0	2	0	2	0	2	0	0	0	0	0	0	2	0	0	0	0	0	0	0	0	0	0	0	0	0	0	0	0	0	0	0	0	0	0	0	1	1	0	0	0	0
AGGCAGAA_A19	36-40	Induced	0	0	0	0	0	0	0	0	0	0	0	0	0	0	0	0	0	0	0	0	0	0	0	0	0	0	0	0	0	0	0	0	0	0	0	0	0	0	0	0	0	0	1	0	0	0	0
AGGCAGAA_A21	36-40	Induced	0	0	0	0	0	0	0	0	1	0	0	0	0	0	1	0	0	0	0	0	0	0	0	0	0	0	0	0	0	0	0	1	0	0	0	0	0	0	0	0	0	0	0	0	0	0	0
AGGCAGAA_A23	36-40	Induced	0	0	0	0	0	0	0	0	0	0	1	0	0	0	0	0	0	0	0	0	0	0	0	0	0	0	0	0	0	0	0	0	0	0	0	0	0	0	0	1	0	0	0	0	0	0	0
AGGCAGAA_B2	36-40	Induced	0	0	2	0	0	0	1	0	0	0	1	1	0	0	0	0	0	0	0	0	0	0	0	0	0	0	0	0	0	0	0	0	0	0	0	0	0	0	0	0	0	0	1	0	0	0	0
AGGCAGAA_B6	36-40	Induced	0	0	0	0	1	0	0	0	0	0	0	0	0	0	0	0	0	0	0	0	0	0	0	0	0	0	1	0	0	0	0	0	0	1	0	0	0	0	0	0	0	0	0	1	0	0	0
AGGCAGAA_B7	36-40	Induced	0	0	0	0	0	0	0	0	0	0	0	0	0	0	0	0	0	0	0	0	0	0	0	0	0	0	1	0	0	0	0	0	0	0	0	0	0	0	0	1	0	0	0	0	0	0	0
AGGCAGAA_B10	36-40	Induced	0	0	0	0	0	0	0	0	0	0	0	0	0	0	0	0	0	0	0	0	0	0	0	0	0	0	0	0	0	0	0	0	0	0	0	0	0	0	0	0	0	0	0	0	0	0	0
AGGCAGAA_B11	36-40	Induced	0	0	0	2	0	0	0	0	0	0	4	0	0	0	0	0	1	0	0	0	0	0	0	0	0	0	1	0	0	0	0	0	0	1	0	0	0	0	0	0	0	0	0	0	1	0	0
AGGCAGAA_B16	36-40	Induced	0	0	0	0	0	0	0	0	0	5	0	0	0	0	0	0	1	0	0	0	0	1	0	0	0	1	0	0	0	0	0	0	0	0	0	0	0	0	0	0	0	0	1	0	0	0	0
AGGCAGAA_B17	36-40	Induced	0	0	0	0	0	0	0	0	0	0	0	0	0	0	0	0	0	0	0	0	0	0	0	0	0	0	0	0	0	0	0	0	0	0	0	0	0	0	0	0	0	0	1	0	0	0	0
AGGCAGAA_B18	36-40	Induced	0	0	0	0	0	0	0	0	0	0	0	0	0	0	0	0	0	0	0	0	0	0	0	0	0	0	1	0	0	0	0	0	0	0	0	0	0	0	0	1	0	0	0	0	0	0	0
AGGCAGAA_B19	36-40	Induced	0	0	3	0	0	0	0	0	0	0	2	0	0	0	0	0	1	9	0	0	0	0	0	0	0	0	0	6	0	0	0	0	0	0	0	0	0	0	0	0	0	0	0	0	0	0	0
AGGCAGAA_B20	36-40	Induced	0	0	0	0	0	0	0	0	0	0	1	0	0	0	0	0	0	0	0	0	0	0	0	0	0	0	0	0	0	0	0	0	0	0	0	0	0	0	0	1	0	0	1	0	0	0	0
AGGCAGAA_B22	36-40	Induced	0	0	1	0	0	0	0	0	0	0	0	0	0	0	0	0	0	0	0	0	0	0	0	0	0	0	0	0	0	0	0	0	0	0	0	0	0	0	0	0	0	0	1	0	0	0	0
AGGCAGAA_C3	36-40	Induced	0	0	0	0	0	0	0	0	0	0	0	0	0	0	0	0	0	0	0	0	0	0	0	0	0	0	0	0	0	0	0	0	0	0	0	0	0	0	0	0	0	0	0	0	0	0	0
AGGCAGAA_C8	36-40	Induced	0	0	0	0	0	0	0	0	2	0	0	0	0	0	0	0	0	0	0	0	0	0	0	0	0	0	0	0	0	0	0	0	0	0	0	0	0	0	0	0	0	0	0	0	0	0	0
AGGCAGAA_C13	36-40	Induced	0	0	0	0	0	0	0	0	0	1	0	0	0	0	0	0	0	0	0	0	0	0	0	0	0	0	0	0	0	0	0	0	0	0	0	0	0	0	0	0	0	0	2	0	0	0	0
AGGCAGAA_C14	36-40	Induced	0	0	0	0	0	0	0	0	0	0	1	0	0	0	0	0	0	0	0	0	0	0	0	0	0	0	0	0	0	0	0	0	0	0	0	0	0	0	0	0	0	0	1	1	0	0	0
AGGCAGAA_C15	36-40	Induced	0	0	0	0	0	1	0	0	0	0	0	0	0	0	0	0	0	0	0	0	0	0	1	0	0	0	0	0	0	0	0	0	0	0	0	0	0	0	0	1	0	0	2	0	0	0	0
AGGCAGAA_C16	36-40	Induced	0	0	1	0	0	0	0	0	11	0	0	0	0	0	0	0	0	0	0	0	0	0	0	0	0	0	0	0	0	0	0	0	0	0	0	0	0	0	0	0	0	1	7	0	0	0	0
AGGCAGAA_C17	36-40	Induced	0	0	0	0	0	0	0	0	0	0	0	0	0	0	0	0	0	0	0	0	0	0	0	0	0	0	0	0	0	0	0	1	0	0	0	0	0	0	0	1	0	0	1	0	0	0	0
AGGCAGAA_C18	36-40	Induced	1	0	0	0	0	0	1	0	0	0	0	0	0	0	0	0	0	0	0	1	0	0	0	0	0	1	0	0	0	0	0	0	0	0	0	0	0	0	0	0	0	0	0	0	0	0	0
AGGCAGAA_C19	36-40	Induced	0	0	0	0	2	0	0	0	1	0	0	0	0	0	0	0	0	1	0	0	0	0	0	0	0	0	0	0	0	0	0	0	0	1	0	0	0	0	0	1	0	0	1	0	0	0	0
AGGCAGAA_C23	36-40	Induced	0	0	0	0	0	0	0	0	0	0	0	0	0	0	0	0	0	0	0	0	0	0	0	0	0	0	0	0	0	0	0	0	0	0	0	0	0	0	0	0	0	0	0	0	1	0	0
AGGCAGAA_C24	36-40	Induced	0	0	0	0	0	0	0	0	0	0	0	0	0	0	0	0	0	1	0	0	0	0	0	0	0	0	0	0	0	0	0	0	0	1	0	0	0	0	0	0	0	0	2	4	0	0	0
AGGCAGAA_D1	36-40	Induced	0	0	0	0	0	0	0	0	0	0	0	0	0	0	0	0	0	0	0	0	0	0	0	0	0	0	0	0	0	0	0	0	0	0	0	0	0	0	0	1	0	0	1	0	2	0	0
AGGCAGAA_D15	36-40	Induced	0	0	0	0	0	0	0	0	0	0	0	0	0	1	0	0	0	0	0	0	0	0	0	0	0	0	0	0	0	0	0	1	0	0	0	0	0	0	0	1	0	2	0	1	1	0	0
AGGCAGAA_D16	36-40	Induced	0	0	0	0	0	0	0	0	0	1	0	0	0	0	0	0	1	0	0	2	0	0	0	0	0	0	1	0	0	1	0	0	0	0	0	0	0	0	0	0	0	0	0	0	0	0	0
AGGCAGAA_D18	36-40	Induced	0	0	0	0	0	0	0	0	0	0	0	0	0	0	0	0	0	0	0	0	0	0	0	0	0	0	0	1	0	0	0	0	0	0	0	0	0	0	0	0	0	0	2	0	0	0	0
AGGCAGAA_D20	36-40	Induced	0	0	0	0	0	0	0	0	0	0	0	0	0	0	0	0	0	0	0	0	0	0	0	0	0	0	0	0	0	0	0	0	0	0	0	0	0	0	0	0	0	0	3	0	0	0	0
AGGCAGAA_D21	36-40	Induced	0	0	0	1	0	0	0	0	1	0	2	0	0	0	0	0	0	0	0	0	0	0	0	0	0	0	0	0	0	0	0	0	0	0	0	0	1	0	0	0	0	1	2	0	0	0	0
AGGCAGAA_E2	36-40	Induced	0	0	0	0	0	0	0	0	0	0	0	0	0	0	0	0	1	0	0	0	0	0	0	0	0	0	0	0	0	0	0	0	0	0	0	0	0	0	0	0	0	12	1	0	0	0	0
AGGCAGAA_E3	36-40	Induced	0	0	0	0	0	0	0	0	0	0	0	0	0	0	0	0	0	0	0	0	0	0	0	0	0	0	0	0	0	0	0	0	0	0	0	0	0	0	0	0	0	0	0	0	0	0	0
AGGCAGAA_E13	36-40	Induced	0	0	0	0	0	0	0	0	0	0	0	0	0	0	0	0	0	0	0	0	0	0	0	0	0	0	0	1	0	0	1	0	0	0	0	0	0	0	0	0	0	0	0	0	0	0	0
AGGCAGAA_E15	36-40	Induced	0	0	0	0	0	0	0	0	0	0	0	0	0	0	0	0	0	0	0	0	0	0	0	0	0	0	0	0	0	0	0	0	0	0	0	0	0	0	0	0	0	0	0	0	0	0	0
AGGCAGAA_E16	36-40	Induced	0	0	0	0	0	0	0	0	1	0	0	0	0	0	0	0	0	0	0	0	0	0	0	0	0	0	0	0	0	0	0	0	0	0	0	0	5	0	0	0	0	0	0	0	0	0	0
AGGCAGAA_E19	36-40	Induced	0	0	0	0	0	0	0	0	0	0	0	0	0	0	0	0	0	0	0	0	0	0	0	0	0	0	0	0	0	0	0	2	0	0	0	0	0	0	0	0	0	0	0	0	0	0	0
AGGCAGAA_E22	36-40	Induced	0	0	0	0	0	0	0	0	0	0	1	0	0	0	0	0	0	0	0	0	0	0	0	0	0	0	1	0	0	1	0	1	0	0	0	0	0	0	0	0	0	0	0	0	0	0	0
AGGCAGAA_F1	36-40	Induced	0	1	0	0	0	0	1	0	2	0	0	0	0	0	0	0	0	0	0	0	0	0	0	0	0	0	0	1	0	0	0	3	0	0	0	0	0	0	0	3	0	0	3	0	0	0	0
AGGCAGAA_F2	36-40	Induced	0	0	0	0	0	0	0	0	0	3	0	0	0	0	0	0	0	0	0	0	0	0	0	0	0	0	0	0	0	0	0	0	0	0	0	0	0	0	0	0	0	0	9	0	0	0	0
AGGCAGAA_F10	36-40	Induced	0	0	0	0	0	0	0	0	0	0	0	0	0	0	0	0	0	0	0	0	0	0	0	0	0	0	0	0	0	0	0	0	0	0	0	0	0	0	0	0	0	0	6	0	0	0	0
AGGCAGAA_F13	36-40	Induced	0	0	0	0	0	0	0	0	0	0	0	0	0	0	0	0	0	0	0	0	0	0	0	0	0	0	0	0	0	0	0	0	0	0	0	0	0	0	0	2	0	0	1	0	0	0	0
AGGCAGAA_G2	36-40	Induced	0	0	0	0	0	0	0	0	0	0	1	0	0	0	0	0	0	0	0	0	0	0	0	0	0	0	0	2	0	0	0	6	0	0	0	0	0	0	0	0	0	0	1	0	0	3	0
AGGCAGAA_G6	36-40	Induced	0	0	0	0	0	0	0	0	0	0	0	0	0	0	0	0	1	0	0	0	0	0	0	0	0	0	0	0	0	0	0	0	1	0	0	0	0	0	0	0	0	0	0	0	1	0	0
AGGCAGAA_G9	36-40	Induced	0	0	0	0	0	0	0	0	1	0	1	0	0	0	0	0	0	0	0	0	0	0	0	0	0	0	0	0	0	0	0	0	0	0	0	0	0	0	0	2	0	0	1	0	0	0	0
AGGCAGAA_G17	36-40	Induced	0	0	0	0	0	0	0	0	6	0	0	0	0	0	0	0	0	0	0	0	0	0	0	0	0	0	0	0	0	0	0	2	1	0	0	0	0	0	0	5	0	0	3	0	0	1	0
AGGCAGAA_G18	36-40	Induced	0	0	0	0	0	0	0	0	0	0	0	0	0	0	0	0	0	0	0	0	0	0	0	0	0	0	0	0	0	0	0	1	0	0	0	0	0	0	0	0	0	0	0	0	0	0	0
AGGCAGAA_G19	36-40	Induced	0	0	0	0	0	0	0	0	0	0	0	0	0	0	0	0	1	0	0	0	0	0	0	0	0	0	0	0	0	0	0	1	0	0	0	0	0	0	0	0	0	0	2	0	0	0	0
AGGCAGAA_H2	36-40	Induced	0	0	0	0	0	0	0	0	0	0	0	0	0	0	1	0	0	0	0	0	0	0	0	0	0	0	0	0	0	0	0	0	0	0	0	0	0	0	0	2	0	0	0	0	0	0	0
AGGCAGAA_H3	36-40	Induced	0	0	0	0	0	0	0	0	0	0	0	0	0	0	0	0	0	0	0	0	0	0	0	0	0	0	0	0	0	0	0	0	0	0	0	0	1	0	0	0	0	1	0	0	0	0	0
AGGCAGAA_H5	36-40	Induced	0	0	0	0	0	0	3	0	0	0	0	0	0	0	1	0	0	1	0	0	0	0	0	0	0	0	0	0	6	0	0	0	0	0	0	0	0	0	0	0	0	0	0	0	0	0	0
AGGCAGAA_H8	36-40	Induced	0	0	0	0	7	0	0	0	0	0	0	0	0	0	0	0	0	0	0	0	0	0	0	0	0	0	0	0	0	0	0	0	0	0	0	0	0	0	0	0	0	0	0	0	0	0	0
AGGCAGAA_H11	36-40	Induced	0	0	0	0	0	0	0	0	0	0	0	0	0	0	0	0	0	0	0	0	0	0	0	0	0	0	0	0	0	0	0	0	0	0	0	0	0	0	0	4	0	0	7	0	0	0	0
AGGCAGAA_H12	36-40	Induced	0	0	0	0	0	0	0	0	0	0	0	1	0	0	0	0	0	3	0	0	0	0	0	0	0	0	0	0	0	0	0	0	0	0	0	0	0	0	0	2	0	0	1	0	0	0	0
AGGCAGAA_H14	36-40	Induced	0	0	0	0	0	0	1	0	0	0	4	0	0	0	0	0	0	0	0	0	0	0	4	0	0	0	0	0	0	0	0	0	0	7	0	0	1	0	0	1	0	0	0	0	0	0	0
AGGCAGAA_H15	36-40	Induced	0	0	0	0	0	0	0	1	0	0	0	0	3	0	0	0	0	0	0	0	0	0	0	0	0	0	0	0	0	0	0	0	0	0	0	0	0	0	0	0	0	0	8	0	0	0	0
AGGCAGAA_H17	36-40	Induced	1	0	0	0	0	0	0	0	0	0	0	0	0	0	0	1	0	0	0	0	0	0	0	0	0	1	0	0	1	0	0	0	0	0	0	0	0	0	0	0	0	0	0	0	0	0	0
AGGCAGAA_H19	36-40	Induced	0	1	0	0	0	0	0	0	0	0	0	0	1	0	0	0	0	0	0	0	0	0	0	0	0	0	1	0	0	0	0	1	0	0	0	0	0	0	0	1	0	0	0	0	0	0	0
AGGCAGAA_H20	36-40	Induced	0	0	0	0	0	0	0	0	1	0	0	1	0	0	0	0	0	0	0	0	0	0	0	0	0	0	0	0	0	0	0	0	0	0	0	0	0	0	0	0	0	0	0	0	0	0	0
AGGCAGAA_H24	36-40	Induced	0	0	0	0	0	0	0	0	0	0	0	0	0	0	0	0	0	0	1	0	0	0	0	0	0	0	0	0	0	0	0	0	0	0	0	0	0	0	0	0	0	0	0	0	0	0	0
AGGCAGAA_I2	36-40	Induced	0	0	0	0	0	0	0	0	0	0	0	0	0	0	0	0	0	0	0	0	0	0	0	0	0	0	0	0	0	0	0	0	0	0	0	0	0	0	0	0	0	0	1	1	0	0	0
AGGCAGAA_I4	36-40	Induced	0	0	0	0	0	0	0	0	0	0	0	0	0	0	0	0	0	0	0	0	0	0	0	0	0	0	0	0	0	0	0	0	3	0	0	0	0	0	0	0	0	0	2	0	0	0	0
AGGCAGAA_I6	36-40	Induced	0	0	0	0	0	0	0	0	0	0	0	0	0	0	0	0	0	0	0	0	0	0	0	0	0	0	0	0	0	0	0	0	0	0	0	0	0	0	0	0	0	0	0	0	0	0	0
AGGCAGAA_I7	36-40	Induced	0	0	0	0	0	0	0	0	0	0	0	0	0	0	0	0	0	0	0	0	0	0	0	0	0	0	1	1	0	0	0	0	0	0	0	0	0	1	0	0	0	0	0	0	0	0	0
AGGCAGAA_I8	36-40	Induced	0	0	0	0	0	0	0	0	1	0	0	0	0	0	0	0	0	0	1	0	0	0	1	0	0	0	0	0	0	0	0	0	0	0	0	0	0	0	0	0	0	0	1	0	0	0	0
AGGCAGAA_I10	36-40	Induced	0	1	0	0	0	0	0	0	0	0	0	0	0	0	1	0	0	0	0	0	0	0	0	0	0	0	0	0	0	0	0	4	0	0	0	0	0	0	0	0	0	0	0	0	0	0	0
AGGCAGAA_I11	36-40	Induced	0	0	0	0	0	0	0	0	1	0	0	0	0	0	0	0	0	0	0	0	0	0	0	0	0	0	0	0	0	0	0	0	0	0	0	0	0	0	0	0	0	0	0	0	0	0	0
AGGCAGAA_I12	36-40	Induced	0	2	0	0	0	0	0	0	0	0	0	0	0	0	1	0	0	1	2	0	0	0	0	0	0	1	0	0	0	0	1	0	2	0	0	0	0	0	0	0	0	1	2	0	2	0	0
AGGCAGAA_I13	36-40	Induced	0	1	2	0	0	0	0	0	1	0	0	0	1	0	0	0	0	0	0	0	0	0	0	0	0	0	1	0	0	0	0	1	0	0	0	0	0	0	0	0	0	0	2	0	0	0	0
AGGCAGAA_I14	36-40	Induced	0	2	1	0	0	0	0	0	0	0	0	0	1	0	0	0	0	0	0	0	0	0	0	0	0	0	1	0	0	0	0	1	0	0	0	0	0	0	0	0	0	0	0	0	0	0	0
AGGCAGAA_I15	36-40	Induced	0	0	0	0	0	0	0	0	2	0	0	0	0	0	0	0	2	0	0	0	0	0	0	0	0	1	0	0	0	0	0	2	0	0	0	0	0	0	0	1	0	0	0	0	0	1	0
AGGCAGAA_I16	36-40	Induced	0	0	0	1	0	0	0	0	2	0	0	3	1	0	0	0	1	3	0	0	0	0	0	0	0	0	0	0	0	0	0	2	0	0	0	0	0	0	0	0	0	0	0	0	0	0	0
AGGCAGAA_I18	36-40	Induced	0	0	0	0	0	0	0	0	0	0	0	1	0	0	0	0	0	1	1	0	0	0	0	0	0	2	0	0	0	0	0	0	0	0	0	0	0	0	0	2	0	0	1	0	1	0	0
AGGCAGAA_I19	36-40	Induced	0	1	0	0	0	0	0	0	0	0	0	0	0	0	0	0	0	1	0	0	0	0	0	0	0	0	0	1	0	0	0	0	1	0	0	0	0	0	0	2	0	0	0	0	0	0	0
AGGCAGAA_I20	36-40	Induced	0	0	0	0	0	1	0	0	0	0	0	0	1	0	1	0	0	0	1	0	0	0	0	0	0	0	1	0	0	0	0	0	0	0	1	0	0	0	0	1	0	0	1	0	1	0	0
AGGCAGAA_I21	36-40	Induced	0	0	0	0	0	1	1	0	1	0	1	1	0	0	0	0	0	1	0	0	0	0	0	0	0	0	0	1	0	0	0	0	0	0	0	0	0	1	0	1	0	1	0	0	0	0	0
AGGCAGAA_I22	36-40	Induced	0	0	1	0	0	0	0	0	0	0	0	0	3	0	0	0	0	0	0	0	0	0	0	0	0	0	1	0	0	1	0	0	0	0	0	0	0	0	0	1	0	1	1	0	0	0	0
AGGCAGAA_I23	36-40	Induced	0	1	0	0	0	0	0	0	3	0	0	0	0	0	0	0	0	0	0	0	0	0	1	0	0	0	0	0	0	0	0	0	0	0	0	0	0	0	0	2	0	0	0	0	0	0	0
AGGCAGAA_I24	36-40	Induced	0	0	0	0	0	0	0	0	0	0	1	0	0	0	0	0	0	0	0	0	0	0	0	0	0	0	0	0	0	0	0	0	0	0	0	0	0	0	0	1	0	0	0	1	0	0	0
AGGCAGAA_J1	36-40	Induced	0	0	0	0	0	1	0	0	0	0	1	0	0	0	0	0	0	0	0	0	0	0	0	0	0	0	10	0	0	0	0	0	0	0	0	0	0	0	0	0	0	0	0	0	0	0	0
AGGCAGAA_J3	36-40	Induced	0	0	0	0	0	0	1	0	0	0	0	0	0	0	0	0	0	1	0	0	0	0	0	0	0	0	0	0	0	0	0	0	0	0	0	0	0	0	0	0	0	0	4	0	0	0	0
AGGCAGAA_J5	36-40	Induced	0	0	0	0	0	0	0	0	1	0	0	0	0	0	0	0	0	0	0	0	0	0	0	0	0	0	0	1	0	0	0	0	0	0	0	0	0	0	0	0	0	0	0	0	0	0	0
AGGCAGAA_J6	36-40	Induced	0	0	0	0	0	0	0	0	0	0	0	0	0	0	0	0	0	0	0	0	0	0	0	0	0	0	2	2	0	0	0	8	0	0	0	0	0	0	0	0	0	0	1	0	0	0	0
AGGCAGAA_J7	36-40	Induced	0	0	0	0	0	0	0	0	0	0	1	0	1	0	2	0	0	2	0	0	0	1	0	0	0	0	4	0	1	0	0	0	0	0	0	0	0	0	0	1	0	0	1	0	0	0	0
AGGCAGAA_J8	36-40	Induced	0	0	0	0	0	0	0	0	0	0	0	0	0	0	0	0	0	13	1	0	0	0	0	0	0	0	0	0	0	0	0	0	0	0	0	0	0	0	0	0	0	0	2	0	0	0	0
AGGCAGAA_J9	36-40	Induced	0	0	0	0	0	0	0	0	0	0	0	1	0	0	0	0	0	0	0	0	0	0	0	0	0	0	0	0	0	0	0	0	0	0	0	0	0	0	0	0	0	0	0	0	0	0	0
AGGCAGAA_J10	36-40	Induced	0	0	0	0	0	0	0	0	0	0	0	0	0	0	0	0	0	0	2	0	0	0	0	0	0	0	0	0	0	0	0	0	0	0	0	0	0	0	0	0	0	0	0	0	1	0	0
AGGCAGAA_J11	36-40	Induced	0	0	0	0	0	0	0	0	1	0	0	0	0	0	0	0	1	1	0	0	0	0	0	0	0	0	0	0	0	0	0	0	0	0	0	0	0	0	0	1	0	0	2	0	0	0	0
AGGCAGAA_J12	36-40	Induced	0	4	0	0	0	0	0	0	0	0	1	0	0	0	0	0	0	0	0	0	0	0	0	0	0	0	1	0	0	0	0	0	1	0	0	0	0	0	0	4	0	0	1	0	0	0	0
AGGCAGAA_J14	36-40	Induced	0	0	0	0	0	0	0	0	0	0	0	0	0	0	1	0	1	1	0	0	0	1	0	0	0	1	0	0	0	0	0	0	0	0	0	0	0	0	0	0	0	0	0	0	0	0	0
AGGCAGAA_J15	36-40	Induced	0	0	0	0	0	0	0	0	0	0	0	0	0	0	0	0	0	0	0	0	0	0	0	0	0	0	0	0	0	0	0	0	0	0	0	0	0	1	0	3	0	0	1	0	0	0	0
AGGCAGAA_J16	36-40	Induced	0	0	0	0	0	0	0	0	0	0	0	0	0	0	0	0	0	2	0	0	0	0	0	0	0	0	0	0	0	0	0	0	0	0	0	0	0	0	0	0	0	0	0	0	1	0	0
AGGCAGAA_J17	36-40	Induced	0	0	1	0	0	0	0	0	1	0	0	0	0	0	1	0	0	0	0	0	0	0	0	0	0	0	1	0	0	0	0	0	0	4	0	0	0	0	0	0	0	1	1	0	0	0	0
AGGCAGAA_J18	36-40	Induced	0	1	0	0	0	0	0	0	1	0	0	0	0	0	0	0	0	0	0	0	0	0	0	0	0	0	0	0	0	0	0	0	0	0	0	0	0	0	0	0	0	0	0	0	0	0	0
AGGCAGAA_J19	36-40	Induced	0	1	0	0	0	0	0	1	0	0	0	0	0	0	0	0	1	0	1	0	0	0	0	0	0	1	0	0	0	0	0	0	0	0	0	0	0	1	0	0	0	0	9	0	0	0	0
AGGCAGAA_J20	36-40	Induced	0	1	0	0	0	0	0	0	0	0	0	0	0	0	0	0	0	0	0	0	0	0	0	0	0	0	1	0	0	0	0	0	0	0	0	0	0	0	0	0	0	0	0	0	0	0	0
AGGCAGAA_J21	36-40	Induced	0	0	0	0	0	0	0	0	1	0	0	0	0	0	0	0	3	0	1	0	0	0	0	0	0	0	0	0	0	0	0	1	0	0	0	0	0	0	0	1	0	0	0	0	0	0	0
AGGCAGAA_J22	36-40	Induced	0	0	0	0	0	0	0	0	0	0	0	0	0	0	1	0	0	2	0	0	0	1	0	0	0	0	0	0	0	0	0	0	0	0	0	0	0	0	0	1	0	0	0	0	0	0	0
AGGCAGAA_J23	36-40	Induced	0	0	0	0	0	0	0	0	0	0	0	0	0	0	0	0	0	0	0	0	0	0	0	0	0	0	2	0	0	0	0	0	0	0	0	0	0	1	0	1	0	0	1	0	1	0	0
AGGCAGAA_K1	36-40	Induced	0	0	0	0	0	0	0	0	1	1	0	1	0	0	0	0	0	0	0	0	0	0	0	0	0	0	0	0	0	0	0	0	0	0	0	0	0	0	0	1	0	1	0	0	0	0	0
AGGCAGAA_K2	36-40	Induced	0	0	0	0	0	0	2	0	1	0	0	0	0	0	0	0	1	0	0	0	0	0	0	0	0	0	0	0	0	0	0	1	0	0	0	0	0	0	0	5	0	0	0	0	0	0	0
AGGCAGAA_K3	36-40	Induced	1	0	0	0	0	0	0	0	0	0	0	1	0	0	1	0	1	0	1	0	0	0	0	0	0	1	2	0	2	0	0	1	0	0	0	0	0	0	0	3	0	0	2	0	1	0	0
AGGCAGAA_K4	36-40	Induced	0	0	0	0	0	0	0	0	1	0	0	0	1	0	2	0	0	0	1	0	0	0	0	0	0	0	1	0	0	0	0	0	0	0	0	0	0	0	0	1	0	1	2	0	0	0	0
AGGCAGAA_K5	36-40	Induced	0	0	0	0	0	0	0	0	0	0	0	0	0	0	0	0	0	3	0	0	0	0	0	0	0	0	0	0	0	1	0	2	0	0	0	0	0	0	0	4	0	0	1	0	0	0	0
AGGCAGAA_K6	36-40	Induced	0	0	0	0	0	0	0	0	1	0	0	0	0	0	0	0	0	0	0	0	0	0	0	0	0	0	0	0	0	0	0	0	0	0	0	0	0	0	0	1	0	0	1	0	0	0	0
AGGCAGAA_K7	36-40	Induced	0	1	0	0	0	0	0	0	0	0	0	0	0	0	0	0	0	1	2	0	0	0	0	0	0	0	0	0	0	0	0	0	0	1	0	0	0	0	0	0	0	0	1	0	0	0	0
AGGCAGAA_K8	36-40	Induced	0	4	0	0	0	0	0	0	0	0	0	0	0	0	0	0	0	0	0	0	0	0	0	0	0	0	0	0	0	0	0	0	0	0	0	0	0	0	0	0	0	0	0	0	0	0	0
AGGCAGAA_K11	36-40	Induced	0	0	0	0	0	0	0	0	0	0	0	0	0	0	0	0	0	2	0	0	0	0	0	0	0	0	0	0	0	0	0	0	0	0	0	0	0	0	0	0	0	0	1	0	0	0	0
AGGCAGAA_K15	36-40	Induced	0	0	0	0	0	0	0	0	0	1	0	0	0	0	0	0	0	0	0	0	0	0	0	0	0	0	0	0	0	0	0	0	0	0	0	0	0	0	0	0	0	0	0	0	0	0	0
AGGCAGAA_K16	36-40	Induced	0	0	0	0	0	0	0	0	1	1	0	0	0	0	2	0	0	0	0	0	0	0	0	0	0	0	0	0	0	1	0	0	0	0	0	0	0	0	0	1	0	0	3	0	1	0	0
AGGCAGAA_K17	36-40	Induced	0	0	0	0	0	0	0	0	0	0	0	0	1	0	0	0	1	0	0	0	0	0	0	0	0	0	1	0	0	1	0	1	0	0	0	0	0	0	0	0	0	0	3	0	0	0	0
AGGCAGAA_K18	36-40	Induced	0	0	0	0	0	0	0	1	0	0	1	0	0	0	0	0	1	1	0	0	0	0	0	0	0	0	0	0	0	0	0	0	0	1	0	0	0	0	0	0	0	0	2	0	1	0	0
AGGCAGAA_K19	36-40	Induced	0	0	0	0	0	0	0	0	1	0	0	0	0	0	0	0	0	0	0	0	0	0	0	0	0	0	0	0	0	0	0	0	0	0	0	0	0	1	0	2	0	0	0	0	0	0	0
AGGCAGAA_K24	36-40	Induced	0	0	0	0	0	0	0	0	0	0	0	0	0	0	1	0	0	1	0	0	0	0	0	0	0	0	0	0	0	0	0	0	0	0	0	0	0	0	0	7	0	0	0	0	0	0	0
AGGCAGAA_L1	36-40	Induced	0	0	0	0	0	0	0	0	1	0	0	0	0	0	0	0	0	0	0	0	0	0	0	0	0	0	0	0	0	0	0	0	0	0	0	0	0	0	0	1	0	0	0	0	0	0	0
AGGCAGAA_L3	36-40	Induced	0	0	0	0	0	0	0	0	0	0	0	0	0	0	0	0	0	1	0	0	0	0	0	0	0	0	1	0	0	0	0	1	0	0	0	0	0	0	0	0	0	0	1	0	0	0	0
AGGCAGAA_L5	36-40	Induced	0	0	0	0	0	0	0	0	0	0	0	0	1	0	0	0	1	0	0	0	0	0	0	0	0	0	4	0	0	0	0	1	0	0	0	0	0	0	0	1	0	0	1	0	0	0	0
AGGCAGAA_L6	36-40	Induced	0	1	0	0	0	0	0	0	0	0	0	0	0	0	1	0	0	0	0	0	0	0	1	0	0	0	0	0	0	0	0	0	0	0	0	0	0	0	0	1	0	0	0	0	6	0	0
AGGCAGAA_L8	36-40	Induced	0	0	0	0	0	0	0	0	0	0	0	0	0	0	0	0	0	0	0	0	0	0	0	0	0	0	1	0	0	0	0	0	0	0	0	0	0	0	0	0	0	0	0	0	0	0	0
AGGCAGAA_L10	36-40	Induced	0	0	0	0	0	0	0	0	1	0	1	0	0	1	0	0	0	0	0	0	0	0	0	0	0	0	0	0	0	0	0	1	0	0	1	0	0	0	0	1	0	0	0	0	0	0	0
AGGCAGAA_L13	36-40	Induced	1	0	0	0	0	0	0	0	0	0	0	0	0	0	0	0	0	0	0	0	0	0	0	0	0	0	1	0	0	0	0	0	0	0	0	0	0	0	0	0	0	0	0	0	0	0	0
AGGCAGAA_L16	36-40	Induced	0	0	0	0	0	0	0	0	1	0	0	0	0	0	0	0	0	0	0	0	0	0	2	0	0	0	0	4	0	0	0	0	0	0	0	0	0	0	0	0	0	0	1	0	0	0	0
AGGCAGAA_L17	36-40	Induced	0	1	0	0	0	0	0	0	1	0	0	0	0	0	0	0	0	0	0	0	0	0	1	0	0	0	0	0	0	1	0	0	0	0	0	0	0	0	0	0	0	0	0	0	0	1	0
AGGCAGAA_L18	36-40	Induced	0	0	0	0	0	0	1	0	0	0	0	0	1	0	0	0	0	0	0	0	0	0	0	0	0	0	0	0	0	0	0	0	0	0	0	0	0	0	0	0	0	0	1	0	0	0	0
AGGCAGAA_L19	36-40	Induced	0	0	0	0	0	0	0	0	0	0	1	0	0	0	0	0	6	0	1	0	0	0	2	0	0	0	1	0	0	1	0	0	0	0	0	0	0	0	0	1	0	0	0	0	0	0	0
AGGCAGAA_L23	36-40	Induced	0	2	0	0	0	0	0	0	0	0	0	0	0	0	0	0	0	0	0	0	0	0	0	0	0	0	0	0	0	1	0	0	0	0	0	0	0	0	0	0	0	0	0	0	0	0	0
AGGCAGAA_L24	36-40	Induced	0	0	0	0	0	0	0	0	0	0	3	0	0	0	2	0	0	0	0	0	0	0	0	0	1	0	0	0	0	0	0	0	0	0	0	1	0	0	0	1	0	0	0	0	0	0	0
AGGCAGAA_M2	36-40	Induced	0	1	0	0	0	0	0	0	1	0	0	0	0	0	0	0	0	0	0	0	0	0	0	0	0	0	0	0	0	0	0	0	0	0	0	0	0	0	0	1	1	0	1	0	0	0	0
AGGCAGAA_M4	36-40	Induced	0	0	0	0	0	0	0	0	0	0	0	0	0	0	0	0	0	0	0	0	0	0	0	0	0	0	0	0	0	0	0	0	0	0	0	0	0	0	0	0	0	0	3	0	0	1	0
AGGCAGAA_M7	36-40	Induced	0	0	0	0	0	0	1	0	0	0	0	0	1	0	0	0	0	0	0	0	0	0	0	0	0	0	0	0	0	0	0	2	1	0	1	0	0	0	0	1	0	0	1	0	0	1	0
AGGCAGAA_M8	36-40	Induced	0	1	0	0	0	0	0	0	0	0	0	0	0	0	0	0	0	0	0	0	0	0	0	0	0	0	0	0	0	0	0	0	0	0	0	0	0	0	0	0	0	0	0	0	0	0	0
AGGCAGAA_M10	36-40	Induced	0	5	0	0	0	0	0	0	2	0	0	0	0	0	0	0	0	0	1	0	0	0	0	0	0	0	0	0	0	0	0	0	0	0	0	0	0	0	0	0	0	0	0	0	0	0	0
AGGCAGAA_M12	36-40	Induced	0	0	0	0	0	0	0	0	0	0	2	0	0	0	0	0	1	0	0	0	0	0	1	0	0	0	0	0	0	0	0	0	0	0	0	0	0	0	0	0	0	0	0	0	0	0	0
AGGCAGAA_M14	36-40	Induced	0	1	0	0	0	0	0	0	0	0	0	0	0	0	0	0	0	0	0	0	0	0	0	0	0	1	0	0	0	0	0	0	0	0	0	0	0	0	0	0	0	0	3	0	0	0	0
AGGCAGAA_M17	36-40	Induced	0	0	0	0	0	0	0	0	0	0	0	0	0	2	0	0	1	0	0	0	0	0	0	0	0	0	12	0	0	0	0	0	0	0	0	0	0	1	0	0	0	0	1	0	0	0	0
AGGCAGAA_M20	36-40	Induced	0	0	0	0	0	0	0	0	0	0	0	0	1	0	0	0	0	0	0	0	0	0	0	0	0	0	1	0	0	0	0	0	0	0	0	0	0	0	0	0	0	0	0	0	0	0	0
AGGCAGAA_M23	36-40	Induced	0	1	0	0	0	0	0	0	0	0	0	0	0	0	0	0	0	3	0	0	0	0	0	0	0	0	0	0	0	0	0	0	0	0	0	0	0	0	0	0	0	0	1	0	0	0	0
AGGCAGAA_N1	36-40	Induced	0	0	0	0	0	0	0	0	0	0	0	0	0	0	0	0	0	0	0	0	0	0	0	0	0	0	0	0	0	0	0	0	0	0	0	0	0	0	0	12	0	0	0	0	0	0	0
AGGCAGAA_N2	36-40	Induced	0	8	0	0	0	0	0	0	0	0	0	0	1	0	0	0	0	0	0	0	0	0	0	0	0	0	0	2	0	0	0	1	0	0	0	0	0	0	0	1	0	0	0	0	0	0	0
AGGCAGAA_N3	36-40	Induced	0	0	0	0	0	0	0	0	1	0	0	0	0	0	0	0	0	1	0	0	0	0	0	0	0	0	2	0	0	0	0	0	1	0	0	0	0	1	0	1	0	0	3	0	0	0	0
AGGCAGAA_N5	36-40	Induced	0	1	0	0	0	0	0	0	0	0	1	0	0	0	1	0	0	0	2	0	0	0	0	0	0	0	0	0	0	0	0	0	0	0	0	0	0	0	0	0	0	3	0	0	0	0	0
AGGCAGAA_N8	36-40	Induced	0	1	0	0	0	0	0	0	2	0	0	0	0	0	0	0	0	0	0	0	0	0	1	0	0	0	0	0	0	0	0	0	0	0	0	0	0	0	0	0	0	0	2	0	2	0	0
AGGCAGAA_N10	36-40	Induced	0	0	0	0	0	0	0	0	0	0	0	0	0	0	0	0	0	0	0	0	0	0	0	0	0	0	0	0	0	0	0	1	0	0	0	0	0	0	0	0	0	0	0	0	0	0	0
AGGCAGAA_N13	36-40	Induced	0	0	0	0	0	0	0	0	0	1	1	0	0	0	0	0	0	0	0	0	0	0	0	0	0	0	0	0	0	0	0	0	0	0	0	0	0	0	0	0	0	0	2	0	0	0	0
AGGCAGAA_N16	36-40	Induced	0	0	0	0	0	0	0	1	0	0	0	0	0	0	0	0	0	0	0	0	0	0	0	0	0	0	0	0	0	0	0	1	0	0	0	0	0	0	0	0	0	0	0	0	0	0	0
AGGCAGAA_N17	36-40	Induced	0	0	0	0	0	0	0	0	1	0	0	0	0	0	0	0	0	0	0	0	0	0	0	0	0	0	0	0	0	0	0	6	0	0	0	0	0	0	0	0	0	0	0	0	0	0	0
AGGCAGAA_N20	36-40	Induced	0	0	0	0	0	0	0	0	0	0	1	1	0	0	0	0	0	0	0	0	0	0	0	0	0	0	0	0	0	0	0	0	1	0	0	0	0	0	0	0	2	0	0	0	0	0	0
AGGCAGAA_O1	36-40	Uninduced	0	0	0	0	0	0	0	0	0	0	0	0	0	0	0	0	0	0	0	0	0	0	0	0	0	0	1	0	0	0	0	0	0	0	0	0	0	0	0	0	0	0	0	0	0	0	0
AGGCAGAA_O2	36-40	Uninduced	0	0	0	0	0	0	0	0	1	0	0	0	0	0	0	0	0	1	0	0	0	0	0	0	0	0	0	0	0	0	0	1	0	0	0	0	0	0	0	1	0	0	1	0	0	0	0
AGGCAGAA_O3	36-40	Uninduced	0	0	0	0	0	0	0	0	0	1	0	0	0	0	0	0	1	0	0	0	0	0	0	0	0	0	0	0	0	0	0	0	1	0	0	0	0	1	0	0	0	0	0	0	1	0	0
AGGCAGAA_O4	36-40	Uninduced	0	1	1	0	0	0	0	0	2	0	1	1	1	0	1	0	0	2	0	0	0	0	1	0	0	0	0	0	0	1	0	1	0	0	0	0	0	0	0	1	0	0	1	1	1	0	0
AGGCAGAA_O5	36-40	Uninduced	0	0	0	0	0	0	0	0	0	0	0	2	0	0	0	0	1	0	0	0	0	0	0	0	0	0	0	0	0	0	0	0	0	0	0	0	0	0	0	0	0	0	0	0	1	0	0
AGGCAGAA_O6	36-40	Uninduced	0	0	0	0	0	0	0	0	0	0	0	0	0	0	0	1	0	0	0	0	0	0	0	0	0	0	0	0	0	0	2	1	0	0	0	0	0	0	0	0	0	0	0	0	0	0	0
AGGCAGAA_O7	36-40	Uninduced	0	8	0	0	0	0	0	0	0	1	1	0	1	0	0	0	0	2	0	0	0	0	0	0	0	0	0	0	0	0	0	1	0	0	0	0	0	0	0	0	0	0	1	0	0	0	0
AGGCAGAA_O8	36-40	Uninduced	0	0	0	0	0	0	0	0	0	1	0	0	0	0	0	0	0	0	0	0	0	0	0	0	0	0	0	0	0	0	0	0	0	0	0	0	0	0	0	0	0	0	0	0	0	0	0
AGGCAGAA_O10	36-40	Uninduced	0	0	0	0	0	0	0	0	1	0	1	0	0	0	0	0	0	0	0	0	0	0	0	0	0	0	1	0	0	0	0	0	0	0	0	0	0	0	0	1	0	0	0	0	0	0	0
AGGCAGAA_O11	36-40	Uninduced	0	0	0	0	0	0	0	0	0	0	0	1	1	0	0	0	0	0	0	0	0	0	0	0	0	0	0	0	0	0	0	0	0	0	0	0	0	0	0	1	0	0	0	0	0	0	0
AGGCAGAA_O12	36-40	Uninduced	0	0	0	0	0	0	0	0	0	0	0	1	0	0	0	0	0	0	0	0	0	0	0	0	0	0	1	0	0	0	0	1	7	0	0	0	0	0	0	0	0	0	0	0	0	0	0
AGGCAGAA_O13	36-40	Uninduced	0	0	0	0	0	0	0	0	2	0	0	0	4	0	0	0	0	0	1	0	0	0	0	0	0	0	0	0	0	0	0	1	0	0	0	0	0	0	0	0	0	0	1	0	0	0	0
AGGCAGAA_O14	36-40	Uninduced	0	0	0	0	0	0	0	0	0	0	0	0	0	0	0	0	0	1	0	0	0	0	0	0	0	0	0	0	0	0	0	0	0	0	0	0	0	0	0	1	0	0	0	0	0	0	0
AGGCAGAA_O15	36-40	Uninduced	0	0	0	0	0	0	0	0	0	0	0	2	0	0	0	0	1	2	0	0	0	0	0	0	0	0	1	0	0	0	0	1	0	0	0	0	0	1	0	0	0	0	0	0	0	0	0
AGGCAGAA_O16	36-40	Uninduced	0	0	0	0	0	0	0	0	0	0	0	0	0	0	0	0	0	0	0	0	0	0	0	0	0	0	0	0	0	0	0	0	0	0	0	0	0	0	0	0	0	0	7	0	1	0	0
AGGCAGAA_O18	36-40	Uninduced	0	0	0	0	0	0	0	0	0	0	0	0	5	0	3	0	0	1	0	0	0	7	0	0	0	0	1	0	0	0	0	0	0	1	0	0	0	1	0	1	0	0	1	0	0	0	0
AGGCAGAA_O19	36-40	Uninduced	0	0	0	0	0	0	0	0	0	0	0	0	0	0	0	0	0	1	0	0	0	0	0	0	0	0	0	0	0	0	0	0	0	0	0	0	0	0	0	0	0	0	0	0	0	0	0
AGGCAGAA_O22	36-40	Uninduced	0	0	0	0	0	0	0	0	0	0	0	0	0	0	0	0	0	0	1	0	0	0	0	1	0	0	0	0	0	0	0	1	0	1	0	0	0	0	0	0	0	0	3	0	8	0	0
AGGCAGAA_O24	36-40	Uninduced	0	0	0	0	0	0	0	0	0	0	0	0	0	0	1	0	0	0	0	0	0	0	0	0	0	0	0	0	0	0	0	0	0	0	0	0	0	0	0	0	0	0	0	0	0	0	0
AGGCAGAA_P1	36-40	Uninduced	0	0	0	0	0	0	1	0	0	0	0	0	0	0	0	0	5	0	0	0	0	0	0	0	0	0	0	0	0	0	0	0	0	0	0	0	0	0	0	0	0	0	0	2	0	0	0
AGGCAGAA_P2	36-40	Uninduced	0	0	0	0	0	0	0	0	0	1	0	0	0	0	0	0	0	0	0	0	0	0	0	0	0	0	0	0	0	0	0	0	0	0	0	0	0	1	0	0	0	0	0	0	0	0	0
AGGCAGAA_P4	36-40	Uninduced	0	0	0	0	0	0	0	0	1	0	0	0	0	0	0	0	0	0	0	0	0	0	0	0	0	0	0	0	0	0	0	0	0	0	0	0	0	6	0	0	0	0	0	1	0	0	0
AGGCAGAA_P5	36-40	Uninduced	0	0	0	0	0	0	0	0	0	5	0	0	0	0	0	0	0	1	0	0	0	1	0	0	0	0	1	0	0	2	0	0	0	0	0	0	0	0	0	1	0	0	0	0	0	0	0
AGGCAGAA_P7	36-40	Uninduced	0	0	0	0	0	0	0	0	0	0	0	0	0	0	0	0	1	0	0	0	0	0	0	0	0	1	0	0	0	0	0	0	0	0	0	0	0	0	0	0	0	0	0	0	0	2	0
AGGCAGAA_P9	36-40	Uninduced	0	0	0	0	0	0	0	0	0	0	0	0	0	0	5	0	1	0	0	0	0	0	0	0	0	0	0	0	0	0	0	1	0	0	0	0	0	0	0	1	0	0	0	0	0	0	0
AGGCAGAA_P12	36-40	Uninduced	0	0	0	0	0	0	0	0	2	0	0	0	0	0	0	0	0	0	0	0	0	0	0	0	0	0	0	0	0	0	0	0	0	0	0	0	0	0	0	0	0	0	0	0	0	0	0
AGGCAGAA_P13	36-40	Uninduced	0	0	0	0	0	0	0	0	0	0	0	1	1	0	1	0	0	0	0	0	0	0	0	0	0	0	2	0	0	0	0	0	0	0	0	0	0	0	0	0	0	0	0	0	2	0	0
AGGCAGAA_P14	36-40	Uninduced	0	0	0	0	0	0	0	0	2	0	0	0	0	0	0	0	0	2	0	0	0	2	0	0	0	0	0	0	0	0	0	0	0	0	0	0	0	0	0	0	0	0	0	0	0	0	0
AGGCAGAA_P15	36-40	Uninduced	0	0	0	0	0	0	0	0	0	0	0	0	0	0	0	0	0	0	0	0	0	0	0	0	0	0	0	0	0	0	0	0	0	0	0	0	0	0	0	1	0	0	0	0	0	0	0
AGGCAGAA_P16	36-40	Uninduced	0	0	0	0	0	0	0	0	0	0	1	0	1	0	0	0	0	0	0	0	0	0	0	0	0	0	0	0	0	0	0	1	0	0	0	0	0	0	0	0	0	0	1	0	0	0	0
AGGCAGAA_P17	36-40	Uninduced	0	0	0	0	0	0	0	0	6	0	0	0	0	0	0	0	0	0	0	0	0	0	0	0	0	0	0	1	0	0	0	1	0	0	0	0	0	0	0	0	0	0	0	0	0	0	0
AGGCAGAA_P18	36-40	Uninduced	0	1	0	0	0	0	0	0	0	0	0	0	0	0	0	0	0	0	0	0	0	0	0	0	0	0	0	0	0	0	0	1	0	0	0	0	0	0	0	0	0	1	0	0	0	0	0
AGGCAGAA_P19	36-40	Uninduced	0	0	0	0	0	0	0	0	0	0	0	0	0	0	0	0	0	0	0	0	0	0	0	0	0	0	0	0	0	0	0	0	0	0	0	0	0	0	0	0	0	0	1	0	0	0	0
AGGCAGAA_P22	36-40	Uninduced	0	0	0	0	0	0	0	0	2	0	0	0	0	0	0	0	0	0	0	1	0	0	0	0	0	0	0	0	0	0	0	1	0	0	0	0	0	0	0	2	0	0	0	0	0	0	0
GGACTCCT_A1	40-44	Induced	0	0	0	0	0	0	0	0	0	0	3	0	0	0	0	0	2	0	0	0	0	0	0	0	0	0	0	0	0	0	0	3	0	0	0	0	1	0	0	0	0	1	0	0	0	0	0
GGACTCCT_A2	40-44	Induced	0	0	0	0	0	0	0	0	0	0	0	0	0	0	0	0	6	0	0	0	0	1	0	0	0	0	0	0	0	0	0	0	0	0	0	0	0	0	0	0	0	0	1	0	0	1	0
GGACTCCT_A3	40-44	Induced	0	0	0	0	0	0	0	0	1	0	0	0	0	0	0	0	0	0	0	0	1	0	0	0	0	0	0	0	0	0	0	2	0	0	0	0	0	0	0	0	0	0	0	0	0	0	0
GGACTCCT_A4	40-44	Induced	0	0	0	0	0	0	0	0	1	0	0	0	0	0	0	0	0	0	0	0	0	0	0	0	0	0	0	2	0	0	0	1	0	0	0	0	0	0	0	0	0	0	2	0	0	0	0
GGACTCCT_A5	40-44	Induced	0	0	0	0	0	1	0	0	1	0	0	0	0	0	0	0	1	1	0	0	1	0	0	0	0	0	1	0	0	0	0	0	0	0	0	0	0	0	0	1	0	0	0	0	0	0	0
GGACTCCT_A6	40-44	Induced	0	0	0	0	0	0	0	0	1	0	0	0	0	0	1	0	0	0	0	0	0	1	0	0	0	0	0	0	0	0	0	0	0	0	0	0	0	0	0	0	2	0	0	0	0	0	0
GGACTCCT_A7	40-44	Induced	0	0	0	0	0	0	0	0	1	6	4	0	0	0	0	0	0	0	0	0	1	0	0	0	0	0	0	0	0	0	0	1	0	0	0	0	0	0	0	1	0	0	2	0	1	0	0
GGACTCCT_A8	40-44	Induced	1	0	0	0	0	0	0	0	0	0	0	0	0	0	0	0	0	0	0	0	0	0	0	0	0	0	1	1	0	0	0	0	0	0	0	0	0	0	0	0	0	0	0	2	0	0	0
GGACTCCT_A9	40-44	Induced	0	1	0	0	0	0	0	0	0	0	0	0	0	0	1	0	1	0	0	0	0	0	0	0	0	0	0	0	0	0	0	0	0	0	0	0	0	0	0	0	1	0	0	0	0	0	0
GGACTCCT_A11	40-44	Induced	0	0	0	0	0	0	0	0	1	0	0	0	0	0	0	0	0	0	0	0	0	0	0	0	0	0	0	0	0	0	0	1	0	0	0	0	0	0	0	0	0	0	0	0	0	0	0
GGACTCCT_A12	40-44	Induced	0	0	1	0	0	0	0	0	2	0	0	0	0	1	0	0	1	0	0	0	0	0	0	0	0	0	0	0	0	0	0	1	0	0	0	0	0	0	0	0	0	0	0	0	0	0	0
GGACTCCT_A14	40-44	Induced	0	0	0	0	0	0	0	0	0	0	0	0	0	0	0	0	0	0	0	0	0	0	0	0	0	0	0	0	0	0	0	0	0	0	0	0	0	0	0	0	0	0	0	0	0	0	0
GGACTCCT_A15	40-44	Induced	0	0	0	0	1	0	0	0	1	0	2	0	0	0	0	0	0	1	0	0	0	0	0	0	0	0	0	0	0	0	0	2	0	1	0	0	1	0	0	0	2	0	3	0	0	0	0
GGACTCCT_A16	40-44	Induced	0	0	1	0	0	1	0	0	0	0	0	0	0	0	0	0	0	0	0	0	0	0	0	0	0	0	1	0	0	0	0	1	0	0	0	0	0	0	0	1	0	0	0	0	0	0	0
GGACTCCT_A17	40-44	Induced	4	0	1	0	0	0	0	0	1	0	0	0	0	0	0	0	1	0	0	0	0	0	0	1	0	0	0	1	0	0	0	0	0	1	0	0	1	0	0	0	2	0	1	1	0	0	1
GGACTCCT_A18	40-44	Induced	0	0	0	0	0	0	0	0	1	0	1	1	0	0	0	0	0	0	0	0	0	0	0	0	0	1	1	0	0	1	0	0	0	0	0	0	0	0	0	0	1	0	1	0	0	0	0
GGACTCCT_A19	40-44	Induced	1	0	0	0	0	1	1	1	0	0	0	0	0	0	0	0	0	0	0	0	0	0	0	0	0	0	0	0	0	0	0	1	0	0	0	0	1	0	0	0	0	0	1	0	1	0	1
GGACTCCT_A20	40-44	Induced	0	0	0	0	1	0	0	0	1	0	0	0	0	0	0	0	0	0	0	0	0	0	0	0	0	0	0	0	0	0	0	0	0	0	0	0	0	0	0	0	0	0	0	0	0	0	0
GGACTCCT_A21	40-44	Induced	0	0	0	0	1	0	1	0	2	0	0	0	0	0	1	0	0	0	0	0	0	0	0	0	0	0	1	2	0	0	0	0	0	0	0	0	0	0	0	0	0	0	0	0	0	0	0
GGACTCCT_A22	40-44	Induced	0	0	0	0	0	0	0	0	0	0	0	0	0	0	0	0	0	0	0	0	0	0	0	0	0	0	0	0	0	1	0	0	0	0	0	0	8	0	0	0	0	0	1	0	0	0	0
GGACTCCT_A23	40-44	Induced	0	0	2	0	0	0	0	0	0	0	1	0	0	0	0	0	0	0	0	0	0	0	0	0	0	0	0	0	0	0	0	6	0	0	2	0	0	0	0	0	0	1	0	0	0	0	0
GGACTCCT_A24	40-44	Induced	0	0	0	0	0	0	0	0	1	0	1	0	0	0	0	0	0	0	0	0	0	0	0	0	0	0	0	1	0	1	0	0	0	0	0	0	0	0	0	0	0	0	0	0	0	0	0
GGACTCCT_B1	40-44	Induced	0	0	0	0	0	0	0	0	0	0	0	0	0	0	0	0	0	0	0	0	0	0	0	0	0	0	0	0	0	0	0	0	0	0	0	1	0	0	1	0	0	0	1	0	0	0	0
GGACTCCT_B3	40-44	Induced	0	0	0	0	0	0	0	0	0	0	0	0	0	0	1	0	0	0	0	0	0	0	0	0	0	0	0	0	0	0	0	3	0	0	0	0	0	0	0	0	0	0	0	0	0	0	0
GGACTCCT_B5	40-44	Induced	0	1	0	0	0	0	0	0	0	0	0	0	0	0	0	0	0	1	1	0	0	0	0	0	0	0	0	0	0	0	0	0	0	0	0	0	0	0	0	0	1	0	0	0	0	0	0
GGACTCCT_B6	40-44	Induced	0	0	0	0	0	0	0	0	0	0	0	0	0	0	0	0	0	1	0	0	0	0	0	0	0	0	0	1	0	0	0	0	0	0	0	0	0	0	0	0	0	0	1	0	0	0	0
GGACTCCT_B7	40-44	Induced	0	0	0	0	0	0	0	0	3	0	1	0	0	0	0	0	0	0	0	0	0	0	0	0	0	0	0	0	0	0	0	1	0	0	0	0	0	0	0	0	0	0	0	0	0	0	0
GGACTCCT_B8	40-44	Induced	0	0	0	0	1	0	0	0	1	0	0	0	0	0	2	0	0	0	0	0	0	0	0	0	0	0	0	2	0	0	0	0	0	0	0	0	0	0	0	0	0	0	2	0	0	0	1
GGACTCCT_B9	40-44	Induced	0	0	0	0	0	0	0	0	2	0	0	0	0	0	0	0	1	0	1	0	0	0	0	0	0	0	0	0	0	0	0	1	0	0	0	0	0	0	0	0	0	0	0	0	0	1	0
GGACTCCT_B10	40-44	Induced	0	0	0	0	0	0	0	0	0	0	0	0	0	0	3	0	0	0	0	0	0	0	0	0	0	0	0	0	0	0	0	0	0	0	0	0	0	0	0	0	0	0	1	0	0	0	0
GGACTCCT_B11	40-44	Induced	0	0	0	0	0	0	0	0	0	0	1	0	0	0	0	0	0	0	1	0	0	0	0	0	0	0	0	0	0	0	0	0	0	0	0	0	0	0	0	0	0	0	0	0	0	0	0
GGACTCCT_B12	40-44	Induced	0	0	0	0	0	0	0	0	0	0	0	0	0	0	0	0	0	0	0	0	0	0	0	0	0	0	0	0	0	0	0	0	0	0	0	0	0	0	0	0	0	0	0	0	0	0	0
GGACTCCT_B13	40-44	Induced	0	0	0	0	0	0	0	0	1	0	3	0	0	0	1	0	2	0	0	0	0	0	0	0	0	1	0	0	0	0	0	0	0	0	0	0	0	0	1	0	0	0	2	0	0	0	0
GGACTCCT_B14	40-44	Induced	0	0	0	0	0	0	0	0	4	0	2	0	0	0	0	0	0	0	0	0	0	0	0	1	0	0	0	0	0	0	0	0	0	0	0	0	0	0	0	0	0	0	0	0	0	0	0
GGACTCCT_B15	40-44	Induced	1	0	1	0	14	3	0	0	6	0	3	0	0	0	0	0	1	1	0	0	0	0	1	0	0	0	0	1	0	0	1	1	0	0	0	3	0	0	0	0	2	0	0	0	0	0	0
GGACTCCT_B16	40-44	Induced	1	1	0	0	0	0	0	0	1	0	1	0	0	0	1	0	0	0	0	0	0	0	5	0	0	0	0	1	0	0	0	1	0	0	0	0	0	0	0	1	0	0	1	0	0	0	0
GGACTCCT_B17	40-44	Induced	0	0	0	0	0	0	0	0	1	0	0	0	0	0	0	0	0	1	0	0	0	0	0	0	0	0	0	0	0	2	0	2	0	0	0	0	0	0	0	0	1	0	1	0	0	0	0
GGACTCCT_B18	40-44	Induced	0	0	0	0	0	0	0	0	1	0	1	0	0	0	0	0	0	0	0	0	0	0	0	0	0	0	0	0	0	0	0	0	0	0	0	0	0	0	0	0	0	0	0	0	0	0	0
GGACTCCT_B19	40-44	Induced	0	0	0	0	0	0	0	0	0	0	0	0	0	0	0	0	0	3	17	0	0	0	0	0	0	0	0	0	0	0	0	0	0	2	0	0	0	0	0	0	6	1	2	0	0	0	0
GGACTCCT_B22	40-44	Induced	0	0	0	0	0	0	0	0	0	0	0	0	0	0	0	1	2	0	0	0	1	2	0	0	0	0	0	0	0	0	0	0	0	0	0	0	0	0	0	0	0	0	0	0	0	0	0
GGACTCCT_B23	40-44	Induced	0	1	0	0	0	0	0	0	14	0	10	0	0	0	0	0	2	2	0	0	0	0	0	0	0	0	0	0	0	0	0	4	0	0	0	0	0	0	0	0	0	0	0	0	0	0	0
GGACTCCT_B24	40-44	Induced	0	0	0	0	0	0	0	0	0	0	0	0	0	0	0	0	0	0	0	0	0	0	0	0	0	0	0	0	0	0	0	1	0	2	0	0	0	0	0	0	0	0	1	0	0	0	0
GGACTCCT_C1	40-44	Induced	0	0	0	0	0	0	1	0	1	0	1	0	0	0	0	0	0	0	0	0	0	0	0	0	0	0	0	0	0	0	0	0	0	0	0	0	0	0	0	0	0	0	0	0	0	0	0
GGACTCCT_C3	40-44	Induced	1	1	0	0	0	0	0	0	0	0	1	0	0	0	0	0	3	0	0	0	0	0	0	0	0	0	0	0	0	0	0	0	0	0	0	0	0	0	0	0	0	0	1	0	0	0	0
GGACTCCT_C5	40-44	Induced	0	0	0	0	0	0	0	0	0	0	0	0	0	0	0	0	0	0	0	0	0	0	0	0	0	0	0	1	0	0	0	1	0	0	0	0	0	0	0	0	0	0	0	0	0	1	0
GGACTCCT_C6	40-44	Induced	0	0	0	0	0	0	0	0	0	0	0	0	0	0	0	0	0	0	0	0	0	0	0	0	0	0	0	0	0	0	0	0	0	0	0	0	0	0	0	1	0	0	0	0	0	0	0
GGACTCCT_C8	40-44	Induced	0	0	1	0	0	0	1	0	0	0	0	0	0	0	0	0	1	0	0	0	0	0	0	0	0	0	0	0	0	0	0	0	0	0	0	0	0	0	0	1	0	0	0	1	0	0	0
GGACTCCT_C9	40-44	Induced	0	0	0	0	0	0	0	0	7	0	0	0	0	0	0	0	0	0	0	0	0	0	0	0	0	0	0	0	0	0	0	0	0	0	0	0	0	0	0	2	0	0	1	0	0	0	0
GGACTCCT_C11	40-44	Induced	0	0	0	0	0	0	0	0	0	0	0	0	0	0	0	0	0	0	0	0	0	0	0	0	0	0	0	0	0	0	0	1	0	0	0	0	0	0	0	0	0	0	0	0	0	0	0
GGACTCCT_C12	40-44	Induced	0	0	0	0	0	0	0	0	1	0	0	0	0	0	0	0	0	0	0	0	0	0	0	0	0	0	1	0	0	0	0	0	0	0	0	0	0	0	0	0	0	0	8	0	0	0	0
GGACTCCT_C13	40-44	Induced	0	0	0	1	0	0	0	0	0	0	0	0	0	0	0	0	0	0	0	0	0	0	0	0	0	0	0	1	0	0	0	0	0	0	0	0	2	0	0	0	0	0	0	0	0	0	0
GGACTCCT_C14	40-44	Induced	0	0	0	0	0	0	0	0	0	0	0	0	0	0	0	0	0	0	0	0	0	0	0	0	0	0	0	0	0	0	0	0	0	0	0	0	0	0	0	1	0	1	2	0	0	0	0
GGACTCCT_C15	40-44	Induced	1	0	0	0	0	0	0	0	2	0	0	0	0	0	0	0	0	1	0	0	0	0	0	0	0	0	0	1	0	0	0	1	0	0	0	0	0	0	0	0	0	0	1	0	1	0	0
GGACTCCT_C16	40-44	Induced	0	0	0	0	0	0	0	0	0	0	0	0	0	0	0	0	0	0	0	0	0	0	0	0	0	0	0	0	0	0	0	1	0	0	0	0	0	1	0	0	0	0	1	0	0	0	0
GGACTCCT_C17	40-44	Induced	0	0	0	0	0	0	0	0	1	0	0	0	0	0	0	0	0	0	0	0	0	0	0	0	0	0	0	0	0	0	0	0	0	0	0	0	0	0	0	0	1	0	1	0	0	0	0
GGACTCCT_C18	40-44	Induced	0	0	0	0	0	1	0	0	1	0	0	2	0	0	0	0	0	0	0	0	0	0	0	0	0	0	0	0	0	0	0	1	0	0	0	0	0	0	0	1	0	0	0	0	0	0	0
GGACTCCT_C19	40-44	Induced	0	0	0	0	1	0	0	0	0	0	0	0	1	0	0	0	0	0	0	0	0	0	0	0	0	0	0	0	0	0	0	0	0	0	0	1	0	0	0	0	0	0	2	0	0	0	0
GGACTCCT_C20	40-44	Induced	0	0	0	0	0	0	0	0	0	0	3	0	0	0	0	0	0	1	0	0	0	0	1	0	0	0	0	0	0	0	0	2	0	0	0	0	0	0	0	0	0	0	0	0	0	0	0
GGACTCCT_C21	40-44	Induced	0	0	0	0	0	0	0	0	0	0	1	0	0	0	1	0	0	0	0	0	0	0	1	0	0	0	0	0	0	0	0	0	0	0	0	0	0	0	0	0	0	1	0	0	0	0	0
GGACTCCT_C22	40-44	Induced	0	0	0	0	0	0	0	0	1	0	0	0	0	0	0	0	0	0	0	0	0	0	0	0	0	0	0	0	0	0	0	0	0	0	0	0	0	0	0	0	0	0	0	0	0	0	0
GGACTCCT_C23	40-44	Induced	0	0	0	0	0	0	0	0	1	0	0	0	0	0	0	0	0	0	0	0	0	0	0	0	0	0	0	0	0	0	0	0	0	0	0	0	0	0	0	0	0	0	0	0	0	0	0
GGACTCCT_C24	40-44	Induced	0	0	0	0	0	0	0	0	1	0	0	0	0	0	0	0	0	0	0	0	0	0	0	0	0	0	0	0	0	0	0	0	0	0	0	0	0	0	0	0	0	0	1	0	0	0	0
GGACTCCT_D1	40-44	Induced	1	0	0	0	0	0	0	0	0	0	0	0	0	0	0	0	0	0	0	0	0	0	0	0	0	0	0	0	0	0	0	0	0	0	0	0	0	0	0	1	0	0	0	0	0	0	0
GGACTCCT_D2	40-44	Induced	0	0	0	0	0	0	0	0	0	0	0	0	0	0	0	0	0	0	0	0	0	0	0	0	0	0	0	1	0	0	0	0	0	0	0	0	0	0	0	0	1	0	1	0	0	0	0
GGACTCCT_D4	40-44	Induced	0	0	0	0	0	0	0	0	0	0	0	0	0	0	0	0	0	0	0	0	0	0	0	0	0	0	0	0	0	1	0	2	0	0	0	0	0	0	0	0	0	0	2	0	0	0	0
GGACTCCT_D6	40-44	Induced	0	1	0	0	0	0	0	0	1	0	0	0	0	0	0	0	0	0	0	0	0	0	0	0	0	0	0	0	0	0	0	0	0	0	0	0	0	0	0	0	0	0	0	0	0	0	0
GGACTCCT_D7	40-44	Induced	0	0	0	0	0	0	0	0	2	0	2	0	0	0	0	0	0	0	0	0	0	1	0	0	0	0	0	0	0	0	0	0	0	0	0	0	0	0	0	0	1	0	0	0	0	0	0
GGACTCCT_D9	40-44	Induced	1	0	0	0	0	0	0	0	0	0	1	0	0	0	0	0	0	0	0	0	1	0	0	0	0	0	0	0	0	0	0	5	0	0	0	0	0	0	0	0	0	0	1	0	0	0	0
GGACTCCT_D11	40-44	Induced	0	0	0	0	0	0	0	0	0	0	0	0	0	0	0	0	0	0	0	0	0	0	0	0	0	1	0	0	0	4	0	0	0	0	0	0	0	0	0	0	0	0	0	0	0	0	0
GGACTCCT_D12	40-44	Induced	1	0	0	0	0	0	0	0	2	0	0	0	0	0	0	0	0	0	0	0	0	0	1	2	0	0	0	0	0	0	0	0	0	0	0	0	1	0	0	0	0	0	1	0	0	0	0
GGACTCCT_D13	40-44	Induced	0	1	0	0	0	0	0	0	0	0	0	0	0	0	0	0	0	0	0	0	0	0	0	0	0	0	0	0	0	0	0	1	0	0	0	0	0	0	0	0	0	0	1	0	0	0	0
GGACTCCT_D14	40-44	Induced	0	0	0	0	0	0	0	0	2	0	1	0	0	0	1	0	0	0	0	0	0	0	1	0	0	0	0	0	0	0	0	1	0	0	0	0	0	0	0	0	0	0	4	0	0	0	0
GGACTCCT_D15	40-44	Induced	0	0	3	0	0	0	0	0	1	0	0	0	2	0	0	0	0	0	0	0	1	0	0	0	0	0	0	0	0	0	0	0	0	0	0	0	0	0	0	0	0	0	0	0	0	0	0
GGACTCCT_D17	40-44	Induced	0	0	0	0	0	0	0	0	1	0	1	0	0	0	0	0	0	0	0	0	0	0	0	0	0	0	1	1	0	0	1	0	0	0	0	0	1	0	0	0	2	0	0	0	0	0	1
GGACTCCT_D18	40-44	Induced	0	0	0	0	0	0	0	0	0	1	2	0	0	0	0	0	0	0	2	0	0	0	0	0	0	0	0	0	0	0	0	1	0	1	0	0	0	0	0	0	0	0	0	0	0	0	0
GGACTCCT_D19	40-44	Induced	0	0	0	0	0	0	0	0	0	0	0	0	1	1	0	0	0	0	0	0	0	0	0	0	0	0	0	0	0	1	0	0	0	0	0	0	0	0	0	0	0	0	1	1	0	0	0
GGACTCCT_D21	40-44	Induced	0	0	0	0	0	0	0	0	0	0	0	0	0	0	0	0	0	0	0	0	0	0	0	0	0	0	0	0	0	0	0	0	0	0	0	0	0	0	0	0	0	0	1	0	0	0	1
GGACTCCT_D22	40-44	Induced	0	0	0	0	0	0	0	0	1	0	0	0	0	0	0	0	0	0	0	0	0	0	0	0	0	0	0	0	0	0	0	0	0	0	0	0	0	0	0	0	0	0	1	0	0	0	0
GGACTCCT_D24	40-44	Induced	0	1	0	0	0	0	0	0	0	0	16	0	0	0	0	0	1	0	0	0	0	0	7	0	0	0	0	0	0	0	0	3	0	3	0	0	0	0	0	0	0	0	1	0	0	0	0
GGACTCCT_E2	40-44	Induced	0	0	0	0	0	0	0	0	0	0	0	0	0	0	0	0	0	0	0	0	0	0	0	0	0	0	0	0	0	0	0	0	0	0	0	0	0	0	0	0	0	0	0	0	0	0	0
GGACTCCT_E4	40-44	Induced	0	0	0	1	0	0	0	0	1	0	1	0	0	0	0	0	1	0	1	0	0	0	0	0	0	0	0	0	0	0	0	0	0	0	0	0	0	0	0	0	0	0	0	0	0	0	0
GGACTCCT_E5	40-44	Induced	0	0	0	0	0	0	0	0	0	0	1	0	0	0	0	0	0	0	0	0	0	0	0	0	0	0	0	0	0	0	0	1	0	1	0	0	0	0	0	0	0	0	2	0	0	0	0
GGACTCCT_E6	40-44	Induced	0	0	0	0	0	0	0	0	0	0	0	0	0	0	0	0	0	0	0	0	0	0	0	0	0	0	0	0	0	0	0	0	0	0	0	0	0	0	0	0	0	0	0	0	0	0	0
GGACTCCT_E8	40-44	Induced	0	0	0	0	0	0	0	0	1	0	0	0	0	0	0	0	0	0	0	0	0	0	0	0	0	0	0	1	0	0	0	1	0	0	0	0	0	0	0	0	0	0	3	0	0	0	0
GGACTCCT_E9	40-44	Induced	0	0	0	0	0	0	0	0	0	0	1	0	1	0	0	0	0	0	0	0	0	0	0	0	0	0	0	0	0	0	0	0	0	0	0	0	0	0	0	1	0	0	0	1	0	0	0
GGACTCCT_E10	40-44	Induced	0	0	0	0	0	0	0	0	0	0	3	0	0	0	0	0	0	0	0	0	0	0	0	0	0	0	0	0	0	0	1	0	0	0	0	0	1	0	0	0	0	0	1	0	0	0	0
GGACTCCT_E11	40-44	Induced	0	0	0	0	0	0	0	0	0	0	0	0	0	0	0	0	0	0	0	0	0	1	0	0	0	0	1	1	0	0	0	0	0	0	0	0	0	0	0	0	0	0	1	0	0	0	0
GGACTCCT_E13	40-44	Induced	0	2	1	0	0	0	0	0	1	0	0	0	0	0	0	0	1	0	0	0	0	0	0	0	0	0	0	1	0	0	0	0	0	0	0	0	0	0	0	0	0	0	0	0	0	0	0
GGACTCCT_E15	40-44	Induced	0	0	0	0	1	0	0	0	0	0	0	0	0	0	0	0	0	0	0	0	0	0	0	0	0	0	0	0	0	0	0	0	0	0	1	0	0	0	0	0	0	0	0	0	0	1	0
GGACTCCT_E16	40-44	Induced	0	0	0	0	0	0	0	0	1	0	1	0	0	0	0	0	0	1	0	0	0	0	0	0	0	0	0	0	0	0	0	0	0	0	0	0	2	0	0	0	0	0	1	0	0	0	0
GGACTCCT_E19	40-44	Induced	0	0	0	0	0	0	0	0	1	0	0	0	0	0	0	0	0	0	0	0	0	0	1	0	0	0	0	0	0	0	0	1	0	0	0	0	0	0	0	0	1	0	1	0	0	0	0
GGACTCCT_E21	40-44	Induced	0	0	0	0	0	0	0	0	0	0	0	0	0	0	0	0	0	0	0	0	0	0	0	0	0	0	0	0	0	0	0	0	0	0	0	0	0	0	0	0	0	0	5	0	0	0	0
GGACTCCT_E22	40-44	Induced	0	0	0	0	0	0	0	0	5	0	0	0	0	0	0	0	0	1	0	0	0	0	0	0	0	0	0	0	0	0	0	0	0	0	0	0	0	0	0	0	0	0	1	0	0	0	1
GGACTCCT_E23	40-44	Induced	4	0	0	0	0	1	0	0	1	0	1	0	0	0	1	0	0	0	0	0	0	0	0	0	0	0	2	0	0	0	0	1	0	0	0	1	0	0	0	4	0	0	1	0	0	0	0
GGACTCCT_F2	40-44	Induced	0	0	0	0	0	0	0	0	0	0	0	0	0	0	0	0	0	0	0	0	0	0	0	0	0	0	0	0	0	0	0	0	0	0	0	0	0	0	0	0	0	0	0	0	0	0	0
GGACTCCT_F4	40-44	Induced	0	0	0	0	0	0	0	0	0	0	0	0	0	0	0	0	0	0	0	0	0	0	1	0	0	0	0	0	0	0	0	3	0	0	0	6	0	0	0	1	2	0	0	3	0	1	0
GGACTCCT_F6	40-44	Induced	0	0	0	0	0	0	0	0	0	0	0	0	0	0	0	0	1	0	0	0	0	0	0	0	0	0	0	0	0	0	0	6	0	0	0	0	0	0	0	3	0	0	0	0	0	0	0
GGACTCCT_F7	40-44	Induced	0	0	0	0	1	0	0	0	1	0	0	0	0	0	0	0	0	0	0	0	0	0	0	0	0	0	0	0	0	0	0	0	0	0	0	0	1	0	0	0	1	0	0	0	0	0	0
GGACTCCT_F8	40-44	Induced	0	0	0	0	0	0	0	0	0	0	0	0	0	0	2	0	0	0	0	0	0	0	0	0	0	0	0	0	0	0	0	1	0	0	0	0	0	0	0	0	0	0	0	0	0	0	0
GGACTCCT_F10	40-44	Induced	0	0	0	0	0	0	0	0	0	0	0	0	0	0	0	0	0	0	1	0	0	0	0	0	0	0	0	0	0	0	0	0	0	0	0	0	0	0	0	0	0	0	0	0	0	0	0
GGACTCCT_F11	40-44	Induced	0	2	0	0	0	0	0	0	0	0	0	0	0	0	0	0	0	0	0	0	0	0	0	0	0	0	0	0	0	0	0	0	0	0	0	0	0	0	0	0	0	0	2	0	0	1	0
GGACTCCT_F13	40-44	Induced	0	0	0	0	0	0	0	0	0	0	1	0	0	0	0	0	2	0	0	0	0	0	0	0	0	0	0	0	0	0	0	1	0	0	0	0	0	0	0	0	0	0	0	0	0	0	0
GGACTCCT_F14	40-44	Induced	0	0	0	0	0	0	0	0	0	0	0	0	0	0	0	0	0	0	0	0	0	0	0	0	0	0	0	0	0	0	0	0	0	0	0	1	1	1	0	3	1	0	0	0	0	0	0
GGACTCCT_F19	40-44	Induced	0	0	0	0	0	0	0	0	0	0	0	0	1	0	0	0	0	0	0	0	0	0	0	0	0	0	0	1	0	0	1	0	0	0	0	0	0	0	0	0	1	0	1	0	0	0	1
GGACTCCT_F20	40-44	Induced	0	0	0	0	0	0	0	0	0	0	1	0	0	0	0	0	0	0	0	0	0	0	0	0	0	0	0	0	0	0	0	1	0	3	0	0	0	0	0	0	0	0	0	0	0	0	0
GGACTCCT_F21	40-44	Induced	0	0	0	0	0	0	0	0	0	0	0	0	0	0	0	0	0	0	2	0	0	0	1	0	0	0	0	1	0	0	0	0	0	0	0	0	0	0	0	0	0	0	0	0	0	0	0
GGACTCCT_F22	40-44	Induced	0	0	0	0	0	0	0	0	0	0	0	0	0	0	0	0	0	0	0	0	0	0	0	0	0	0	0	0	0	0	0	0	0	0	0	0	0	0	0	0	0	0	1	0	0	0	0
GGACTCCT_F23	40-44	Induced	0	0	0	0	0	0	0	0	2	0	1	0	0	0	0	0	0	0	1	0	0	0	0	0	0	0	0	0	0	0	0	0	0	0	0	0	0	0	1	0	0	0	0	0	0	1	0
GGACTCCT_G1	40-44	Induced	0	0	0	0	0	0	0	0	0	0	0	0	0	0	0	0	0	0	0	0	0	0	0	0	0	0	0	0	0	0	0	0	0	0	0	0	0	1	0	0	0	0	3	0	2	0	0
GGACTCCT_G2	40-44	Induced	0	0	0	0	0	0	0	0	0	0	1	0	0	0	0	0	0	1	0	0	0	0	0	0	0	0	0	1	0	0	0	0	0	0	0	0	0	0	0	0	0	0	0	0	0	0	0
GGACTCCT_G4	40-44	Induced	0	0	1	0	0	0	1	0	0	0	0	0	1	0	0	0	0	1	0	0	0	0	0	0	0	0	0	0	0	0	0	0	0	0	0	0	0	0	0	0	1	0	0	0	0	0	1
GGACTCCT_G8	40-44	Induced	1	0	0	0	0	0	0	0	3	0	0	0	3	0	0	0	0	0	0	0	0	0	0	0	0	0	0	1	0	0	2	0	0	0	0	0	0	0	0	0	4	0	0	0	0	0	4
GGACTCCT_G11	40-44	Induced	0	0	0	0	0	0	0	0	2	0	1	0	0	0	0	0	0	0	0	0	0	0	0	0	0	0	0	0	0	0	0	0	0	0	0	0	0	0	0	0	0	0	0	0	0	0	0
GGACTCCT_G12	40-44	Induced	0	0	0	0	0	0	0	0	0	0	0	0	0	0	0	0	0	0	0	0	0	0	0	0	0	0	0	0	0	0	0	0	0	0	0	0	0	0	0	0	0	0	0	0	0	0	0
GGACTCCT_G13	40-44	Induced	0	0	0	0	0	0	0	0	2	0	0	0	0	0	0	1	0	0	0	0	0	0	0	0	0	0	0	0	0	0	0	1	0	0	0	0	0	0	0	0	0	0	0	0	0	1	0
GGACTCCT_G14	40-44	Induced	0	0	0	0	0	0	0	0	0	0	4	0	0	0	0	0	0	0	0	0	0	0	0	0	0	0	5	0	0	0	1	0	0	1	0	0	0	0	0	0	0	0	0	0	0	0	0
GGACTCCT_G16	40-44	Induced	0	5	0	0	0	0	0	0	1	0	0	0	1	0	0	0	0	0	0	0	0	0	0	0	0	0	3	0	0	0	0	1	0	0	0	0	0	0	0	0	0	0	0	0	0	0	0
GGACTCCT_G17	40-44	Induced	0	0	0	0	0	0	0	0	0	0	2	0	0	0	0	0	0	0	0	0	0	0	1	0	0	0	0	1	0	1	0	0	0	0	0	0	0	0	0	0	0	0	2	0	0	0	0
GGACTCCT_G18	40-44	Induced	0	0	0	0	0	0	0	0	0	0	0	0	0	0	0	0	0	0	0	0	0	0	1	0	0	0	1	0	0	0	0	0	0	0	0	0	0	0	0	0	1	0	0	0	0	0	0
GGACTCCT_G19	40-44	Induced	0	0	0	0	0	0	0	0	0	0	0	0	0	0	0	0	0	0	0	0	0	0	1	0	0	0	0	0	0	0	0	0	0	0	0	0	0	0	0	1	0	0	0	0	0	0	0
GGACTCCT_G20	40-44	Induced	0	0	0	0	0	0	0	0	0	0	0	0	0	0	0	0	1	0	0	0	0	1	0	0	0	0	2	0	0	0	0	0	0	0	0	0	0	0	0	0	0	0	2	0	0	0	0
GGACTCCT_G21	40-44	Induced	0	0	0	0	0	0	0	0	0	0	0	0	0	0	0	0	0	0	0	0	0	0	1	0	0	0	0	0	0	0	0	1	0	0	0	0	0	0	2	0	0	0	0	0	0	0	0
GGACTCCT_G22	40-44	Induced	0	0	0	0	0	0	0	0	0	0	0	0	0	0	0	0	0	0	0	0	0	0	1	0	0	0	0	0	0	0	0	0	0	0	0	0	0	0	0	0	0	0	0	0	0	0	0
GGACTCCT_G23	40-44	Induced	0	2	0	0	0	0	0	0	2	0	0	0	0	0	0	0	0	0	0	0	0	0	0	0	0	0	0	0	0	0	0	0	0	0	0	0	0	0	0	0	0	0	1	0	0	0	0
GGACTCCT_G24	40-44	Induced	0	0	0	0	0	0	0	0	0	0	0	0	0	0	0	0	0	0	1	0	0	0	0	0	0	0	1	0	0	0	0	2	0	0	0	0	0	0	0	1	0	0	0	0	0	2	0
GGACTCCT_H3	40-44	Induced	0	0	0	0	0	0	0	0	0	0	0	0	0	0	0	0	0	0	0	0	0	0	0	0	0	0	0	1	0	1	0	0	0	0	0	0	0	0	0	0	0	0	0	0	0	0	0
GGACTCCT_H6	40-44	Induced	1	0	0	0	0	0	0	0	0	0	0	0	0	0	0	0	1	0	0	0	0	0	0	0	0	0	0	0	0	0	0	0	0	0	0	0	0	0	0	0	1	0	0	0	0	0	0
GGACTCCT_H7	40-44	Induced	0	0	0	0	0	0	0	0	0	0	0	0	0	0	0	0	0	0	0	0	0	0	0	0	0	0	0	0	0	0	0	0	0	0	0	0	0	0	0	0	0	0	0	0	0	0	0
GGACTCCT_H8	40-44	Induced	0	1	0	0	0	0	0	0	0	0	0	0	0	0	0	0	0	0	0	0	0	0	0	0	0	0	1	0	0	0	0	0	0	0	0	0	0	0	0	0	0	0	11	0	0	0	0
GGACTCCT_H9	40-44	Induced	0	0	0	0	0	0	0	0	3	0	0	0	0	0	0	0	0	0	0	0	0	0	0	0	0	0	0	0	0	0	2	0	0	0	0	0	0	0	0	0	0	0	0	0	0	0	0
GGACTCCT_H10	40-44	Induced	0	0	0	0	0	0	0	0	0	0	0	0	2	0	0	0	0	0	0	0	0	0	0	0	0	0	1	9	0	0	0	0	0	0	0	0	0	0	0	0	0	1	0	0	0	0	0
GGACTCCT_H11	40-44	Induced	0	0	0	0	0	0	1	0	0	1	0	0	0	0	0	0	0	0	0	0	1	0	0	0	0	0	0	0	0	0	0	4	0	5	0	0	0	0	0	0	0	0	1	0	1	0	0
GGACTCCT_H14	40-44	Induced	0	0	0	0	0	0	0	0	4	0	0	0	0	0	0	0	0	0	0	0	0	0	0	0	0	0	0	0	0	0	0	0	0	0	0	0	0	0	0	0	0	0	0	0	0	0	0
GGACTCCT_H16	40-44	Induced	0	1	0	0	0	0	0	0	0	0	1	0	0	0	0	0	0	0	0	0	0	0	0	0	0	0	0	0	0	0	0	0	0	0	0	0	0	0	0	0	0	0	0	0	0	0	0
GGACTCCT_H17	40-44	Induced	0	2	0	0	0	0	0	0	0	0	0	0	0	0	0	0	0	0	0	0	0	0	0	0	0	0	1	0	0	0	0	0	0	0	0	0	0	0	0	0	0	6	0	0	0	0	0
GGACTCCT_H19	40-44	Induced	0	0	0	0	0	0	0	0	1	0	0	0	0	0	0	0	0	0	0	0	0	0	0	0	0	0	1	0	0	0	0	0	0	0	0	0	0	0	0	1	0	0	0	0	0	0	0
GGACTCCT_H20	40-44	Induced	0	0	0	0	0	0	0	0	6	0	0	0	0	0	0	0	0	1	0	0	0	0	0	0	0	0	1	0	0	0	0	1	0	0	0	0	1	0	0	0	0	0	0	0	0	0	0
GGACTCCT_H21	40-44	Induced	0	0	0	0	0	0	0	0	0	0	0	0	0	0	0	0	0	0	0	0	0	0	0	0	0	0	2	0	0	0	0	1	0	0	0	0	0	0	0	1	0	0	1	0	0	0	0
GGACTCCT_H22	40-44	Induced	0	1	0	0	0	4	0	0	0	0	0	0	0	0	0	0	0	0	0	0	0	0	1	0	0	0	3	0	0	0	0	1	0	0	0	0	0	0	0	2	0	0	0	0	0	0	0
GGACTCCT_H23	40-44	Induced	2	0	0	0	0	0	1	0	0	0	0	0	1	0	0	0	0	0	0	0	0	0	0	0	0	0	1	0	0	1	0	1	0	0	0	0	2	0	0	0	0	0	0	0	0	0	0
GGACTCCT_H24	40-44	Induced	0	0	0	0	0	0	0	0	0	0	0	0	0	0	0	0	0	0	0	0	0	0	0	0	0	0	0	1	0	0	0	0	0	0	0	0	0	0	0	0	1	1	0	0	0	0	0
GGACTCCT_I1	40-44	Induced	0	1	3	0	0	0	0	0	0	0	0	0	0	0	0	0	2	1	0	0	0	0	0	0	0	0	0	0	0	0	0	0	0	0	0	0	0	0	0	0	1	0	1	0	0	0	0
GGACTCCT_I2	40-44	Induced	0	4	0	0	0	0	0	0	0	0	0	0	0	0	0	0	0	0	1	0	0	0	0	0	0	0	0	1	0	0	0	0	0	0	0	0	0	0	0	0	0	0	0	0	0	1	0
GGACTCCT_I3	40-44	Induced	0	0	0	0	0	0	0	0	0	0	1	0	0	0	0	0	0	0	1	0	0	0	0	0	0	0	0	1	0	0	0	0	0	0	0	0	1	0	0	0	0	0	1	0	0	0	0
GGACTCCT_I4	40-44	Induced	0	0	0	0	0	0	12	0	0	0	0	0	0	0	0	0	1	1	0	0	0	0	0	0	0	0	0	0	0	0	0	0	0	0	0	0	0	0	0	0	0	0	0	0	0	0	0
GGACTCCT_I5	40-44	Induced	0	0	2	0	0	0	0	0	0	0	0	0	0	0	0	0	0	1	0	0	0	0	0	0	0	0	0	0	0	1	0	0	1	0	1	0	1	0	0	0	3	0	2	0	0	0	0
GGACTCCT_I6	40-44	Induced	0	0	0	0	0	0	1	0	0	0	2	0	0	0	0	0	0	0	0	0	0	0	0	0	0	0	0	0	0	0	0	0	0	0	0	2	0	0	0	0	0	0	0	0	0	0	0
GGACTCCT_I7	40-44	Induced	1	0	0	0	0	0	0	0	0	0	0	0	0	0	0	0	1	0	0	0	0	0	0	0	0	1	0	1	0	0	0	0	0	0	0	0	0	0	0	0	1	1	0	0	0	0	0
GGACTCCT_I8	40-44	Induced	0	2	0	0	0	0	0	0	2	0	1	0	0	0	0	5	0	0	0	0	0	0	0	0	0	0	0	1	0	2	0	1	0	0	0	0	0	0	0	0	0	1	0	0	0	0	0
GGACTCCT_I9	40-44	Induced	0	1	0	0	1	0	0	0	1	0	2	0	0	0	1	0	0	0	0	0	0	0	0	0	0	0	3	0	0	0	0	3	0	0	0	0	1	0	1	0	1	0	5	0	0	5	0
GGACTCCT_I10	40-44	Induced	0	13	0	0	0	0	0	0	0	0	0	0	0	0	0	0	1	0	0	0	0	0	1	0	0	0	0	1	0	0	0	0	0	0	0	0	0	0	0	0	0	0	2	0	0	0	0
GGACTCCT_I11	40-44	Induced	0	0	0	0	1	0	0	0	2	0	0	0	0	0	0	0	1	2	0	0	0	0	2	0	0	0	0	0	0	2	0	1	1	1	0	0	0	0	0	2	0	0	1	0	0	0	0
GGACTCCT_I12	40-44	Induced	0	1	0	0	0	1	1	0	4	0	1	0	1	0	1	0	0	0	0	0	0	0	0	0	0	2	0	1	0	4	0	4	0	0	0	0	0	0	2	1	3	0	4	1	0	0	0
GGACTCCT_I13	40-44	Induced	0	0	0	0	0	0	0	0	0	0	0	0	0	0	0	1	0	0	0	0	0	0	0	0	0	0	1	0	0	0	0	2	0	0	0	0	0	0	0	0	3	0	8	0	0	0	0
GGACTCCT_I14	40-44	Induced	0	0	0	0	0	0	0	0	1	0	0	0	0	0	0	0	0	0	0	0	0	0	1	0	0	0	0	0	0	0	0	1	0	0	0	0	0	0	0	0	0	0	2	0	0	0	0
GGACTCCT_I15	40-44	Induced	0	0	1	0	0	0	1	0	0	0	1	0	0	0	0	0	0	0	0	1	0	0	1	0	0	0	0	1	0	0	0	3	0	0	0	1	0	0	0	2	0	0	0	0	0	1	0
GGACTCCT_I16	40-44	Induced	0	0	0	0	0	0	0	0	2	0	1	0	1	0	2	0	2	1	0	0	1	0	0	0	0	0	1	1	0	0	0	1	0	0	0	0	0	0	0	1	0	1	2	0	1	0	0
GGACTCCT_I17	40-44	Induced	0	0	0	0	0	0	0	0	1	0	1	0	0	0	0	0	0	0	0	0	0	0	0	0	0	0	0	0	0	0	1	0	0	0	0	0	0	0	0	0	0	1	0	0	0	0	0
GGACTCCT_I18	40-44	Induced	0	1	0	0	0	1	1	0	1	0	1	0	0	0	0	0	4	2	4	0	1	0	1	0	0	0	2	1	0	1	0	6	0	0	0	0	1	0	1	0	0	3	2	0	0	0	1
GGACTCCT_I19	40-44	Induced	0	0	2	0	0	0	0	0	2	0	0	0	0	0	2	0	0	0	1	1	1	0	1	0	0	0	2	0	0	0	0	8	0	0	0	0	1	0	0	1	0	0	2	0	0	1	0
GGACTCCT_I20	40-44	Induced	0	0	0	0	0	0	0	0	3	1	0	0	1	0	0	0	1	1	0	0	0	0	2	0	0	1	3	0	0	1	0	3	0	0	1	0	1	0	0	0	1	0	2	0	0	0	1
GGACTCCT_I21	40-44	Induced	0	1	0	0	0	0	1	0	2	0	0	0	0	0	0	0	1	3	0	0	0	0	2	0	0	0	14	0	0	0	0	3	0	0	0	0	1	0	0	0	10	0	2	0	0	2	0
GGACTCCT_I22	40-44	Induced	0	1	0	0	0	0	0	0	0	0	0	0	0	0	0	0	0	0	0	0	0	0	0	0	0	0	0	1	0	0	0	0	0	0	0	1	0	0	0	2	0	0	2	0	0	0	0
GGACTCCT_I23	40-44	Induced	0	0	0	0	0	0	0	0	0	0	0	0	0	0	0	0	0	1	0	1	0	0	0	0	0	0	1	0	0	0	0	0	0	0	0	0	0	0	0	0	0	1	1	0	1	0	0
GGACTCCT_I24	40-44	Induced	0	1	0	0	0	1	0	0	3	0	0	0	1	0	0	0	0	0	0	0	0	0	6	0	0	0	1	1	0	2	0	1	2	0	0	0	0	0	0	0	0	0	1	0	0	0	0
GGACTCCT_J1	40-44	Induced	0	0	0	0	0	0	0	0	0	0	0	0	1	0	3	0	0	0	0	0	0	0	0	0	0	0	0	1	0	1	0	0	0	0	0	0	0	0	0	1	0	1	0	0	0	0	0
GGACTCCT_J2	40-44	Induced	0	3	0	0	0	0	0	0	0	0	1	0	0	0	0	0	0	0	0	0	0	0	0	0	0	0	1	0	0	0	0	0	0	0	0	0	0	0	0	0	0	1	0	0	0	0	0
GGACTCCT_J3	40-44	Induced	0	0	0	0	0	0	0	0	0	0	1	0	0	0	0	0	3	1	0	0	0	0	0	0	0	0	0	0	0	0	0	0	0	0	0	0	1	0	0	0	0	0	0	0	0	0	1
GGACTCCT_J4	40-44	Induced	0	0	0	0	0	0	0	0	1	0	2	0	0	0	0	0	1	0	0	0	0	0	0	0	0	0	0	5	0	0	0	4	0	0	0	0	2	0	0	0	0	0	0	0	0	0	0
GGACTCCT_J5	40-44	Induced	0	0	0	0	0	0	0	0	4	0	0	0	0	0	0	0	0	0	0	0	0	0	1	0	0	0	2	0	0	0	0	2	0	0	0	0	0	0	1	0	3	0	1	0	0	1	0
GGACTCCT_J6	40-44	Induced	0	1	0	0	0	0	0	0	0	0	1	0	0	0	0	0	0	1	0	0	0	0	0	0	0	0	0	0	0	0	0	0	0	0	0	0	1	0	0	2	0	0	0	0	0	0	0
GGACTCCT_J7	40-44	Induced	0	1	0	0	0	0	0	0	0	0	1	0	0	0	0	0	0	0	0	0	0	0	0	0	0	0	0	1	0	0	0	2	0	0	0	0	0	0	0	0	0	1	5	0	0	0	0
GGACTCCT_J8	40-44	Induced	0	1	0	0	0	0	0	0	2	0	0	0	0	0	0	0	0	0	0	0	0	0	0	0	0	0	0	0	0	0	0	0	0	0	0	0	0	0	0	0	1	0	0	0	0	0	0
GGACTCCT_J9	40-44	Induced	0	3	0	0	0	0	0	0	0	0	0	0	0	0	1	0	0	1	0	0	0	0	0	0	0	0	0	0	0	1	0	1	0	0	0	0	0	0	0	0	0	1	1	0	0	0	1
GGACTCCT_J10	40-44	Induced	0	1	0	0	0	1	0	0	1	0	0	0	0	0	1	0	1	0	0	0	0	0	4	0	0	1	0	1	0	5	0	1	0	0	0	0	2	0	0	3	0	0	0	0	0	0	0
GGACTCCT_J11	40-44	Induced	0	0	0	0	0	0	0	0	2	0	0	0	0	0	0	0	0	1	0	0	0	0	0	0	0	0	2	0	0	1	0	2	0	0	0	0	0	0	0	0	0	0	3	0	0	0	0
GGACTCCT_J12	40-44	Induced	0	0	1	0	0	0	0	0	1	0	1	0	0	0	0	0	1	0	0	0	0	0	1	0	0	0	0	1	0	0	0	1	0	1	0	0	1	0	0	1	0	0	0	0	0	0	0
GGACTCCT_J13	40-44	Induced	0	0	0	0	0	0	1	0	0	0	0	0	0	0	0	0	0	0	0	0	0	0	0	0	0	0	0	1	0	1	0	0	0	0	0	0	0	0	0	0	0	0	1	0	0	0	0
GGACTCCT_J14	40-44	Induced	1	0	0	0	1	0	0	0	1	0	2	0	0	0	0	0	0	2	0	0	0	0	0	0	0	0	2	1	0	1	0	0	0	0	0	0	0	0	0	1	0	0	6	0	0	0	0
GGACTCCT_J15	40-44	Induced	0	0	0	0	0	0	0	0	0	0	0	0	0	0	1	0	1	1	0	0	0	0	0	0	0	0	1	0	0	0	0	1	0	0	0	0	0	1	1	0	1	0	0	0	0	0	1
GGACTCCT_J16	40-44	Induced	1	0	0	0	0	0	0	0	0	0	0	0	0	0	1	0	0	1	0	0	1	0	0	0	0	0	0	0	0	0	0	0	0	0	0	0	0	0	0	0	1	0	1	0	0	0	0
GGACTCCT_J17	40-44	Induced	0	0	0	0	0	0	0	0	0	0	1	0	0	0	0	0	0	0	0	0	0	0	0	0	0	0	1	0	0	0	0	0	0	0	0	0	0	0	0	3	0	1	1	0	0	1	0
GGACTCCT_J18	40-44	Induced	0	0	0	0	0	0	0	0	0	0	0	0	0	0	0	0	0	0	0	0	0	0	0	0	0	0	0	0	0	0	0	0	0	0	0	0	0	0	0	0	1	0	2	0	0	1	0
GGACTCCT_J19	40-44	Induced	0	0	0	0	0	0	0	0	3	0	1	0	0	0	0	0	0	0	0	0	0	0	1	0	0	0	2	0	0	0	0	1	0	0	0	0	0	0	0	0	0	1	1	0	0	1	0
GGACTCCT_J20	40-44	Induced	0	0	0	0	1	0	0	0	0	0	1	0	0	0	0	0	0	1	1	0	0	0	0	0	0	0	0	1	0	0	0	0	0	0	0	0	0	0	0	1	1	1	0	0	0	0	0
GGACTCCT_J21	40-44	Induced	0	1	0	0	1	0	0	0	1	0	1	0	0	0	1	0	0	1	0	0	0	0	0	0	0	0	2	0	0	0	0	1	0	0	1	0	0	0	0	0	1	0	0	0	0	0	0
GGACTCCT_J22	40-44	Induced	0	0	0	0	0	0	0	0	1	0	0	0	0	0	0	0	0	0	0	0	0	0	0	1	0	0	2	1	0	0	0	0	0	0	0	0	1	0	0	0	0	0	1	0	0	0	0
GGACTCCT_J23	40-44	Induced	0	1	0	0	0	0	0	0	0	0	1	0	0	0	2	0	0	0	0	0	0	0	0	0	0	0	0	0	0	0	0	1	0	0	0	0	0	0	0	0	3	1	2	0	0	0	0
GGACTCCT_J24	40-44	Induced	0	0	0	0	0	0	0	0	1	0	0	0	0	0	1	0	0	0	0	0	0	0	0	0	0	0	0	0	0	0	0	0	0	0	0	0	0	0	0	0	0	0	2	0	0	0	0
GGACTCCT_K1	40-44	Induced	0	0	0	0	0	0	0	0	2	0	3	0	0	0	0	0	1	1	0	0	0	0	0	0	0	0	1	1	0	0	0	1	0	0	0	1	0	0	0	0	0	0	0	0	0	1	0
GGACTCCT_K2	40-44	Induced	0	0	0	0	0	0	1	0	0	0	0	0	0	0	0	0	0	3	0	0	0	0	0	0	0	0	0	0	0	0	0	0	0	0	0	0	1	0	0	0	15	1	1	0	0	1	0
GGACTCCT_K3	40-44	Induced	0	3	0	0	0	0	0	0	1	1	1	0	0	0	0	0	1	0	0	0	0	1	1	0	0	1	0	2	0	1	0	7	0	0	0	0	0	0	0	1	0	0	4	0	0	0	0
GGACTCCT_K4	40-44	Induced	0	0	0	0	0	0	0	0	3	0	2	0	0	0	0	0	0	1	1	0	0	0	0	0	0	0	1	1	0	0	0	3	0	0	0	0	0	0	0	0	0	1	2	0	0	2	0
GGACTCCT_K5	40-44	Induced	0	1	0	0	0	0	0	0	0	0	2	0	0	0	1	0	0	0	0	0	0	0	0	0	0	0	1	0	0	0	0	1	0	0	0	1	0	0	0	0	1	0	0	0	0	0	0
GGACTCCT_K6	40-44	Induced	0	0	0	0	0	0	1	0	0	0	0	0	0	0	0	0	0	0	0	0	0	0	0	0	0	0	1	0	0	0	0	0	0	0	0	0	0	0	0	0	0	0	0	0	0	0	0
GGACTCCT_K7	40-44	Induced	0	0	0	0	1	0	1	0	2	0	0	0	0	0	0	0	0	0	0	0	0	0	3	0	0	0	3	0	0	0	0	0	0	0	0	0	0	0	0	1	0	0	2	1	0	0	0
GGACTCCT_K8	40-44	Induced	0	1	0	0	0	0	0	0	0	0	2	0	0	0	0	0	1	0	0	0	0	0	0	0	0	1	0	0	0	0	0	0	0	0	0	0	0	0	0	0	0	0	0	0	0	0	0
GGACTCCT_K9	40-44	Induced	1	0	0	0	0	0	0	0	0	0	0	0	0	0	0	0	0	0	0	0	0	0	0	0	0	0	0	1	0	0	0	1	0	0	0	0	0	0	0	0	0	0	0	0	0	0	0
GGACTCCT_K10	40-44	Induced	0	0	0	0	0	0	0	0	1	0	0	0	0	0	0	0	1	0	0	0	0	0	0	0	0	0	0	0	0	0	0	0	0	0	0	0	0	0	0	0	0	0	2	0	0	0	0
GGACTCCT_K11	40-44	Induced	0	0	0	0	0	0	0	0	0	0	1	0	0	0	0	0	0	0	0	0	0	0	0	0	0	0	2	0	0	0	0	0	0	0	0	0	0	0	0	0	0	0	2	0	0	0	0
GGACTCCT_K12	40-44	Induced	0	0	0	0	0	0	0	0	1	1	0	0	0	0	0	0	0	0	0	0	0	0	0	0	0	0	0	0	0	1	0	1	0	0	0	0	1	0	0	0	0	0	0	0	0	0	0
GGACTCCT_K13	40-44	Induced	0	0	0	0	0	0	0	0	0	0	0	0	0	0	4	0	0	1	0	0	0	0	0	0	0	0	1	0	0	0	0	0	0	0	0	0	4	0	0	1	0	0	1	0	0	0	0
GGACTCCT_K14	40-44	Induced	0	0	0	0	0	0	1	0	0	0	0	0	0	0	0	0	0	0	0	0	0	0	0	0	0	0	0	0	0	0	0	2	1	0	0	0	0	0	0	0	1	0	1	0	0	0	0
GGACTCCT_K15	40-44	Induced	0	0	0	0	0	0	0	0	0	0	1	0	0	0	0	0	2	0	1	0	0	0	0	0	0	0	0	1	0	1	0	0	0	0	0	0	0	0	0	1	0	0	2	0	0	0	0
GGACTCCT_K16	40-44	Induced	0	2	1	0	1	0	0	0	0	0	3	0	0	0	0	0	0	0	0	0	0	0	0	0	0	0	0	0	0	1	0	0	1	0	0	0	0	0	0	1	0	0	1	0	0	0	0
GGACTCCT_K17	40-44	Induced	0	1	0	0	1	0	0	0	2	0	0	0	0	0	0	0	0	1	0	0	0	0	0	0	0	0	2	1	0	0	0	2	0	1	0	0	0	0	0	1	0	0	3	0	0	0	0
GGACTCCT_K18	40-44	Induced	0	0	0	0	0	1	0	0	3	0	3	0	0	0	1	1	1	0	1	0	0	0	0	0	0	0	0	0	0	0	0	0	0	0	0	0	1	0	0	1	0	0	2	0	0	1	0
GGACTCCT_K19	40-44	Induced	0	0	0	0	0	0	0	0	0	0	0	0	0	0	0	0	0	0	1	0	0	0	0	0	0	0	0	1	0	0	0	0	0	0	0	0	0	0	0	0	1	0	0	0	0	0	0
GGACTCCT_K20	40-44	Induced	0	1	0	0	0	0	0	0	1	0	1	0	0	0	0	0	0	0	0	0	0	0	0	0	0	0	3	0	0	0	0	0	0	0	0	1	0	0	0	0	0	0	0	0	0	4	0
GGACTCCT_K21	40-44	Induced	0	0	2	0	0	0	0	0	0	1	1	0	0	0	0	0	3	0	0	0	0	0	2	0	0	0	1	0	0	1	0	0	0	0	0	0	1	0	0	0	0	0	1	0	0	0	0
GGACTCCT_K22	40-44	Induced	0	0	0	0	0	0	0	0	0	0	1	0	0	0	0	0	0	0	0	0	0	0	0	0	0	0	0	2	0	0	0	0	0	0	0	0	0	0	0	0	0	0	1	0	0	0	0
GGACTCCT_K23	40-44	Induced	0	0	0	0	0	0	0	0	0	0	0	0	0	0	0	0	1	0	1	0	0	0	0	0	0	0	0	1	0	0	0	1	0	0	0	0	0	0	0	1	0	0	0	0	0	0	0
GGACTCCT_K24	40-44	Induced	0	0	0	0	0	0	0	0	1	0	0	0	0	0	0	0	0	0	0	0	0	0	0	0	0	0	0	0	0	0	0	0	0	0	0	0	0	0	0	0	0	0	0	0	1	0	0
GGACTCCT_L1	40-44	Induced	0	0	0	0	0	1	0	0	0	0	1	0	0	0	0	0	0	0	0	0	0	0	0	0	0	0	0	0	0	0	0	1	0	0	0	0	0	0	0	0	0	0	0	2	0	0	0
GGACTCCT_L2	40-44	Induced	0	0	0	0	0	0	0	0	1	0	0	0	0	0	0	1	0	0	0	0	0	0	0	0	0	0	1	0	0	0	0	1	0	0	0	0	1	0	0	0	1	0	0	0	0	0	0
GGACTCCT_L3	40-44	Induced	0	1	1	0	0	0	0	0	0	0	0	0	0	0	0	0	1	0	0	0	0	0	0	0	0	0	2	0	0	0	0	0	0	0	0	0	0	0	0	0	0	1	1	0	0	0	0
GGACTCCT_L4	40-44	Induced	0	1	0	0	0	0	0	0	0	0	0	0	0	0	0	0	0	0	0	0	0	0	0	0	0	0	0	0	0	0	0	1	0	0	0	0	0	0	0	0	0	0	0	0	0	0	0
GGACTCCT_L5	40-44	Induced	0	0	0	0	0	0	0	0	1	0	3	0	1	0	0	0	0	0	1	0	0	0	0	0	0	0	0	0	0	0	0	2	0	0	0	0	0	0	0	2	0	0	1	0	0	0	0
GGACTCCT_L6	40-44	Induced	0	2	0	1	0	0	0	1	1	0	6	0	0	0	0	0	0	0	0	0	0	0	1	0	0	0	2	1	0	0	0	4	0	0	0	0	0	0	0	1	2	1	3	0	0	0	0
GGACTCCT_L7	40-44	Induced	0	0	0	0	0	0	0	0	0	0	0	0	0	0	0	0	0	0	0	0	0	0	0	0	0	0	0	0	0	0	0	0	0	0	0	0	1	0	0	0	0	0	0	0	0	0	0
GGACTCCT_L8	40-44	Induced	0	0	0	0	0	0	0	0	3	0	0	0	0	0	0	0	0	0	0	0	1	0	0	0	0	0	0	2	0	0	0	1	0	0	0	0	1	0	0	0	0	0	2	0	0	0	0
GGACTCCT_L9	40-44	Induced	0	0	0	0	0	0	0	0	0	0	0	0	0	0	0	0	0	0	0	0	0	0	0	0	0	0	1	0	0	0	0	0	0	0	0	0	0	0	0	0	0	0	0	0	0	0	0
GGACTCCT_L10	40-44	Induced	1	0	1	0	0	0	0	0	1	0	3	0	0	0	0	0	0	0	0	0	0	0	1	0	0	1	0	2	0	0	0	1	0	0	0	0	1	0	0	1	0	0	2	0	0	0	0
GGACTCCT_L11	40-44	Induced	0	0	0	0	0	1	0	0	0	0	1	0	0	0	0	0	0	0	0	0	0	0	0	0	0	0	5	0	0	0	0	0	0	0	0	0	0	0	0	1	0	0	1	0	0	0	0
GGACTCCT_L13	40-44	Induced	0	0	0	0	0	0	0	0	0	0	0	0	0	0	0	0	0	0	0	0	1	0	0	0	0	0	0	0	0	0	0	1	0	0	0	0	0	0	0	1	0	0	0	0	0	0	0
GGACTCCT_L14	40-44	Induced	0	1	0	0	0	0	0	0	0	0	0	0	0	0	0	0	2	0	0	0	0	0	1	0	0	0	0	0	0	0	0	1	0	0	0	0	0	0	0	1	1	0	0	0	0	0	0
GGACTCCT_L15	40-44	Induced	0	0	0	0	0	0	0	0	0	0	1	0	0	0	0	0	1	0	0	0	0	0	0	0	0	0	0	1	0	0	0	3	0	0	0	0	0	0	0	0	0	0	0	0	0	0	1
GGACTCCT_L16	40-44	Induced	0	1	0	0	0	0	0	0	3	0	1	0	0	0	0	0	0	0	0	0	0	0	1	0	0	0	3	0	0	1	1	0	0	0	0	2	1	0	0	1	1	0	1	0	0	2	0
GGACTCCT_L17	40-44	Induced	0	2	0	0	0	0	0	0	0	0	1	0	0	0	1	0	0	0	0	0	0	0	0	0	0	0	0	0	0	0	0	0	0	0	0	0	0	0	0	0	1	0	3	0	0	0	0
GGACTCCT_L18	40-44	Induced	0	0	0	0	1	0	0	0	0	0	2	0	0	0	0	0	0	0	0	0	0	0	1	0	0	0	0	0	0	0	0	1	0	0	0	0	0	0	0	0	0	1	2	0	0	0	0
GGACTCCT_L19	40-44	Induced	0	0	0	0	0	0	0	0	0	0	0	0	0	0	0	0	0	0	0	0	0	0	0	0	0	0	1	0	0	0	0	0	0	0	0	0	1	0	0	0	1	0	0	0	0	6	0
GGACTCCT_L20	40-44	Induced	0	0	0	0	0	2	1	0	0	0	1	0	0	0	1	0	0	0	0	0	0	0	0	0	0	0	8	0	0	0	0	1	0	0	0	0	0	0	0	0	0	0	0	0	0	0	0
GGACTCCT_L21	40-44	Induced	0	0	1	0	0	0	0	0	1	0	0	0	0	0	0	0	0	0	0	0	1	0	0	0	0	0	0	1	0	0	0	2	0	0	0	0	0	0	0	9	0	1	0	0	0	0	0
GGACTCCT_L22	40-44	Induced	0	0	0	0	0	0	0	0	1	0	0	0	0	0	1	0	0	0	0	0	1	0	0	0	0	0	0	0	0	0	0	0	0	0	0	0	0	0	0	1	0	1	0	0	0	0	0
GGACTCCT_L23	40-44	Induced	0	0	0	0	0	0	0	0	0	0	1	0	0	0	0	0	0	0	1	0	1	0	0	0	0	0	1	0	0	1	0	2	0	0	0	0	0	0	0	1	1	0	2	0	0	0	0
GGACTCCT_L24	40-44	Induced	0	0	0	0	0	0	0	0	0	0	0	1	0	0	0	0	1	0	0	0	0	0	0	0	0	0	1	0	0	1	0	1	0	0	0	0	0	0	0	1	0	0	4	0	0	0	0
GGACTCCT_M1	40-44	Induced	0	0	1	0	0	0	0	0	0	0	1	0	0	0	0	0	0	0	0	0	0	0	0	0	0	0	0	0	0	0	0	0	0	0	0	1	0	0	0	0	0	0	0	0	0	0	0
GGACTCCT_M2	40-44	Induced	0	0	0	0	0	0	0	0	1	0	1	0	0	0	0	0	0	0	0	0	0	0	0	0	0	0	1	0	0	0	0	0	0	0	0	0	0	0	0	0	0	0	2	0	0	0	0
GGACTCCT_M3	40-44	Induced	0	0	1	0	0	0	0	0	1	0	0	0	0	0	0	0	0	0	0	0	0	0	0	0	0	0	0	0	0	0	0	0	0	0	0	0	0	0	0	1	0	1	0	0	0	0	0
GGACTCCT_M4	40-44	Induced	0	0	0	0	2	0	0	0	2	0	0	0	0	0	0	0	1	0	0	0	0	0	0	0	0	0	0	0	0	0	0	2	0	0	0	0	0	0	0	0	0	0	3	0	0	0	0
GGACTCCT_M5	40-44	Induced	0	0	0	0	0	0	0	0	1	0	1	0	0	0	0	0	0	0	0	0	0	0	0	0	0	0	0	0	0	0	0	0	0	0	0	0	0	0	0	2	0	0	0	0	0	0	1
GGACTCCT_M6	40-44	Induced	0	1	0	0	0	0	0	0	1	0	1	0	0	0	0	0	0	1	0	0	0	0	0	0	0	0	0	0	0	0	0	0	0	0	0	0	0	0	0	0	0	0	0	0	0	0	0
GGACTCCT_M7	40-44	Induced	0	0	0	0	0	1	0	0	0	0	0	0	0	0	0	0	0	2	0	0	0	0	0	0	0	0	1	0	0	0	0	1	0	0	0	0	0	0	0	0	0	0	2	0	0	0	0
GGACTCCT_M8	40-44	Induced	0	0	0	0	0	0	1	0	0	0	0	0	0	0	0	0	0	0	0	0	0	0	0	0	0	1	0	1	0	0	0	2	0	0	0	0	0	0	1	0	1	0	0	0	0	0	0
GGACTCCT_M9	40-44	Induced	0	0	0	0	0	0	0	0	0	0	2	0	0	0	0	0	0	0	0	0	0	0	0	0	0	0	0	0	0	0	0	0	0	0	0	0	0	0	0	1	0	0	1	0	0	0	0
GGACTCCT_M10	40-44	Induced	0	0	1	0	0	0	0	0	0	0	0	0	0	0	0	0	0	0	0	0	0	0	0	0	0	0	0	0	0	0	0	0	0	0	0	0	2	0	0	0	0	0	2	0	0	0	0
GGACTCCT_M11	40-44	Induced	0	1	0	0	0	0	0	0	1	0	0	0	0	0	0	0	0	0	0	0	0	0	0	0	0	0	1	2	0	0	0	0	0	0	0	0	0	0	0	0	1	0	2	0	0	0	0
GGACTCCT_M12	40-44	Induced	0	0	0	0	0	0	0	0	0	0	1	0	0	0	0	0	0	1	0	0	0	0	0	0	0	0	0	0	0	0	0	0	0	0	0	0	0	0	0	0	0	0	0	0	0	0	0
GGACTCCT_M13	40-44	Induced	0	1	0	0	0	0	0	0	0	0	0	0	0	0	0	0	1	0	0	0	0	0	0	0	0	0	0	0	0	0	0	0	0	0	0	0	0	0	0	0	0	0	0	0	0	0	0
GGACTCCT_M14	40-44	Induced	0	1	0	0	0	0	0	0	2	0	0	0	1	0	0	0	0	0	0	0	0	0	2	0	0	0	0	0	0	1	0	2	1	0	0	0	1	0	0	0	1	0	2	0	0	0	0
GGACTCCT_M15	40-44	Induced	0	0	0	0	0	0	0	0	0	0	1	0	0	0	0	1	0	0	1	0	0	0	0	0	0	0	0	1	0	0	0	1	0	0	0	0	1	0	1	0	0	1	0	0	0	0	0
GGACTCCT_M16	40-44	Induced	0	0	0	0	0	0	0	0	0	0	0	0	0	0	0	0	0	0	0	0	0	0	0	0	0	0	0	0	0	0	0	2	0	0	0	0	0	0	0	0	0	0	1	0	0	0	0
GGACTCCT_M17	40-44	Induced	0	0	0	0	0	0	0	0	0	0	0	0	0	0	0	0	0	0	1	0	0	0	0	0	0	0	0	0	0	0	0	1	0	0	0	0	1	0	0	2	0	0	0	0	0	0	0
GGACTCCT_M18	40-44	Induced	0	0	0	0	0	0	0	0	1	0	2	0	0	0	0	1	0	1	0	0	0	0	0	0	0	0	0	1	0	1	0	0	0	0	0	0	0	0	0	0	1	0	0	0	0	0	0
GGACTCCT_M19	40-44	Induced	0	0	0	0	0	0	1	0	0	0	0	0	0	0	0	0	0	0	0	0	0	0	0	0	0	0	0	0	0	0	0	0	0	0	0	0	0	0	0	1	1	4	0	0	0	1	0
GGACTCCT_M20	40-44	Induced	0	0	0	0	0	0	0	0	0	0	0	0	0	0	1	0	0	1	0	0	0	0	0	0	0	0	0	0	0	0	0	0	0	0	0	0	0	0	0	0	0	0	0	0	0	0	0
GGACTCCT_M21	40-44	Induced	0	0	0	0	0	0	0	0	2	0	1	0	0	0	0	0	0	0	0	0	0	0	0	0	0	0	0	0	0	0	0	0	0	0	0	2	0	0	0	1	0	0	4	0	0	0	0
GGACTCCT_M22	40-44	Induced	0	0	0	0	0	0	0	0	0	0	0	0	0	0	0	0	0	0	0	0	0	0	0	0	0	0	1	0	0	0	0	0	0	0	0	0	0	0	0	0	0	0	0	0	0	0	0
GGACTCCT_M23	40-44	Induced	0	0	0	0	0	0	0	0	0	0	0	0	0	0	0	0	0	0	0	0	0	0	0	0	0	0	0	0	0	1	0	0	0	0	0	0	0	0	0	4	0	0	12	0	0	0	0
GGACTCCT_M24	40-44	Induced	0	0	0	0	0	0	0	0	0	0	0	0	0	0	1	0	0	0	0	0	0	0	0	0	0	0	0	0	0	0	0	0	0	0	0	0	1	0	0	0	0	1	0	0	0	0	0
GGACTCCT_N1	40-44	Induced	1	0	0	0	0	0	0	0	1	1	0	0	0	0	1	0	0	0	0	0	0	0	0	0	0	0	1	1	0	0	0	0	0	0	0	0	0	0	0	1	0	0	0	0	0	0	3
GGACTCCT_N2	40-44	Induced	0	0	0	0	0	0	0	0	0	0	0	0	0	0	0	0	0	0	0	0	1	0	0	0	0	0	0	0	0	0	0	1	0	0	0	0	0	0	0	0	0	1	1	0	0	0	0
GGACTCCT_N3	40-44	Induced	0	2	0	0	0	0	0	0	0	0	0	0	0	0	0	0	0	0	0	0	0	0	0	0	0	0	0	1	0	0	0	0	0	0	0	0	0	0	0	0	1	0	1	0	0	0	0
GGACTCCT_N4	40-44	Induced	0	0	0	0	0	0	0	0	0	0	0	0	0	0	0	0	0	0	0	0	0	0	0	0	0	0	0	0	0	0	0	1	0	0	0	0	0	0	0	1	0	0	0	0	0	0	0
GGACTCCT_N5	40-44	Induced	0	0	0	0	0	0	0	0	0	0	0	0	0	0	0	0	0	0	0	1	0	0	1	0	0	0	0	1	0	0	0	0	0	0	0	0	0	0	0	0	0	0	1	0	0	0	1
GGACTCCT_N6	40-44	Induced	0	1	1	0	0	0	1	0	1	0	1	0	0	0	1	0	0	0	0	0	0	0	0	0	0	0	0	0	0	0	0	1	0	0	1	0	0	0	0	1	0	0	1	0	0	0	0
GGACTCCT_N7	40-44	Induced	0	1	0	0	0	0	0	0	0	0	1	0	0	0	0	0	0	0	0	0	1	0	0	0	0	0	0	1	0	0	0	0	0	0	0	0	0	0	0	0	0	3	0	0	0	0	0
GGACTCCT_N8	40-44	Induced	0	0	0	0	0	0	0	0	2	0	1	0	0	0	1	0	3	0	1	0	1	0	1	0	0	1	0	1	0	7	0	1	0	0	0	0	2	0	0	0	0	1	2	0	0	0	0
GGACTCCT_N9	40-44	Induced	0	0	0	0	0	0	0	0	0	0	0	0	0	0	0	0	0	0	0	0	0	0	1	0	0	0	0	0	0	0	0	0	0	0	0	0	0	0	0	1	1	0	0	0	0	0	0
GGACTCCT_N10	40-44	Induced	0	1	0	0	0	0	0	0	2	0	0	0	0	0	3	0	0	0	0	0	0	0	0	0	0	0	0	2	0	0	0	3	0	0	0	0	1	0	0	1	0	0	0	0	0	0	0
GGACTCCT_N11	40-44	Induced	0	0	0	0	0	0	0	0	0	0	0	0	0	0	0	0	0	0	0	0	0	0	1	0	0	0	1	1	0	0	0	0	0	0	0	0	0	0	0	0	0	0	2	0	0	0	0
GGACTCCT_N12	40-44	Induced	0	3	0	0	0	0	0	0	0	0	0	0	0	0	0	0	0	0	0	0	0	0	0	0	0	0	0	0	0	0	0	6	0	0	0	0	0	0	5	0	0	0	0	0	0	0	0
GGACTCCT_N13	40-44	Induced	0	1	0	0	0	0	0	0	1	0	0	0	0	0	1	0	1	1	0	0	0	1	0	0	0	0	1	1	0	0	0	1	0	0	0	0	0	0	1	1	0	0	0	0	0	1	0
GGACTCCT_N14	40-44	Induced	0	0	0	0	0	0	0	0	1	0	1	0	0	0	0	0	0	0	0	0	0	0	0	0	0	0	0	0	0	0	0	1	0	0	0	0	0	0	0	0	0	0	7	0	0	0	0
GGACTCCT_N15	40-44	Induced	0	0	0	0	0	0	0	0	0	0	0	0	0	0	0	0	1	0	0	0	0	0	0	0	0	0	0	0	0	0	1	0	0	0	0	0	0	0	0	0	0	0	1	0	0	0	0
GGACTCCT_N16	40-44	Induced	0	1	0	0	0	0	0	0	1	0	0	0	0	0	0	0	0	0	0	0	0	0	0	0	0	0	0	0	0	0	0	1	0	0	0	0	0	0	0	0	0	0	0	0	0	0	0
GGACTCCT_N17	40-44	Induced	0	1	0	0	0	0	0	0	0	0	0	0	0	0	0	0	0	0	0	0	0	0	0	0	0	1	0	0	0	0	0	0	0	0	0	0	0	0	0	0	0	0	0	0	0	0	0
GGACTCCT_N18	40-44	Induced	0	0	0	0	0	0	0	0	2	0	1	0	0	0	0	0	0	0	0	0	0	0	2	0	0	0	0	0	0	0	0	1	0	0	0	0	0	0	0	0	0	0	0	0	0	0	0
GGACTCCT_N19	40-44	Induced	0	0	0	0	0	0	0	0	0	0	0	0	0	0	1	0	0	0	0	0	0	0	0	0	0	0	0	0	0	0	0	0	0	0	0	0	0	0	0	0	0	0	0	0	0	0	0
GGACTCCT_N20	40-44	Induced	0	0	0	0	0	0	0	0	1	0	0	0	0	0	0	0	1	1	0	0	0	0	0	0	0	0	0	3	0	0	0	0	0	0	0	0	0	0	0	1	0	0	1	0	0	2	0
GGACTCCT_N21	40-44	Induced	1	0	0	0	0	0	0	0	0	0	1	1	0	0	0	0	0	0	0	0	0	0	0	0	0	0	0	0	0	0	0	0	0	0	0	0	0	0	0	0	0	0	0	0	0	0	0
GGACTCCT_N22	40-44	Induced	0	0	0	0	0	0	0	0	0	0	0	0	0	0	0	0	0	0	0	1	0	0	0	0	0	0	1	0	0	0	0	0	0	0	0	0	0	0	0	0	0	0	0	0	0	0	0
GGACTCCT_N24	40-44	Induced	0	0	0	0	0	0	0	0	1	0	0	0	0	0	0	0	0	0	0	0	0	0	0	0	0	0	1	0	0	0	0	0	2	0	0	0	0	0	0	0	0	0	1	0	0	0	0
GGACTCCT_O1	40-44	Uninduced	0	0	0	0	0	0	0	0	2	0	0	0	0	0	0	0	0	0	0	0	0	0	0	0	0	0	2	1	0	0	0	2	0	0	0	0	0	0	0	0	0	1	0	0	0	0	0
GGACTCCT_O2	40-44	Uninduced	0	1	0	0	0	0	0	0	1	0	0	0	0	0	0	0	0	0	0	0	0	0	0	0	0	0	0	0	0	0	0	1	0	0	0	0	0	0	0	0	0	0	1	0	0	0	0
GGACTCCT_O3	40-44	Uninduced	0	0	0	0	0	0	1	0	0	0	0	0	0	0	0	0	0	2	1	0	6	0	0	0	0	0	1	1	0	0	0	2	1	1	0	0	1	0	0	0	0	0	0	0	0	0	0
GGACTCCT_O4	40-44	Uninduced	0	1	1	0	0	0	1	0	1	0	0	0	0	0	0	0	0	0	1	0	0	0	0	0	0	0	0	0	0	1	0	1	0	0	0	0	1	0	0	2	2	1	1	0	0	0	0
GGACTCCT_O5	40-44	Uninduced	0	0	0	0	0	1	0	0	0	0	0	0	0	0	1	0	0	0	0	0	0	0	0	0	0	0	0	0	0	1	0	1	0	0	0	0	1	0	1	0	0	2	0	0	0	0	0
GGACTCCT_O6	40-44	Uninduced	0	10	0	0	0	0	0	0	0	0	1	0	1	0	0	0	0	1	0	0	1	0	0	0	0	0	0	0	0	0	0	0	0	0	0	0	0	0	0	0	0	21	1	0	0	0	0
GGACTCCT_O7	40-44	Uninduced	0	0	1	0	0	0	0	0	2	0	0	0	0	0	1	0	0	1	1	0	0	0	0	0	0	0	1	1	0	0	0	0	0	0	0	0	0	1	0	1	0	0	1	0	0	0	0
GGACTCCT_O8	40-44	Uninduced	0	1	0	0	0	0	1	0	0	0	1	0	1	0	5	0	0	4	1	0	0	0	0	0	0	1	1	0	0	1	0	2	0	0	0	0	3	0	1	0	0	1	1	0	0	0	0
GGACTCCT_O9	40-44	Uninduced	0	0	0	0	0	0	0	0	0	0	0	0	1	0	0	0	0	0	1	0	0	0	0	0	0	0	0	0	0	0	0	0	0	0	0	0	1	0	0	12	0	0	3	0	0	0	0
GGACTCCT_O10	40-44	Uninduced	0	0	0	0	0	0	0	0	0	0	4	0	0	0	1	0	2	1	0	0	0	0	0	0	0	0	1	10	0	1	0	1	0	0	0	0	0	0	0	0	0	0	0	0	0	0	0
GGACTCCT_O11	40-44	Uninduced	0	0	0	0	0	0	0	0	0	0	1	0	0	0	0	0	0	0	0	0	0	1	2	0	0	0	2	0	0	0	0	1	0	0	1	0	1	0	0	0	0	0	2	0	4	0	0
GGACTCCT_O12	40-44	Uninduced	0	0	2	0	0	0	0	0	0	0	0	0	0	0	0	0	1	0	0	0	0	0	0	0	0	0	1	0	0	0	0	0	0	0	0	0	0	0	1	0	0	0	1	0	0	0	0
GGACTCCT_O13	40-44	Uninduced	0	0	0	0	0	0	0	0	0	0	0	0	0	0	0	0	0	0	1	0	0	0	0	0	0	0	0	0	0	0	0	0	0	0	0	0	1	0	0	0	2	0	1	0	0	0	0
GGACTCCT_O14	40-44	Uninduced	0	0	0	0	0	0	0	0	0	0	0	0	0	0	0	0	0	0	0	0	0	0	0	0	0	0	0	0	0	0	0	1	0	0	0	0	0	0	0	1	0	0	1	0	0	0	0
GGACTCCT_O15	40-44	Uninduced	0	0	0	0	0	0	0	0	2	0	0	0	0	0	0	0	0	1	0	0	0	0	0	0	0	0	1	0	0	0	0	1	0	0	0	0	0	0	0	0	1	0	1	0	0	0	0
GGACTCCT_O16	40-44	Uninduced	0	0	0	0	0	1	0	0	2	0	1	0	0	0	0	0	0	0	0	0	0	0	1	0	0	2	1	1	0	3	0	6	0	0	0	0	1	0	1	0	1	0	2	0	0	0	0
GGACTCCT_O17	40-44	Uninduced	0	0	0	0	0	0	0	0	0	0	0	0	0	0	0	0	0	0	1	0	0	0	0	0	0	0	0	1	0	0	0	0	0	0	4	0	0	0	0	0	0	0	0	0	0	0	0
GGACTCCT_O18	40-44	Uninduced	0	0	0	0	0	0	0	0	1	0	1	0	0	0	0	0	1	1	1	0	1	0	0	0	0	0	0	1	0	0	0	1	0	0	0	0	1	0	0	1	0	0	1	0	0	0	0
GGACTCCT_O19	40-44	Uninduced	0	1	0	0	0	0	0	0	0	0	0	0	0	0	0	0	0	1	0	0	0	0	0	0	0	0	0	1	0	0	0	0	0	0	0	0	1	0	0	0	2	1	2	0	0	0	0
GGACTCCT_O20	40-44	Uninduced	0	0	0	0	0	0	0	0	1	0	1	0	0	0	0	0	1	0	0	0	0	0	0	0	0	0	0	0	0	0	0	2	0	0	0	0	0	0	0	0	0	0	0	0	0	0	0
GGACTCCT_O22	40-44	Uninduced	0	0	0	0	0	0	0	0	2	0	0	0	0	0	0	0	1	1	0	0	0	0	0	0	0	1	0	1	0	1	0	4	0	0	0	0	2	0	1	1	0	0	1	0	0	0	0
GGACTCCT_O23	40-44	Uninduced	0	0	0	0	0	0	0	0	0	0	0	0	0	0	0	0	0	0	0	0	0	0	0	0	0	0	0	0	0	0	0	0	0	0	0	0	0	0	0	0	0	0	2	0	1	0	0
GGACTCCT_O24	40-44	Uninduced	0	0	0	0	0	0	0	0	1	0	0	0	0	0	0	0	0	0	1	0	0	0	0	0	0	0	1	0	0	0	0	1	0	1	0	0	0	0	0	0	0	1	0	0	0	0	0
GGACTCCT_P1	40-44	Uninduced	0	0	0	0	0	0	0	0	0	0	0	0	0	0	0	0	0	0	0	0	0	0	0	0	0	0	1	0	0	0	0	1	0	0	0	0	0	0	0	2	0	0	1	0	0	0	0
GGACTCCT_P2	40-44	Uninduced	0	0	0	0	0	0	0	0	0	0	1	0	0	0	0	0	0	0	0	0	0	0	0	0	0	0	0	1	0	1	0	0	0	0	0	0	0	0	0	0	0	0	0	0	0	0	0
GGACTCCT_P3	40-44	Uninduced	0	0	0	0	0	0	0	0	0	0	2	0	0	0	0	0	0	0	0	0	0	0	0	0	0	0	1	0	0	0	0	1	0	0	0	0	0	0	0	0	0	0	0	0	0	0	0
GGACTCCT_P4	40-44	Uninduced	0	0	0	0	0	0	0	0	0	0	0	0	0	0	0	0	0	12	0	0	0	0	0	0	0	0	0	0	0	0	0	0	0	0	0	0	0	1	0	1	2	1	1	0	0	0	0
GGACTCCT_P5	40-44	Uninduced	0	0	0	0	0	0	0	0	0	0	0	0	0	0	0	0	0	0	0	0	0	0	0	0	0	0	0	0	0	0	0	0	0	0	0	0	0	0	0	0	0	0	0	0	0	0	0
GGACTCCT_P7	40-44	Uninduced	0	0	0	0	0	0	0	0	0	0	0	0	0	0	0	0	1	0	0	0	0	0	0	1	0	0	2	0	0	1	0	7	0	3	0	0	5	0	0	0	1	1	2	0	0	0	0
GGACTCCT_P8	40-44	Uninduced	0	0	1	0	0	0	1	0	0	0	0	0	0	0	0	0	0	0	1	0	0	0	1	0	0	0	0	0	0	0	0	1	0	0	0	0	1	0	0	0	0	0	0	0	0	1	0
GGACTCCT_P9	40-44	Uninduced	0	1	0	0	0	0	0	0	0	0	0	0	0	0	0	0	0	0	0	0	0	0	0	0	0	0	0	1	0	0	0	1	0	0	0	0	0	0	0	0	0	1	0	0	0	0	0
GGACTCCT_P10	40-44	Uninduced	0	0	0	0	0	0	0	0	1	0	6	0	0	0	0	0	0	0	12	0	0	0	0	0	0	0	0	1	0	0	0	4	0	0	0	0	0	0	0	1	0	0	2	0	0	0	0
GGACTCCT_P11	40-44	Uninduced	0	0	0	0	0	0	0	0	0	0	0	0	0	0	0	0	0	0	0	1	0	0	1	0	0	0	0	1	0	0	0	0	0	0	0	0	0	0	0	1	2	0	0	0	0	0	0
GGACTCCT_P12	40-44	Uninduced	0	0	0	0	0	0	0	0	0	1	0	0	0	0	0	0	0	1	0	1	0	0	0	0	0	0	1	0	0	0	0	1	0	0	0	0	1	0	0	2	0	1	12	0	0	0	0
GGACTCCT_P13	40-44	Uninduced	0	0	2	0	0	0	0	0	1	0	0	0	0	0	1	0	0	2	1	0	0	0	0	0	0	0	0	1	0	2	0	6	0	0	0	0	4	0	1	0	0	1	4	1	0	0	1
GGACTCCT_P14	40-44	Uninduced	0	0	0	0	0	0	0	0	1	0	9	0	0	0	0	0	0	0	0	0	0	0	1	0	0	0	0	1	0	0	0	0	0	0	0	1	0	0	0	0	0	0	4	0	0	0	0
GGACTCCT_P15	40-44	Uninduced	0	1	0	0	0	0	0	0	0	0	0	0	0	0	0	0	0	4	0	0	0	0	0	0	0	0	0	2	0	0	0	0	0	0	0	0	0	0	0	2	0	0	0	0	0	0	0
GGACTCCT_P16	40-44	Uninduced	0	0	0	0	0	0	0	0	0	0	0	0	0	0	0	0	0	0	0	0	0	0	0	0	0	0	1	0	0	0	0	0	0	0	0	0	0	0	0	1	0	0	0	0	0	0	0
GGACTCCT_P17	40-44	Uninduced	0	0	1	0	0	0	1	0	0	0	0	0	0	0	0	0	0	0	0	10	0	0	0	0	0	0	0	0	0	0	0	0	0	0	0	0	0	0	0	3	0	0	1	0	0	0	0
GGACTCCT_P18	40-44	Uninduced	0	0	0	0	0	0	0	0	11	0	0	0	1	0	0	0	0	0	0	0	0	0	0	0	0	0	1	0	0	2	0	4	0	0	0	0	0	0	0	3	0	0	1	0	0	0	0
GGACTCCT_P20	40-44	Uninduced	0	0	0	0	0	0	0	0	0	0	1	0	0	0	1	0	0	0	0	0	0	0	0	0	0	0	1	0	0	0	0	0	0	0	0	0	0	0	0	0	0	0	1	0	0	0	0
GGACTCCT_P22	40-44	Uninduced	0	0	0	0	0	0	0	0	0	0	0	0	1	0	0	0	0	0	0	0	0	0	0	0	0	0	0	1	0	0	0	1	0	0	1	0	0	0	0	0	1	0	1	0	0	1	0
GGACTCCT_P24	40-44	Uninduced	0	1	0	0	0	0	0	0	1	0	0	0	0	0	0	0	0	0	0	0	0	0	0	0	0	0	0	0	0	0	0	0	0	1	0	0	0	0	0	1	0	0	0	0	0	0	0
TAGGCATG_A1	44-48	Induced	0	0	0	0	0	0	0	0	1	0	0	0	0	0	0	2	0	0	0	0	0	0	0	0	0	0	1	0	0	3	0	1	0	0	0	0	0	0	0	0	0	0	2	0	0	0	0
TAGGCATG_A2	44-48	Induced	0	1	0	2	0	0	0	0	2	0	0	0	1	0	0	0	0	0	0	0	0	0	3	0	1	0	0	2	1	0	0	3	0	0	0	0	1	0	0	0	1	0	1	0	0	1	0
TAGGCATG_A3	44-48	Induced	1	0	0	0	0	0	0	0	3	1	3	0	0	0	0	0	0	1	0	0	0	0	1	0	0	0	0	0	1	2	4	0	0	0	0	0	0	0	0	0	0	0	0	0	0	2	0
TAGGCATG_A4	44-48	Induced	0	0	0	1	0	0	0	0	18	0	0	0	0	0	0	0	1	0	1	0	0	1	0	0	0	0	0	0	0	0	0	0	0	0	0	0	15	0	0	0	0	0	0	0	0	0	0
TAGGCATG_A5	44-48	Induced	0	0	0	0	0	0	0	0	1	0	0	0	0	0	0	0	0	0	0	0	0	0	4	0	0	0	2	1	1	0	0	0	0	0	0	0	0	0	0	0	0	0	0	0	0	0	0
TAGGCATG_A6	44-48	Induced	0	1	0	0	0	0	0	0	0	0	1	0	0	0	0	0	6	0	0	0	0	0	0	0	0	0	0	0	0	0	0	1	0	0	0	0	0	0	0	1	0	0	0	0	0	0	0
TAGGCATG_A7	44-48	Induced	0	1	0	0	0	0	0	0	0	0	0	0	0	0	0	0	0	0	0	0	0	0	0	0	0	0	0	0	0	0	0	0	0	0	0	0	0	0	0	1	0	0	0	0	0	0	0
TAGGCATG_A8	44-48	Induced	0	0	0	1	0	0	0	0	0	0	1	0	1	0	0	0	0	0	0	0	0	0	0	0	0	0	0	0	0	0	0	0	0	0	0	0	1	0	0	1	0	0	2	0	0	2	0
TAGGCATG_A9	44-48	Induced	0	0	0	0	0	0	0	0	1	0	0	1	1	0	0	0	0	0	0	0	0	0	1	0	0	0	0	0	0	0	0	7	0	0	0	0	0	0	0	0	0	1	1	0	0	0	0
TAGGCATG_A10	44-48	Induced	0	0	0	0	0	0	0	0	0	0	1	0	0	0	0	0	0	0	0	0	0	0	0	0	0	0	1	0	0	1	0	0	0	0	0	0	0	0	0	0	0	0	0	0	0	0	0
TAGGCATG_A11	44-48	Induced	0	1	0	0	0	0	0	0	0	0	0	0	0	0	0	0	0	0	0	0	0	0	0	0	0	0	1	0	0	1	0	2	0	0	0	0	0	0	0	0	0	1	0	0	0	1	0
TAGGCATG_A12	44-48	Induced	0	0	0	0	0	0	0	0	1	0	0	0	0	0	0	0	0	0	0	0	0	0	0	0	0	0	0	0	0	0	0	1	0	0	0	0	0	0	0	0	0	0	0	0	0	0	0
TAGGCATG_A13	44-48	Induced	0	0	0	0	0	0	0	0	0	0	1	0	0	0	0	0	0	0	0	0	0	0	1	0	0	0	0	0	0	0	0	0	0	0	0	0	0	0	0	1	0	0	1	0	0	0	0
TAGGCATG_A14	44-48	Induced	0	1	0	0	0	0	0	2	1	0	0	0	0	0	0	0	0	0	0	0	0	2	0	0	0	0	3	0	0	0	0	2	0	0	0	0	0	0	0	0	0	0	2	0	0	1	0
TAGGCATG_A15	44-48	Induced	0	0	0	0	0	0	0	0	0	1	0	0	0	0	0	0	0	1	0	0	0	0	0	0	3	0	1	0	1	0	0	0	0	0	0	0	1	0	0	1	0	0	0	0	0	0	0
TAGGCATG_A16	44-48	Induced	0	0	1	0	0	0	0	0	1	0	0	0	0	0	2	0	0	0	1	0	0	1	1	0	0	0	0	0	0	0	0	0	0	0	0	0	0	0	0	1	0	0	3	0	0	1	0
TAGGCATG_A17	44-48	Induced	0	0	0	0	0	0	0	0	0	0	0	0	0	1	0	0	0	0	0	0	0	0	0	0	0	0	1	0	0	0	0	0	0	0	0	0	0	0	0	0	0	0	0	0	0	0	0
TAGGCATG_A18	44-48	Induced	0	0	0	0	0	0	0	0	1	0	0	0	1	0	0	0	0	0	0	0	0	0	0	0	1	0	0	0	0	0	0	0	0	0	0	0	0	0	0	0	0	0	1	0	0	0	0
TAGGCATG_A19	44-48	Induced	0	0	0	0	0	0	0	0	1	0	0	0	0	0	0	0	0	0	0	0	0	0	0	0	0	0	1	1	0	0	0	0	0	0	0	0	0	0	0	0	0	0	0	0	0	0	0
TAGGCATG_A20	44-48	Induced	0	0	0	0	0	0	0	1	0	0	0	0	0	1	0	0	0	0	1	0	0	0	0	0	0	0	0	1	0	0	0	2	0	1	0	0	1	0	0	4	0	2	1	0	0	0	0
TAGGCATG_A21	44-48	Induced	0	0	1	12	0	0	0	1	0	1	3	0	1	0	0	0	0	2	0	0	0	0	0	0	0	0	1	0	0	0	1	0	0	0	0	0	0	0	0	0	0	0	2	1	0	1	0
TAGGCATG_A22	44-48	Induced	0	0	0	0	0	0	0	1	2	0	0	0	0	0	0	0	0	0	0	0	0	0	0	0	0	0	0	0	1	0	0	2	0	0	0	0	1	0	0	0	1	0	2	1	0	0	0
TAGGCATG_A23	44-48	Induced	0	0	0	0	0	0	0	0	1	0	0	0	0	0	0	1	0	0	0	0	0	0	0	0	0	0	0	1	1	0	0	7	0	0	0	0	0	0	0	0	0	0	0	0	0	0	0
TAGGCATG_A24	44-48	Induced	1	0	0	0	0	0	0	1	2	0	0	0	0	0	0	0	0	0	0	0	0	0	0	0	0	0	7	0	0	2	0	0	0	0	0	0	1	0	0	0	0	0	0	1	0	0	0
TAGGCATG_B1	44-48	Induced	1	1	0	0	0	0	0	0	0	0	0	0	0	0	0	0	0	0	0	0	0	0	0	0	0	0	0	0	0	1	0	0	0	0	0	0	0	0	0	0	0	0	4	0	0	0	0
TAGGCATG_B2	44-48	Induced	0	0	0	0	0	0	0	0	0	1	1	0	0	0	0	0	0	0	0	0	0	0	0	0	0	0	1	1	0	0	0	2	0	1	0	0	0	0	0	0	0	1	1	0	0	1	0
TAGGCATG_B3	44-48	Induced	0	0	0	0	1	0	0	0	3	0	0	0	0	0	0	0	0	0	0	0	0	0	0	0	0	0	0	0	0	0	0	0	0	0	0	0	0	0	0	1	0	0	1	0	0	0	0
TAGGCATG_B4	44-48	Induced	0	0	0	0	0	0	0	0	0	0	0	0	0	0	0	0	1	0	0	0	0	0	1	0	0	0	0	0	0	8	0	0	0	0	0	0	0	0	0	1	0	0	0	0	0	1	0
TAGGCATG_B5	44-48	Induced	0	0	1	0	0	0	0	0	0	1	1	1	0	0	0	0	1	4	0	0	0	0	1	0	0	1	0	0	0	0	0	1	0	0	0	0	0	0	0	0	0	0	1	0	0	0	0
TAGGCATG_B6	44-48	Induced	0	0	0	0	0	0	0	0	0	0	0	0	0	0	0	0	0	0	0	0	0	0	0	0	0	0	0	0	0	0	0	0	0	0	1	1	0	0	0	1	0	0	2	1	0	0	0
TAGGCATG_B7	44-48	Induced	0	0	0	0	0	0	0	0	0	0	0	0	0	0	0	0	0	0	0	0	0	0	1	0	0	0	2	0	0	0	0	1	0	0	0	0	1	0	0	0	0	0	1	0	0	0	0
TAGGCATG_B8	44-48	Induced	0	0	0	0	0	0	0	0	0	0	0	0	0	0	0	0	0	0	0	0	0	0	1	0	0	0	1	0	0	0	0	0	0	0	0	0	0	0	0	0	0	1	2	0	0	1	0
TAGGCATG_B9	44-48	Induced	0	0	0	0	0	0	0	1	2	0	5	0	0	0	0	0	0	0	0	0	0	0	24	0	0	0	0	1	0	1	0	2	0	0	0	0	0	0	0	0	0	0	1	0	0	1	0
TAGGCATG_B10	44-48	Induced	0	0	0	0	0	0	0	0	3	0	0	0	0	0	0	0	0	0	0	0	0	0	0	0	0	0	0	0	0	0	0	2	0	0	0	0	0	0	0	1	0	1	3	0	0	0	0
TAGGCATG_B11	44-48	Induced	0	0	0	1	0	0	0	0	0	0	0	0	0	0	0	0	1	1	0	0	0	0	0	0	0	0	0	0	0	1	0	0	0	0	0	0	0	0	1	0	0	1	2	0	0	1	0
TAGGCATG_B12	44-48	Induced	1	0	0	0	0	0	0	0	1	0	3	0	0	0	0	2	0	0	0	0	0	0	0	0	1	0	0	0	0	0	0	0	0	0	0	0	0	0	0	0	0	0	0	1	0	0	0
TAGGCATG_B13	44-48	Induced	0	0	0	0	0	0	0	0	1	0	0	0	0	0	1	0	0	0	0	0	0	0	0	0	0	0	1	0	0	0	0	0	0	0	0	0	0	0	0	0	0	1	1	0	0	0	0
TAGGCATG_B14	44-48	Induced	0	0	0	0	0	0	0	0	0	0	1	0	1	0	0	0	0	0	0	0	0	0	0	0	0	0	1	0	0	0	0	2	0	0	0	0	0	0	0	0	1	0	0	0	0	0	0
TAGGCATG_B15	44-48	Induced	0	0	0	0	0	0	0	0	0	0	0	0	0	0	0	0	0	0	0	0	0	0	0	0	0	0	0	0	0	0	0	0	0	0	1	0	2	0	0	0	0	0	2	0	0	0	0
TAGGCATG_B16	44-48	Induced	1	0	0	0	0	0	0	0	0	0	0	0	0	1	1	0	0	1	0	0	0	0	0	1	0	0	0	0	0	0	0	1	0	0	0	0	0	0	1	0	0	1	2	0	0	0	0
TAGGCATG_B17	44-48	Induced	0	0	0	0	0	0	0	0	0	0	0	0	0	0	1	0	0	2	0	0	0	0	0	0	0	0	0	0	0	0	0	2	0	0	0	0	0	0	0	0	1	0	2	0	0	1	0
TAGGCATG_B18	44-48	Induced	0	0	0	0	0	0	0	0	0	0	5	0	0	1	1	1	4	2	0	0	0	0	0	0	0	0	0	0	0	3	0	0	0	0	0	0	0	0	0	0	0	0	2	0	0	0	0
TAGGCATG_B19	44-48	Induced	0	0	0	0	0	0	0	0	0	0	0	0	0	0	0	0	0	0	0	0	0	0	0	0	0	0	0	0	0	0	0	0	0	1	0	0	0	0	0	1	0	0	0	0	0	0	0
TAGGCATG_B20	44-48	Induced	0	0	0	0	0	0	0	1	2	0	0	0	0	0	0	0	0	0	0	0	0	0	0	0	0	0	0	0	0	0	0	0	0	0	0	0	0	0	0	0	0	1	1	1	0	0	0
TAGGCATG_B21	44-48	Induced	0	0	0	0	0	0	0	0	0	0	0	0	0	0	0	0	0	0	0	0	0	0	0	0	0	0	0	0	0	2	0	0	0	0	0	0	1	0	0	0	0	0	0	0	0	0	0
TAGGCATG_B22	44-48	Induced	0	0	0	0	0	0	0	8	1	0	0	0	0	0	0	0	0	0	0	0	0	0	0	0	0	0	1	0	2	1	0	0	0	0	0	0	8	0	0	2	0	0	4	0	0	0	0
TAGGCATG_B23	44-48	Induced	0	0	0	1	0	0	0	0	0	0	0	0	0	0	0	0	0	0	0	0	0	1	0	0	0	0	0	0	0	0	1	3	0	0	0	0	1	0	0	0	0	0	0	0	0	1	0
TAGGCATG_B24	44-48	Induced	0	0	0	0	0	0	0	0	0	0	0	0	0	0	1	0	0	0	0	0	0	0	0	0	1	0	0	0	0	0	0	0	0	0	0	0	0	0	0	0	0	0	0	0	0	0	0
TAGGCATG_C1	44-48	Induced	0	0	0	0	0	0	0	0	0	0	0	0	0	0	0	0	0	0	0	0	0	0	0	0	0	0	0	0	0	0	0	3	0	0	0	0	0	0	0	0	0	0	3	0	0	0	0
TAGGCATG_C2	44-48	Induced	0	0	0	0	0	0	3	0	0	0	0	0	0	0	0	0	0	0	0	0	0	0	0	0	0	0	0	0	0	0	0	0	0	1	0	0	0	0	0	0	0	1	2	0	0	0	0
TAGGCATG_C3	44-48	Induced	0	0	0	1	0	0	0	0	0	0	0	0	0	0	0	0	0	0	0	0	0	0	0	0	0	0	0	0	0	0	0	1	0	0	0	0	0	0	0	0	0	0	0	0	0	0	0
TAGGCATG_C4	44-48	Induced	0	0	0	0	0	0	0	0	1	0	1	0	0	1	0	0	0	0	0	0	0	0	0	1	0	0	0	0	0	0	0	0	0	0	0	0	0	0	0	0	0	0	0	0	0	0	0
TAGGCATG_C5	44-48	Induced	0	0	0	0	0	0	0	0	0	0	1	0	0	0	0	0	0	0	0	0	0	2	1	0	0	0	0	0	0	0	1	1	0	0	0	0	0	0	0	0	0	0	0	0	0	0	0
TAGGCATG_C6	44-48	Induced	0	0	0	0	0	0	1	0	0	0	0	0	0	1	0	0	0	1	0	0	0	0	0	0	0	0	0	0	0	0	0	1	0	0	0	0	0	0	0	0	0	0	2	0	0	0	0
TAGGCATG_C7	44-48	Induced	0	0	0	0	0	0	0	0	0	0	0	0	0	0	0	0	0	0	0	0	0	0	0	0	0	0	1	0	0	0	0	0	0	0	0	0	0	0	0	0	0	0	0	0	0	0	0
TAGGCATG_C8	44-48	Induced	0	0	0	0	0	0	0	0	0	0	1	0	3	0	0	0	0	0	0	0	0	0	0	0	0	0	0	0	0	0	0	2	0	0	0	0	1	0	0	0	0	0	0	0	0	1	0
TAGGCATG_C9	44-48	Induced	0	0	0	0	0	0	0	0	0	0	0	0	0	0	1	1	0	0	0	0	0	0	0	0	0	0	0	0	0	0	0	8	0	0	0	0	0	0	0	0	0	0	0	0	0	0	0
TAGGCATG_C10	44-48	Induced	0	0	0	0	0	0	0	1	1	0	0	0	0	0	0	0	0	0	0	0	0	0	0	0	0	0	0	0	0	0	0	0	0	0	0	0	1	0	0	0	1	0	0	0	0	0	0
TAGGCATG_C11	44-48	Induced	0	0	0	0	0	0	0	0	0	0	0	0	0	0	0	0	0	0	1	0	0	0	0	0	1	0	0	0	0	1	0	1	0	1	0	1	1	0	0	0	0	0	1	0	0	0	0
TAGGCATG_C12	44-48	Induced	0	0	0	0	0	0	0	0	2	0	0	0	1	0	0	0	0	1	0	0	0	0	0	0	0	0	1	0	1	0	0	1	0	0	0	0	0	0	0	1	0	0	0	0	0	0	0
TAGGCATG_C13	44-48	Induced	0	1	0	0	0	0	0	0	2	0	0	0	0	1	0	0	0	0	0	0	0	0	0	0	0	0	0	1	0	0	0	0	0	0	0	0	0	0	0	1	0	0	0	0	0	0	0
TAGGCATG_C14	44-48	Induced	1	0	0	0	2	0	0	0	0	0	0	0	0	0	0	0	0	0	0	0	0	0	0	1	1	0	0	0	0	0	0	1	0	0	0	0	1	0	0	0	0	0	1	0	0	0	0
TAGGCATG_C15	44-48	Induced	0	4	0	1	0	0	0	0	0	0	0	0	0	1	0	0	0	0	0	0	0	2	0	0	0	0	1	0	0	1	0	2	0	0	0	1	2	0	0	0	0	0	1	0	0	0	0
TAGGCATG_C16	44-48	Induced	0	0	0	0	0	0	0	0	1	0	0	0	1	0	0	0	1	0	0	0	0	0	1	0	0	0	1	0	0	0	0	1	0	0	0	0	0	0	0	0	0	2	0	0	0	0	0
TAGGCATG_C17	44-48	Induced	0	0	0	1	0	0	0	1	0	0	2	0	0	0	0	0	0	0	0	0	0	0	0	0	0	0	0	0	0	5	0	1	0	0	0	1	0	0	0	0	0	0	2	0	0	0	0
TAGGCATG_C18	44-48	Induced	0	0	0	0	0	0	0	0	1	1	0	0	0	0	0	0	0	0	0	0	0	0	0	0	0	0	0	1	0	2	0	0	0	0	0	0	0	0	0	0	0	0	2	0	0	0	0
TAGGCATG_C19	44-48	Induced	0	0	0	0	0	0	0	1	3	0	0	0	0	0	0	0	1	0	1	0	0	0	0	0	0	0	1	1	0	0	0	0	0	0	1	1	1	0	0	0	0	0	5	0	0	1	0
TAGGCATG_C20	44-48	Induced	1	0	0	0	0	0	0	0	0	0	1	0	0	1	0	0	0	0	0	0	0	0	0	0	0	0	0	0	0	1	0	0	0	0	0	0	1	0	1	0	0	0	0	0	0	0	0
TAGGCATG_C21	44-48	Induced	0	0	0	0	0	0	0	0	1	0	0	0	0	0	0	0	0	0	0	1	0	0	0	0	0	0	1	0	0	0	0	1	0	0	0	0	0	0	0	0	0	0	0	0	0	0	0
TAGGCATG_C22	44-48	Induced	0	0	0	0	0	0	0	0	0	0	0	0	0	1	0	0	0	1	0	0	0	0	0	0	0	0	0	1	0	0	0	3	0	0	0	0	0	0	0	1	0	1	0	0	0	0	0
TAGGCATG_C23	44-48	Induced	1	0	0	0	0	0	0	0	0	0	0	0	0	0	0	0	0	0	0	0	0	0	0	0	0	0	1	0	0	0	0	0	0	0	0	1	0	0	0	0	0	0	0	0	0	0	0
TAGGCATG_C24	44-48	Induced	0	0	0	0	0	0	0	0	4	0	0	0	0	1	0	0	0	0	0	0	0	0	0	0	0	0	0	0	0	0	0	4	0	0	0	0	0	0	0	1	0	0	4	0	0	1	0
TAGGCATG_D1	44-48	Induced	0	0	0	0	0	0	0	1	0	0	1	0	0	0	0	0	0	0	0	0	0	0	0	0	0	0	0	0	0	0	0	0	0	0	0	0	0	0	0	0	0	0	1	0	0	0	0
TAGGCATG_D2	44-48	Induced	1	0	0	1	0	0	0	0	3	0	0	0	1	0	0	0	0	0	0	0	0	0	0	0	0	0	0	2	0	0	0	0	0	1	0	0	0	0	0	0	1	0	0	0	0	0	0
TAGGCATG_D3	44-48	Induced	0	0	0	0	0	0	0	0	0	0	0	0	0	0	0	0	0	1	0	0	0	0	0	0	0	0	0	0	0	0	0	1	0	0	0	1	0	0	0	0	0	0	0	1	1	0	0
TAGGCATG_D4	44-48	Induced	0	0	0	0	0	0	0	0	0	0	0	0	0	0	0	0	0	0	0	0	0	0	0	0	0	0	0	0	0	2	0	0	0	0	0	0	0	0	0	0	0	0	0	0	0	0	0
TAGGCATG_D5	44-48	Induced	0	0	0	0	0	0	0	0	21	0	0	1	1	0	0	0	1	0	0	0	0	0	0	0	0	0	0	0	0	0	0	0	0	0	0	0	1	0	0	0	0	0	18	0	0	0	0
TAGGCATG_D6	44-48	Induced	0	0	0	0	0	0	0	0	0	0	0	0	0	0	0	0	0	0	0	0	0	0	0	0	0	0	0	0	0	1	0	0	0	0	0	0	0	0	0	0	5	0	0	0	0	1	0
TAGGCATG_D7	44-48	Induced	0	0	0	0	0	0	0	0	5	0	1	0	0	0	0	0	0	0	0	0	0	0	0	0	0	0	0	0	0	0	0	1	0	0	1	0	0	0	0	0	0	2	0	0	0	0	0
TAGGCATG_D8	44-48	Induced	0	0	0	0	0	0	0	0	0	0	0	0	0	0	0	0	0	0	0	0	0	0	0	0	0	0	0	0	0	0	0	1	0	0	0	0	0	0	0	0	0	0	0	0	0	0	0
TAGGCATG_D10	44-48	Induced	0	0	0	0	0	0	0	0	0	0	0	0	0	0	0	0	0	1	0	0	0	1	0	0	0	0	4	0	0	0	0	0	0	0	0	0	0	0	0	0	0	0	0	0	0	0	0
TAGGCATG_D11	44-48	Induced	0	0	0	0	0	0	0	0	1	0	0	0	0	0	0	0	0	0	0	0	0	0	0	0	0	0	2	0	0	0	0	0	0	0	0	0	0	0	0	1	0	0	1	1	0	0	0
TAGGCATG_D12	44-48	Induced	0	2	0	0	0	0	0	0	0	0	0	0	0	0	0	0	0	0	1	0	0	0	0	0	0	0	1	1	0	1	0	2	0	0	0	0	0	0	0	0	0	0	0	0	0	0	0
TAGGCATG_D13	44-48	Induced	0	1	0	0	0	0	0	0	2	0	1	0	0	0	0	0	0	1	0	1	0	0	0	0	0	0	1	0	0	0	0	2	0	0	0	0	0	0	0	0	0	0	0	0	0	0	0
TAGGCATG_D14	44-48	Induced	0	2	0	0	0	0	0	0	1	0	0	0	0	0	0	0	0	0	0	0	0	0	0	0	0	0	1	0	0	0	0	1	0	1	0	0	0	0	0	0	0	0	2	0	0	0	0
TAGGCATG_D15	44-48	Induced	0	0	0	0	0	0	0	0	0	0	0	0	0	0	0	0	0	1	0	0	0	0	0	0	0	0	0	0	0	0	0	0	0	0	0	0	1	0	0	0	0	0	1	0	0	0	0
TAGGCATG_D16	44-48	Induced	0	1	0	0	0	0	0	0	0	0	1	0	0	0	0	0	0	0	0	0	0	0	0	0	0	0	1	0	0	0	1	0	0	0	0	0	1	0	0	0	0	1	1	0	0	0	0
TAGGCATG_D17	44-48	Induced	0	0	0	0	0	0	0	0	0	2	0	0	0	0	0	1	1	0	0	0	0	1	0	0	0	0	0	0	0	0	0	1	0	0	0	0	0	0	0	0	0	0	1	0	0	0	0
TAGGCATG_D18	44-48	Induced	0	0	0	0	0	0	0	0	4	0	0	0	0	1	0	1	0	1	1	0	0	1	0	0	0	0	0	0	0	0	0	1	0	0	0	0	0	0	0	3	0	0	0	0	0	0	0
TAGGCATG_D20	44-48	Induced	0	0	0	0	0	0	0	0	0	0	0	0	0	0	0	0	0	0	0	0	0	0	2	0	0	0	0	0	0	0	0	0	0	0	0	0	0	0	0	0	0	0	0	0	0	1	0
TAGGCATG_D21	44-48	Induced	0	0	0	0	0	0	0	0	0	0	0	0	0	0	0	0	0	0	1	0	0	0	0	0	0	0	0	0	0	0	0	0	0	0	1	0	1	0	0	0	0	0	1	0	0	0	0
TAGGCATG_D22	44-48	Induced	0	0	0	1	0	0	0	0	0	0	0	0	3	0	0	0	1	0	0	0	0	0	0	0	0	0	1	1	0	0	0	2	0	0	0	0	0	0	1	0	1	0	0	0	0	0	0
TAGGCATG_D23	44-48	Induced	0	1	0	0	0	0	0	0	0	0	0	0	0	0	0	1	0	0	0	0	0	0	0	0	0	0	0	0	0	0	0	0	0	0	0	0	6	0	0	1	0	0	0	0	0	0	0
TAGGCATG_D24	44-48	Induced	2	0	0	0	0	0	0	0	0	0	0	0	0	0	0	0	0	1	0	0	0	0	0	0	0	0	0	0	0	0	0	0	0	1	0	0	0	0	0	0	0	0	1	0	0	1	0
TAGGCATG_E1	44-48	Induced	0	0	0	0	0	0	0	0	0	0	0	0	0	2	0	0	0	0	1	0	0	0	0	1	0	0	0	0	0	0	0	0	0	0	0	1	2	0	0	0	0	0	0	0	0	0	0
TAGGCATG_E2	44-48	Induced	0	0	0	0	0	0	0	0	2	0	0	0	0	0	0	0	0	1	0	0	0	0	0	0	0	0	1	0	0	0	0	1	0	0	0	0	0	0	0	0	0	0	1	1	0	1	0
TAGGCATG_E4	44-48	Induced	0	0	0	0	0	0	0	0	1	0	0	0	0	0	0	0	0	0	0	0	0	0	0	0	0	0	0	0	0	0	0	2	0	0	0	0	1	0	0	1	0	0	2	0	0	0	0
TAGGCATG_E5	44-48	Induced	0	0	0	0	0	0	0	0	1	0	0	0	0	0	0	0	0	0	0	0	0	0	0	0	0	0	0	0	0	0	0	1	0	0	0	0	0	0	0	0	0	0	0	0	0	0	0
TAGGCATG_E7	44-48	Induced	0	0	0	0	0	0	0	0	0	0	0	0	0	0	0	0	0	0	0	0	0	0	0	0	0	0	0	0	0	1	0	1	0	0	0	0	1	0	0	0	0	1	1	0	0	0	0
TAGGCATG_E8	44-48	Induced	0	0	0	0	0	0	0	0	0	0	0	0	0	0	0	0	4	1	0	0	0	0	0	0	0	0	0	0	0	0	0	0	0	0	0	0	1	0	0	0	0	0	0	0	0	0	0
TAGGCATG_E9	44-48	Induced	0	0	0	0	0	0	0	0	0	0	0	0	0	1	0	0	0	0	1	0	0	0	0	0	0	0	0	0	0	1	0	0	0	0	0	0	0	0	0	0	0	0	0	0	0	0	0
TAGGCATG_E10	44-48	Induced	0	0	0	0	0	0	0	0	2	0	0	0	0	0	0	0	0	0	0	0	0	0	0	0	0	0	0	0	0	0	0	0	0	0	0	0	0	0	0	0	0	1	1	0	0	0	0
TAGGCATG_E11	44-48	Induced	0	0	0	0	0	0	0	0	1	0	1	0	0	0	0	0	0	0	0	0	0	1	0	0	0	0	0	0	0	0	0	1	0	0	0	0	9	0	0	0	0	1	0	0	0	1	0
TAGGCATG_E12	44-48	Induced	0	1	0	0	0	0	0	0	0	0	1	0	0	0	0	0	0	0	0	0	0	0	0	0	0	0	1	0	0	0	0	0	0	0	0	0	0	0	0	0	0	0	4	0	0	0	0
TAGGCATG_E13	44-48	Induced	0	0	0	0	0	0	0	0	0	0	0	0	0	0	0	0	0	0	0	0	0	0	0	0	0	0	0	1	0	0	0	2	0	0	0	0	0	0	0	0	0	1	0	0	0	0	0
TAGGCATG_E14	44-48	Induced	0	0	0	0	0	0	0	0	0	0	0	0	0	0	0	0	0	0	0	0	0	0	0	0	0	0	1	0	0	0	0	0	0	0	0	0	0	0	0	0	0	0	1	0	0	0	0
TAGGCATG_E15	44-48	Induced	0	0	0	0	0	0	0	0	1	0	0	0	0	0	0	0	0	1	0	0	0	0	0	0	0	0	1	0	0	0	0	0	0	0	0	0	0	0	0	0	0	0	1	0	0	1	0
TAGGCATG_E16	44-48	Induced	0	0	0	0	0	0	0	0	0	0	0	0	0	0	0	0	0	0	0	0	0	0	0	0	0	0	2	0	0	0	0	0	0	1	0	0	0	0	0	0	0	0	0	0	0	1	0
TAGGCATG_E17	44-48	Induced	0	0	0	0	0	0	0	0	0	0	0	0	0	0	0	0	0	0	0	0	0	0	0	0	0	0	0	0	0	0	0	0	0	1	0	0	0	0	0	1	0	0	0	0	0	0	0
TAGGCATG_E18	44-48	Induced	1	0	0	0	0	0	0	0	0	0	0	0	0	0	0	0	0	0	0	0	0	0	2	1	0	0	0	0	0	0	0	2	0	1	0	0	0	0	0	0	0	2	0	0	0	0	0
TAGGCATG_E19	44-48	Induced	0	0	0	0	0	0	1	0	0	0	0	0	0	1	0	0	0	1	0	0	0	0	0	0	0	0	0	0	0	0	0	0	0	0	0	0	0	0	0	0	0	0	0	0	0	0	0
TAGGCATG_E20	44-48	Induced	0	0	0	0	0	0	0	0	0	0	0	0	0	0	0	0	0	0	0	0	0	0	0	0	0	0	1	0	0	0	0	0	0	0	0	1	0	0	0	0	0	0	2	0	0	0	0
TAGGCATG_E21	44-48	Induced	0	0	0	0	0	0	0	0	0	0	1	0	0	0	0	0	0	0	5	0	0	1	0	0	0	1	0	0	0	0	1	0	0	0	2	0	0	0	0	2	0	0	2	0	0	0	0
TAGGCATG_E22	44-48	Induced	0	0	0	0	0	0	0	0	0	1	0	0	0	0	0	0	0	0	0	0	0	0	0	0	0	0	3	4	0	0	0	10	0	0	0	0	0	0	0	0	1	0	0	0	0	0	0
TAGGCATG_E23	44-48	Induced	0	1	0	0	0	0	0	0	0	0	0	0	0	1	0	0	0	0	0	0	0	0	1	0	0	0	2	0	0	0	0	0	0	0	0	0	4	0	0	0	0	0	2	0	0	0	0
TAGGCATG_E24	44-48	Induced	0	6	0	0	0	0	0	0	0	0	0	0	0	0	0	0	0	0	0	1	0	0	0	0	0	0	0	0	0	0	0	0	0	0	0	0	2	0	0	0	1	0	0	0	0	0	0
TAGGCATG_F1	44-48	Induced	0	0	0	0	0	0	0	0	0	0	0	0	0	0	0	0	0	0	0	0	0	0	0	0	0	0	0	0	0	0	0	0	0	0	0	0	1	0	0	0	0	0	0	0	0	0	0
TAGGCATG_F2	44-48	Induced	0	0	0	2	0	0	0	0	8	0	1	0	0	0	0	0	0	0	0	0	0	0	0	0	0	0	0	1	0	0	0	0	0	0	0	0	0	0	0	2	0	1	0	0	0	0	0
TAGGCATG_F3	44-48	Induced	0	0	0	0	0	0	0	0	0	0	1	0	0	0	0	0	0	0	0	0	0	0	0	0	0	0	0	0	0	0	0	0	0	0	0	0	0	0	0	1	0	0	0	0	0	0	0
TAGGCATG_F4	44-48	Induced	0	0	0	0	0	0	0	0	0	0	0	0	0	1	0	0	0	1	0	0	0	0	0	0	0	0	0	1	0	0	0	0	0	0	0	0	0	0	0	0	0	0	0	1	0	0	0
TAGGCATG_F5	44-48	Induced	0	0	0	0	0	0	0	0	0	0	0	0	0	0	0	0	0	0	0	0	0	0	0	0	0	0	0	0	0	0	0	1	0	0	0	0	0	0	0	0	0	0	0	0	0	0	0
TAGGCATG_F7	44-48	Induced	0	0	0	0	0	0	0	0	0	0	1	0	0	0	0	0	1	1	0	1	0	0	0	0	0	0	0	0	0	0	0	0	0	0	0	0	1	0	0	0	0	0	2	0	0	0	0
TAGGCATG_F8	44-48	Induced	0	0	0	0	0	0	0	0	0	0	1	0	0	0	0	0	0	0	0	0	0	0	0	0	0	0	0	0	0	0	0	0	0	1	0	0	0	0	0	0	0	0	1	0	0	0	0
TAGGCATG_F10	44-48	Induced	0	0	0	0	0	0	0	0	0	0	0	0	0	0	0	0	0	0	0	0	0	0	0	0	0	0	0	0	0	0	0	0	0	0	0	0	0	0	0	0	0	0	0	2	0	0	0
TAGGCATG_F11	44-48	Induced	0	0	0	0	0	0	0	0	0	0	0	0	0	0	0	0	0	0	0	3	0	0	1	0	0	0	4	0	0	0	0	1	0	0	0	0	0	0	0	0	0	1	1	0	0	0	0
TAGGCATG_F12	44-48	Induced	0	0	0	0	0	0	0	0	0	0	0	0	0	0	0	1	0	1	0	0	0	0	0	0	0	0	7	0	0	0	0	1	0	0	0	0	0	0	0	0	0	0	8	0	0	0	0
TAGGCATG_F14	44-48	Induced	0	0	0	0	0	0	0	0	0	0	0	0	0	0	0	0	0	0	0	0	0	0	0	0	0	0	0	0	0	0	0	9	0	0	0	0	0	0	0	0	0	15	1	0	0	3	0
TAGGCATG_F15	44-48	Induced	0	0	0	0	0	0	0	1	0	0	1	0	0	0	0	0	0	1	0	0	0	1	0	0	0	0	3	0	0	0	0	0	0	0	0	0	0	0	0	0	0	0	1	0	0	0	0
TAGGCATG_F16	44-48	Induced	1	0	0	0	0	0	0	0	0	1	0	0	0	0	0	0	0	0	0	0	0	0	0	0	0	0	0	0	0	0	0	1	0	1	0	0	0	0	0	0	0	0	2	0	0	0	0
TAGGCATG_F17	44-48	Induced	0	0	0	0	0	0	0	0	0	0	0	0	0	0	0	1	0	1	0	0	0	0	2	0	0	1	0	0	0	0	0	0	0	0	0	0	0	0	0	0	0	0	0	0	0	0	0
TAGGCATG_F18	44-48	Induced	0	0	0	0	0	0	0	0	2	0	3	0	0	1	0	0	0	0	0	0	0	0	0	0	0	0	0	0	0	0	0	1	0	0	0	0	0	0	0	0	0	0	0	0	0	0	0
TAGGCATG_F19	44-48	Induced	0	0	0	0	0	0	0	0	0	0	0	0	0	0	0	0	1	0	0	0	0	0	0	0	0	0	0	1	0	0	0	0	0	0	0	0	0	0	0	0	0	0	0	0	0	0	0
TAGGCATG_F20	44-48	Induced	0	0	0	0	0	0	0	0	1	0	1	0	0	1	0	1	0	0	0	0	0	0	2	0	0	0	0	0	0	1	0	2	0	1	0	0	0	0	0	3	0	0	2	0	0	0	0
TAGGCATG_F21	44-48	Induced	0	0	0	0	0	0	0	0	1	0	0	0	0	0	1	0	0	0	0	0	0	0	0	0	0	0	0	0	0	0	0	2	0	0	0	0	0	0	0	0	0	0	0	0	0	0	0
TAGGCATG_F22	44-48	Induced	1	0	0	0	0	0	0	0	0	0	0	0	0	0	0	0	0	0	0	0	0	0	0	0	0	0	0	1	0	0	0	0	0	0	0	0	1	0	0	0	0	0	1	0	0	0	0
TAGGCATG_F23	44-48	Induced	0	0	0	0	0	0	0	0	1	0	0	0	0	0	0	0	0	0	0	0	0	0	0	0	0	0	0	0	0	0	0	1	0	6	0	0	0	0	0	0	0	0	0	0	0	0	0
TAGGCATG_F24	44-48	Induced	0	0	0	0	0	0	0	1	0	1	0	0	0	8	0	0	0	0	0	0	0	0	0	0	0	0	0	0	0	1	0	0	0	0	0	0	0	0	0	0	0	0	0	0	0	0	0
TAGGCATG_G1	44-48	Induced	2	0	0	0	0	0	0	0	9	0	0	0	1	0	0	0	1	0	0	0	0	0	0	0	1	0	0	0	1	0	0	0	0	0	0	0	0	0	0	0	0	0	0	0	0	0	0
TAGGCATG_G2	44-48	Induced	0	0	0	0	0	0	0	0	0	0	0	0	0	0	0	1	0	0	0	0	0	0	0	0	0	0	0	0	0	0	0	0	0	0	0	0	1	0	0	0	0	0	0	0	0	0	0
TAGGCATG_G3	44-48	Induced	0	0	0	0	0	0	0	0	0	1	0	0	0	0	0	0	0	0	0	0	0	1	0	0	1	0	0	0	0	0	0	2	0	0	0	0	0	0	0	0	0	0	0	0	0	0	0
TAGGCATG_G5	44-48	Induced	0	0	0	0	0	0	0	0	5	0	10	0	0	0	0	0	0	0	0	0	0	0	0	0	0	0	0	0	0	0	0	0	0	0	0	0	0	0	0	0	0	0	0	0	0	4	0
TAGGCATG_G6	44-48	Induced	0	0	0	0	0	0	0	0	0	0	0	0	0	0	0	0	0	0	0	0	0	0	0	0	0	1	0	0	0	0	0	0	0	0	0	0	1	0	0	0	0	0	0	0	0	0	0
TAGGCATG_G8	44-48	Induced	0	0	0	0	0	0	0	0	2	0	0	0	0	0	0	0	2	0	0	0	0	0	0	1	0	0	0	0	0	0	0	0	0	0	0	0	0	0	0	0	0	0	1	0	0	0	0
TAGGCATG_G9	44-48	Induced	0	0	0	0	0	0	0	0	0	0	0	0	0	0	0	0	0	0	0	0	0	0	0	0	0	0	0	0	0	0	0	0	0	0	0	0	0	0	0	0	0	0	0	0	0	0	0
TAGGCATG_G10	44-48	Induced	0	0	0	0	0	0	0	0	1	0	0	0	0	0	0	0	0	0	0	0	0	0	0	0	0	0	1	0	0	0	0	0	0	0	0	0	0	0	0	0	0	0	1	0	0	0	0
TAGGCATG_G11	44-48	Induced	0	1	0	0	0	0	0	0	0	0	0	0	1	0	0	5	0	0	0	0	0	0	2	0	0	0	0	0	0	1	0	1	0	0	0	0	0	0	0	0	0	0	1	0	0	0	0
TAGGCATG_G13	44-48	Induced	0	0	0	0	0	0	0	0	0	1	0	0	0	0	0	0	0	0	0	0	0	0	0	0	0	0	0	0	0	1	0	1	0	0	0	0	0	0	0	0	0	0	0	0	0	0	0
TAGGCATG_G14	44-48	Induced	1	0	0	0	0	0	0	0	1	0	0	0	0	0	0	0	0	0	0	0	0	0	0	0	0	0	0	0	0	1	0	4	0	0	0	0	0	0	0	0	0	0	0	0	0	0	0
TAGGCATG_G15	44-48	Induced	0	0	0	0	0	0	0	0	1	0	0	0	0	0	1	0	0	0	0	0	0	0	0	0	0	0	0	0	0	0	0	1	0	0	0	0	0	0	0	0	0	0	1	0	0	0	0
TAGGCATG_G16	44-48	Induced	0	0	0	0	0	0	0	0	0	0	0	0	0	2	0	0	0	1	0	0	0	0	1	0	0	0	0	0	0	0	0	4	0	0	0	0	0	0	0	0	0	0	0	0	0	0	0
TAGGCATG_G17	44-48	Induced	1	1	0	1	0	0	0	0	0	0	0	0	0	0	0	1	0	0	0	0	0	0	0	1	1	0	2	1	0	1	0	1	0	0	0	0	0	0	0	0	0	0	1	1	0	0	0
TAGGCATG_G18	44-48	Induced	0	0	0	0	0	0	0	0	0	4	0	0	0	0	0	0	1	0	0	0	0	0	0	0	0	0	0	0	0	0	0	0	0	0	0	0	0	0	0	0	0	1	0	0	0	1	0
TAGGCATG_G19	44-48	Induced	0	0	0	1	0	0	0	1	0	0	6	0	0	0	0	0	0	0	0	0	0	0	0	0	0	0	1	0	0	0	0	2	0	0	0	0	1	0	0	2	1	1	5	0	0	0	0
TAGGCATG_G20	44-48	Induced	0	0	0	0	0	0	0	0	0	0	1	0	0	0	1	1	0	1	0	0	0	0	0	0	1	0	1	0	0	0	0	1	0	0	0	0	0	0	0	0	0	0	0	0	0	0	0
TAGGCATG_G21	44-48	Induced	0	0	0	1	0	0	1	0	0	0	0	0	0	0	0	0	1	0	0	0	0	0	0	0	0	0	0	0	0	0	0	1	0	0	0	0	0	0	0	0	0	0	0	0	0	0	0
TAGGCATG_G22	44-48	Induced	0	0	0	0	0	0	0	0	0	0	0	0	0	0	0	0	0	0	0	0	0	0	0	0	0	0	0	0	0	0	0	0	0	1	0	0	0	0	0	0	0	0	0	0	0	0	0
TAGGCATG_G23	44-48	Induced	0	1	0	0	0	0	0	0	1	0	0	0	0	0	1	0	0	0	0	0	0	0	0	1	0	0	0	0	0	0	0	1	0	1	0	1	0	0	0	0	0	2	0	0	0	1	0
TAGGCATG_G24	44-48	Induced	0	0	0	1	0	0	0	0	0	0	0	0	2	0	1	0	0	0	0	0	0	0	0	0	0	0	0	0	0	0	0	2	0	0	0	0	0	0	0	0	0	0	0	0	0	0	0
TAGGCATG_H1	44-48	Induced	0	0	0	0	0	0	0	0	0	0	0	0	0	0	0	0	0	0	0	0	0	0	0	0	0	0	0	0	0	1	0	0	0	0	0	0	0	0	0	0	0	0	0	0	0	0	0
TAGGCATG_H2	44-48	Induced	0	0	0	0	0	0	0	0	0	0	0	0	0	1	0	0	0	0	0	0	0	0	1	0	0	0	0	0	0	0	0	0	0	0	0	0	0	0	0	0	0	0	0	0	0	0	0
TAGGCATG_H3	44-48	Induced	0	0	0	0	0	0	0	0	0	0	0	0	0	0	0	0	0	1	0	0	0	0	0	0	1	0	0	0	0	0	0	1	0	0	0	1	2	0	0	0	0	0	3	0	0	0	0
TAGGCATG_H4	44-48	Induced	0	0	0	0	0	0	0	0	0	0	0	0	0	0	0	2	0	1	0	0	0	0	0	0	0	0	0	0	0	0	0	0	0	0	0	0	0	0	0	0	0	0	0	0	0	0	0
TAGGCATG_H5	44-48	Induced	0	0	0	0	0	0	0	0	0	0	0	0	0	0	0	0	0	0	0	0	0	0	0	0	0	0	0	0	0	2	0	0	0	0	0	0	0	0	0	3	0	0	2	0	0	0	0
TAGGCATG_H6	44-48	Induced	0	0	0	0	0	0	0	0	0	0	0	0	0	0	0	0	0	0	0	0	0	0	0	0	0	0	0	0	1	0	0	0	0	0	0	0	0	0	0	0	0	0	2	0	0	0	0
TAGGCATG_H7	44-48	Induced	0	0	0	0	0	0	0	0	1	0	0	0	0	1	0	0	0	1	0	0	0	1	0	0	0	0	0	0	0	0	0	6	0	0	0	0	0	0	0	0	0	0	1	0	0	1	0
TAGGCATG_H8	44-48	Induced	0	0	0	0	0	0	0	0	0	0	0	0	0	0	0	0	0	1	0	0	0	0	0	0	0	0	0	0	0	0	0	1	0	0	7	3	0	0	0	0	0	0	13	0	0	0	0
TAGGCATG_H9	44-48	Induced	0	0	0	0	0	0	0	0	0	2	0	0	0	0	0	0	0	0	0	0	0	0	0	0	0	0	0	0	0	0	0	1	0	1	0	0	0	0	0	0	0	0	7	0	0	0	0
TAGGCATG_H11	44-48	Induced	0	0	0	0	0	0	0	0	12	0	1	0	0	0	0	0	0	0	0	0	0	0	0	0	0	0	0	0	0	0	0	1	0	0	0	0	0	0	0	1	0	1	0	0	0	0	0
TAGGCATG_H13	44-48	Induced	0	0	0	0	0	0	0	0	0	0	1	0	0	0	0	0	0	0	0	0	0	0	0	0	0	0	0	0	0	0	0	0	0	0	0	0	0	0	0	0	0	0	0	0	0	0	0
TAGGCATG_H14	44-48	Induced	0	0	0	0	0	0	0	0	0	0	8	0	0	0	0	0	0	0	0	0	0	0	0	0	0	0	0	0	0	0	0	1	0	0	0	0	0	0	0	0	0	0	0	0	0	0	0
TAGGCATG_H15	44-48	Induced	1	0	0	0	0	0	0	0	0	0	0	0	0	1	0	0	0	0	0	0	0	0	0	0	0	0	0	0	0	1	0	1	0	0	0	0	0	0	0	0	0	0	1	0	0	0	0
TAGGCATG_H16	44-48	Induced	0	1	0	0	0	0	0	0	0	0	0	0	0	0	0	0	0	0	0	0	0	0	0	0	5	0	0	1	0	0	0	2	0	0	0	0	1	0	0	0	0	0	1	0	0	0	0
TAGGCATG_H17	44-48	Induced	0	0	0	0	0	0	0	1	0	0	1	1	0	0	0	0	0	0	0	0	0	0	0	0	0	0	2	0	0	1	0	1	0	0	0	0	0	0	0	0	0	0	0	0	0	0	0
TAGGCATG_H18	44-48	Induced	0	0	0	1	0	0	0	0	0	0	0	0	0	0	0	2	0	0	0	0	0	0	0	0	0	0	1	0	0	0	0	1	0	1	0	1	0	0	0	0	1	0	0	1	0	0	0
TAGGCATG_H19	44-48	Induced	0	0	0	1	0	0	0	0	0	0	0	1	0	0	1	0	0	0	0	1	0	0	0	0	0	0	0	0	0	0	0	0	0	0	0	0	0	0	0	0	1	0	1	0	0	0	0
TAGGCATG_H20	44-48	Induced	1	0	0	0	0	0	0	0	0	0	0	0	0	0	0	0	0	1	0	0	0	1	0	0	0	0	0	0	0	0	0	2	0	1	0	0	0	0	0	2	0	0	0	0	0	0	0
TAGGCATG_H21	44-48	Induced	0	0	0	0	0	0	0	0	0	0	0	0	0	0	0	0	0	1	0	0	0	0	0	0	0	0	9	0	0	0	0	0	0	0	0	0	0	0	0	0	0	1	0	0	0	0	0
TAGGCATG_H23	44-48	Induced	0	0	0	0	0	0	0	0	0	0	0	0	0	0	0	1	1	0	0	0	0	0	0	0	0	0	4	0	0	1	0	2	0	0	0	0	0	0	0	0	0	0	0	0	0	0	0
TAGGCATG_H24	44-48	Induced	0	0	0	0	0	0	0	0	0	0	0	0	0	0	0	0	0	0	0	0	0	0	0	0	0	0	0	0	0	0	0	1	0	4	0	0	0	0	2	0	0	0	1	0	0	0	0
TAGGCATG_I1	44-48	Induced	0	0	0	0	0	0	0	0	0	0	0	0	0	0	1	0	0	0	0	0	0	0	0	0	0	2	1	0	0	0	0	1	0	0	0	0	0	0	0	0	0	1	1	0	0	0	0
TAGGCATG_I2	44-48	Induced	0	0	0	0	0	0	0	0	1	0	0	0	0	0	0	0	0	0	0	0	0	0	0	1	0	0	1	0	0	0	0	2	0	1	0	0	0	0	0	1	0	0	1	0	0	0	0
TAGGCATG_I3	44-48	Induced	0	0	0	0	0	0	0	0	0	0	0	0	0	0	0	0	2	0	0	0	0	0	0	0	0	0	2	0	0	0	0	0	0	0	0	0	0	0	0	0	0	0	0	0	0	2	0
TAGGCATG_I4	44-48	Induced	0	2	0	0	0	0	0	0	0	0	0	0	0	1	0	0	0	0	1	0	0	0	0	0	0	0	5	0	0	0	0	0	0	0	0	0	0	0	0	0	0	0	3	0	0	0	0
TAGGCATG_I5	44-48	Induced	2	0	0	0	0	0	0	0	2	0	1	0	0	0	3	1	0	1	1	0	0	0	0	0	0	0	0	1	0	0	0	4	0	0	0	0	0	0	0	2	1	0	0	0	0	0	0
TAGGCATG_I6	44-48	Induced	0	0	0	0	0	0	0	0	0	0	0	0	0	0	0	1	0	0	0	0	0	0	0	0	0	0	0	0	0	0	1	0	0	0	0	0	0	0	0	1	0	0	1	0	0	0	0
TAGGCATG_I7	44-48	Induced	0	0	0	0	0	0	0	0	1	0	0	0	0	0	0	0	0	0	0	0	0	1	12	1	0	0	1	0	0	0	0	2	0	0	0	0	1	0	0	0	0	0	14	0	0	0	0
TAGGCATG_I8	44-48	Induced	0	1	0	0	0	0	0	0	1	9	1	0	0	0	0	1	0	0	0	0	0	0	0	1	0	0	0	1	0	0	0	0	0	0	0	0	0	0	0	0	0	0	0	0	0	0	0
TAGGCATG_I9	44-48	Induced	0	0	0	0	0	0	0	0	0	0	0	0	0	0	0	0	0	0	0	0	0	0	0	1	0	0	1	0	0	0	0	1	0	0	0	0	0	0	0	0	0	0	0	0	0	0	0
TAGGCATG_I10	44-48	Induced	0	2	0	0	0	0	0	0	0	0	1	0	0	0	0	0	0	0	0	0	0	0	0	1	0	0	0	0	0	0	0	13	0	0	0	0	0	0	0	0	1	0	2	0	0	0	0
TAGGCATG_I11	44-48	Induced	0	0	0	0	0	0	0	0	0	0	0	0	0	0	0	0	0	0	0	0	1	2	0	0	0	0	1	0	1	0	0	2	0	0	0	0	0	0	0	0	0	0	0	0	0	2	0
TAGGCATG_I12	44-48	Induced	1	2	0	2	0	0	0	0	3	2	0	0	0	1	0	0	0	0	0	0	0	1	0	0	0	1	0	1	0	0	0	4	0	0	0	0	3	0	0	0	0	0	2	0	0	3	0
TAGGCATG_I13	44-48	Induced	0	3	0	0	0	0	0	1	1	0	1	0	0	0	0	0	0	0	0	0	0	0	0	0	0	1	4	7	0	0	0	3	0	1	0	0	1	0	0	1	1	0	1	0	0	0	0
TAGGCATG_I14	44-48	Induced	0	0	0	0	0	0	0	0	1	0	0	0	0	0	0	1	0	0	0	0	0	3	0	0	0	0	1	0	0	0	0	2	0	0	0	0	0	0	0	0	0	0	2	0	0	0	0
TAGGCATG_I15	44-48	Induced	1	1	1	0	0	0	0	0	0	1	3	0	0	0	0	0	0	2	0	0	0	0	1	0	0	1	1	0	0	0	0	1	0	0	1	0	0	0	0	2	0	0	1	0	0	1	0
TAGGCATG_I16	44-48	Induced	0	0	0	7	0	0	0	0	2	1	3	1	0	0	0	0	1	0	0	0	0	6	0	0	1	0	0	2	0	0	1	20	0	0	0	1	5	0	0	0	0	1	1	0	0	2	0
TAGGCATG_I17	44-48	Induced	0	2	0	0	0	0	0	0	0	1	0	0	0	0	0	1	0	0	0	0	0	0	0	0	0	0	0	0	0	0	0	2	0	0	0	0	0	0	0	6	0	0	1	0	0	0	0
TAGGCATG_I18	44-48	Induced	2	4	0	3	0	0	0	0	2	1	2	0	0	0	1	2	1	0	0	0	0	0	0	1	0	0	1	0	0	0	0	5	0	0	0	0	0	0	0	0	0	0	4	0	0	0	0
TAGGCATG_I19	44-48	Induced	0	0	0	0	0	1	0	0	0	1	0	0	0	0	0	1	2	0	1	0	0	0	0	0	0	0	1	2	0	0	0	1	0	1	0	0	0	0	0	1	0	0	0	0	0	0	0
TAGGCATG_I20	44-48	Induced	0	0	0	1	0	0	0	1	1	0	0	0	0	4	0	0	0	0	0	0	0	2	0	0	0	0	1	1	0	0	0	4	0	0	0	0	1	0	0	0	0	0	0	0	0	0	0
TAGGCATG_I21	44-48	Induced	0	0	1	0	0	0	0	0	0	0	0	0	0	0	0	0	0	0	0	0	0	1	0	0	0	0	1	0	0	1	0	0	0	0	0	0	0	0	0	0	0	0	1	0	0	0	0
TAGGCATG_I22	44-48	Induced	0	0	0	0	0	0	0	0	1	0	0	0	0	0	0	0	0	0	0	0	0	0	0	0	0	0	0	1	0	0	0	1	0	0	0	0	0	0	3	0	0	0	0	0	0	0	0
TAGGCATG_I23	44-48	Induced	0	0	2	0	0	0	0	0	0	1	2	0	0	0	0	0	0	1	0	0	0	0	0	0	0	0	3	0	0	0	0	0	0	0	0	0	0	0	0	9	1	1	0	0	0	1	0
TAGGCATG_I24	44-48	Induced	0	0	0	0	0	0	0	0	0	0	0	0	1	0	0	0	0	1	0	0	0	0	0	0	0	0	0	1	0	0	0	6	0	1	0	1	0	0	0	0	0	0	1	0	0	1	0
TAGGCATG_J1	44-48	Induced	0	0	0	0	0	0	0	0	0	0	0	0	0	0	0	0	1	0	0	0	0	0	0	1	0	0	0	0	0	0	0	0	0	0	0	0	0	0	0	0	0	0	0	0	0	1	0
TAGGCATG_J2	44-48	Induced	0	0	0	1	0	0	0	0	1	0	1	0	0	0	0	0	1	0	1	0	0	0	0	0	0	0	0	0	0	0	0	1	0	0	0	0	0	0	0	0	1	0	1	0	0	0	0
TAGGCATG_J3	44-48	Induced	0	0	0	0	0	0	0	0	1	0	2	0	1	0	0	0	0	0	0	1	0	0	0	0	0	0	1	0	0	0	0	0	0	0	0	1	1	0	0	0	1	0	2	0	0	0	0
TAGGCATG_J4	44-48	Induced	0	0	0	0	0	0	0	1	1	0	0	0	0	0	0	1	0	0	0	0	0	0	0	0	0	0	2	0	0	0	0	1	0	0	0	0	1	0	0	0	0	0	0	0	0	0	0
TAGGCATG_J5	44-48	Induced	0	0	0	0	0	0	0	0	0	1	0	0	0	0	0	0	0	1	0	0	0	0	0	5	0	0	0	0	0	0	2	0	0	1	0	0	2	0	0	0	0	0	2	0	0	0	0
TAGGCATG_J6	44-48	Induced	0	0	0	0	0	0	0	0	0	0	0	0	0	0	1	0	0	0	1	0	0	0	0	0	0	0	1	2	0	0	0	0	0	0	0	0	0	0	0	0	0	0	0	0	0	0	0
TAGGCATG_J7	44-48	Induced	1	0	0	0	0	0	0	0	0	0	0	0	0	1	0	0	0	1	0	0	0	0	0	0	0	0	2	0	0	0	0	7	0	0	0	0	1	0	0	0	0	0	3	0	0	0	0
TAGGCATG_J8	44-48	Induced	0	0	2	0	0	0	0	0	0	0	0	0	0	0	0	1	0	2	0	0	0	0	0	0	0	0	0	0	0	0	0	1	0	0	0	0	1	0	0	1	0	0	1	0	0	1	0
TAGGCATG_J9	44-48	Induced	0	0	0	0	0	0	0	0	1	0	0	0	0	1	0	0	0	0	0	0	0	1	0	0	0	0	0	0	0	1	0	4	0	0	0	0	1	0	0	0	0	0	2	0	0	0	0
TAGGCATG_J10	44-48	Induced	0	1	0	0	0	0	0	0	1	0	2	0	0	0	0	0	0	1	0	0	0	1	1	0	0	0	0	0	0	0	0	1	0	0	0	0	1	0	0	0	0	0	1	0	0	0	0
TAGGCATG_J11	44-48	Induced	0	0	0	2	0	0	0	0	0	0	0	0	1	0	1	0	1	1	0	0	0	4	0	0	0	1	1	0	0	1	1	2	0	0	0	0	6	0	0	0	1	1	4	0	1	0	0
TAGGCATG_J12	44-48	Induced	1	1	0	0	0	0	0	0	0	1	0	0	0	0	0	0	1	0	1	0	0	0	1	1	0	0	0	1	0	1	0	1	0	0	0	0	1	0	0	0	0	1	3	0	0	0	0
TAGGCATG_J13	44-48	Induced	0	2	0	0	0	0	0	0	4	0	0	0	0	0	1	0	1	0	1	0	0	1	0	0	0	0	1	0	0	1	0	1	0	0	0	0	0	0	0	0	0	0	1	0	0	0	0
TAGGCATG_J14	44-48	Induced	0	0	0	0	0	0	1	2	0	1	1	0	0	0	1	1	0	2	0	0	0	3	0	0	0	0	2	0	0	0	0	1	0	0	0	0	0	0	0	1	0	0	1	0	0	0	0
TAGGCATG_J15	44-48	Induced	0	1	0	1	0	0	0	1	0	0	0	0	0	0	0	0	1	0	0	0	0	0	0	0	0	0	0	0	0	0	0	3	0	0	0	0	2	0	0	0	0	0	4	0	0	0	0
TAGGCATG_J16	44-48	Induced	0	1	0	0	0	0	0	0	1	0	0	0	0	0	0	0	0	0	0	0	0	0	0	0	0	0	4	0	0	1	1	0	0	0	1	0	0	0	0	0	1	0	2	0	0	0	0
TAGGCATG_J17	44-48	Induced	0	0	0	0	0	0	0	0	0	9	0	0	0	0	0	0	0	2	0	1	0	0	0	0	0	0	1	0	0	0	0	2	0	0	0	0	1	0	0	2	0	0	0	0	0	0	0
TAGGCATG_J18	44-48	Induced	0	0	0	0	0	0	0	0	0	1	0	0	0	0	0	1	0	0	0	0	0	0	0	0	0	0	0	0	0	0	0	1	0	1	0	0	0	0	0	0	1	0	1	0	0	0	0
TAGGCATG_J19	44-48	Induced	0	1	0	2	0	0	0	0	0	0	1	0	1	0	0	0	0	0	0	0	0	1	0	0	0	0	0	1	0	0	0	3	0	0	0	0	1	0	0	0	0	0	1	0	0	0	0
TAGGCATG_J20	44-48	Induced	0	0	0	0	0	0	0	0	1	0	0	0	0	0	0	0	0	0	2	0	0	0	0	0	0	0	0	0	1	0	0	0	0	1	0	1	0	0	0	0	0	0	1	0	0	0	0
TAGGCATG_J21	44-48	Induced	0	0	0	1	0	0	0	0	1	0	0	0	0	0	0	0	0	2	1	0	0	0	0	0	0	0	0	0	0	0	0	1	0	0	0	0	0	0	0	2	0	0	0	1	0	0	0
TAGGCATG_J22	44-48	Induced	0	0	0	0	0	0	0	0	1	0	1	0	0	1	1	0	0	0	0	0	0	0	0	1	0	0	3	0	0	2	0	1	0	1	0	0	0	0	0	0	0	0	0	0	0	0	0
TAGGCATG_J23	44-48	Induced	0	1	0	1	0	0	0	0	0	0	0	0	0	0	0	0	0	1	2	0	0	0	1	0	0	0	4	0	0	0	1	2	0	0	0	0	0	0	0	0	0	1	1	0	0	0	0
TAGGCATG_J24	44-48	Induced	1	1	0	0	0	0	0	0	1	0	0	0	0	0	0	0	0	0	0	0	0	0	1	0	0	0	2	0	0	1	0	0	0	0	0	0	0	0	0	0	0	1	1	0	0	1	0
TAGGCATG_K1	44-48	Induced	0	0	0	1	0	0	0	1	1	1	4	0	0	1	0	0	0	2	1	0	0	0	0	0	0	0	2	0	1	0	0	1	0	0	0	1	0	0	1	1	0	0	4	1	1	4	0
TAGGCATG_K2	44-48	Induced	0	0	0	1	0	0	0	1	0	0	0	1	0	0	0	0	1	0	0	0	0	0	0	0	0	0	0	0	0	1	0	1	0	0	0	0	1	0	0	0	0	0	9	0	0	0	0
TAGGCATG_K3	44-48	Induced	0	0	0	11	0	0	1	0	1	0	1	0	1	0	1	1	0	2	0	0	0	2	1	0	0	1	1	2	0	0	0	7	1	0	0	0	3	0	0	2	0	1	1	0	0	1	0
TAGGCATG_K4	44-48	Induced	0	1	0	3	0	0	0	1	0	0	0	0	2	0	2	0	0	0	0	0	0	0	0	0	0	0	0	0	0	0	0	3	0	0	0	0	2	0	0	1	0	0	4	0	0	0	0
TAGGCATG_K5	44-48	Induced	0	2	0	0	0	0	0	1	1	0	0	0	0	0	1	0	0	0	0	0	0	0	0	0	0	1	0	0	0	0	0	0	0	0	1	0	0	0	0	0	0	0	3	0	0	0	0
TAGGCATG_K6	44-48	Induced	0	0	0	0	0	0	0	2	0	0	0	0	1	0	0	0	0	0	0	0	0	0	0	0	0	0	0	4	0	0	0	0	0	0	0	0	2	0	0	0	0	1	0	0	0	0	0
TAGGCATG_K7	44-48	Induced	0	1	0	0	0	0	0	2	0	0	0	0	0	0	3	0	0	0	0	0	0	0	0	0	0	0	0	0	0	1	0	1	0	1	0	0	0	0	1	0	0	0	2	0	0	0	0
TAGGCATG_K8	44-48	Induced	0	1	0	0	0	0	0	0	0	0	0	0	0	0	0	0	0	0	0	0	0	1	0	0	0	0	2	1	0	0	0	0	0	0	0	0	1	0	0	0	0	0	3	0	0	0	0
TAGGCATG_K9	44-48	Induced	0	0	0	0	0	0	0	0	0	0	0	0	0	0	0	1	0	0	0	0	0	0	0	1	0	0	0	0	0	0	0	0	0	0	0	0	0	0	0	0	0	0	0	0	0	0	0
TAGGCATG_K10	44-48	Induced	0	1	0	0	0	0	0	0	0	0	1	0	0	0	0	0	0	0	1	0	0	0	0	1	0	0	0	0	0	2	0	0	0	0	0	0	1	0	0	0	0	0	1	0	0	0	0
TAGGCATG_K11	44-48	Induced	0	0	0	0	0	0	0	0	0	0	0	0	0	0	0	0	0	0	0	0	0	0	0	0	0	0	4	0	0	0	0	2	0	0	0	0	0	0	0	0	0	0	1	0	0	0	0
TAGGCATG_K12	44-48	Induced	0	1	0	0	0	0	0	0	0	0	2	0	1	1	0	1	0	0	0	0	0	0	0	0	0	0	0	0	0	0	0	1	0	1	0	2	1	0	0	0	0	0	0	0	0	0	0
TAGGCATG_K13	44-48	Induced	0	0	0	0	0	0	0	1	0	0	1	0	0	0	0	1	0	0	0	0	0	0	0	0	0	0	6	0	0	1	0	0	0	0	0	0	0	0	0	0	0	0	0	0	0	0	0
TAGGCATG_K14	44-48	Induced	0	0	0	2	0	0	0	0	0	0	0	0	0	0	0	0	0	1	0	0	0	0	1	0	0	0	0	0	0	0	0	1	0	0	0	0	0	0	0	0	0	0	0	0	0	0	0
TAGGCATG_K15	44-48	Induced	0	2	0	1	0	0	0	0	0	0	0	0	0	0	0	0	0	0	0	0	0	0	0	0	0	0	0	2	0	0	0	3	0	0	0	0	0	0	0	0	1	0	1	0	0	0	0
TAGGCATG_K16	44-48	Induced	0	3	0	1	0	0	0	4	0	0	5	0	0	0	1	0	0	2	1	0	0	0	0	0	0	0	0	1	0	0	0	5	0	0	0	0	1	0	0	5	0	0	1	0	0	1	0
TAGGCATG_K17	44-48	Induced	0	0	0	1	0	0	0	0	3	0	0	0	0	2	0	2	0	1	0	0	0	1	0	0	0	0	2	0	1	0	0	6	0	0	0	0	0	0	0	2	0	0	2	0	0	1	0
TAGGCATG_K18	44-48	Induced	0	0	0	0	0	0	0	0	0	0	0	0	0	0	0	3	0	0	2	0	0	3	0	0	0	0	3	1	0	1	0	1	0	1	0	0	0	0	0	0	0	0	3	0	0	1	1
TAGGCATG_K19	44-48	Induced	0	1	0	0	0	0	0	0	0	0	0	0	0	1	0	0	0	1	0	0	0	0	0	0	0	0	0	0	0	0	0	3	0	0	0	0	0	0	0	0	0	0	0	0	0	0	0
TAGGCATG_K20	44-48	Induced	0	0	0	0	0	0	0	0	0	0	0	0	0	0	0	0	0	0	0	0	0	1	0	0	0	0	0	0	0	0	0	0	0	0	0	1	1	0	0	0	1	0	0	0	0	0	0
TAGGCATG_K21	44-48	Induced	0	0	0	1	0	0	0	0	0	0	1	0	0	0	0	0	0	0	0	0	0	0	0	0	0	0	0	0	0	0	0	1	0	1	0	0	1	0	0	0	0	0	0	0	0	0	0
TAGGCATG_K22	44-48	Induced	0	0	0	1	0	0	0	0	0	0	0	0	0	0	0	0	0	4	0	0	0	0	0	0	0	0	0	0	0	0	0	0	0	0	0	0	0	0	0	0	1	0	0	0	0	0	0
TAGGCATG_K23	44-48	Induced	0	0	0	0	0	0	0	0	0	0	0	0	0	0	0	1	0	0	0	0	0	0	0	0	0	0	0	0	0	0	0	0	0	0	0	0	0	0	0	0	0	1	0	0	0	0	0
TAGGCATG_K24	44-48	Induced	0	1	0	0	0	0	0	0	0	0	4	0	0	0	0	0	0	0	0	0	0	0	0	0	0	0	3	0	0	0	0	0	0	0	1	0	0	0	0	0	0	0	0	0	0	0	0
TAGGCATG_L1	44-48	Induced	1	2	0	0	0	0	0	0	0	0	1	0	0	0	0	0	0	0	0	0	0	0	0	1	0	0	0	0	0	0	0	2	0	0	0	0	2	0	0	0	0	0	5	0	0	0	0
TAGGCATG_L2	44-48	Induced	0	0	0	0	0	0	0	0	0	0	0	0	0	0	0	0	0	0	0	0	0	0	0	0	0	0	0	0	0	0	0	0	0	0	0	0	1	0	0	0	0	0	2	0	0	0	0
TAGGCATG_L3	44-48	Induced	0	0	0	2	0	0	1	3	2	0	2	0	0	0	0	0	0	1	0	0	0	0	0	0	0	0	3	1	0	1	0	2	0	0	0	0	1	0	0	0	0	0	3	0	0	0	0
TAGGCATG_L4	44-48	Induced	0	0	0	0	0	0	0	0	0	0	1	0	0	0	1	0	0	0	0	0	0	0	0	0	0	0	0	0	0	0	0	1	0	0	0	0	0	0	0	0	0	0	0	0	0	0	0
TAGGCATG_L5	44-48	Induced	1	0	0	0	0	0	0	0	0	0	0	0	0	0	0	0	0	0	0	0	0	0	0	0	1	0	0	0	0	0	0	0	0	0	0	0	1	0	0	0	0	0	1	0	0	1	0
TAGGCATG_L6	44-48	Induced	0	0	0	0	0	0	1	0	0	1	0	0	0	0	0	0	0	1	10	0	0	0	1	1	1	0	1	0	0	0	0	1	0	1	0	0	1	0	0	0	0	0	0	0	0	2	0
TAGGCATG_L7	44-48	Induced	0	0	0	0	0	0	0	0	1	0	0	0	0	0	0	0	0	0	0	0	0	0	0	0	0	0	0	0	0	0	0	0	0	0	0	0	0	0	0	1	0	0	0	0	0	1	0
TAGGCATG_L8	44-48	Induced	0	0	0	0	0	0	0	0	0	0	0	0	0	0	0	0	0	1	0	0	0	0	0	0	0	0	0	0	0	0	0	0	0	0	0	0	1	0	0	0	1	0	0	0	0	0	0
TAGGCATG_L9	44-48	Induced	0	0	0	0	0	0	0	0	0	1	0	0	0	0	0	0	1	0	0	0	0	0	1	0	0	0	0	0	0	0	0	0	0	0	0	0	0	0	0	0	0	0	1	0	0	0	0
TAGGCATG_L10	44-48	Induced	0	0	0	1	0	0	0	1	0	0	1	0	0	0	0	0	1	0	1	0	0	0	1	0	1	0	1	0	0	1	0	8	0	1	0	0	2	0	0	0	0	0	2	0	0	1	0
TAGGCATG_L12	44-48	Induced	0	0	0	0	0	0	0	0	1	0	0	0	0	0	2	0	0	0	0	1	0	0	0	2	0	0	0	0	0	0	0	1	0	8	0	2	0	0	0	1	0	0	2	0	0	0	0
TAGGCATG_L13	44-48	Induced	0	0	0	0	0	0	0	0	0	0	0	0	0	0	0	0	0	0	1	0	0	0	0	0	0	0	0	0	0	0	0	1	0	0	0	0	0	0	0	0	0	0	1	0	1	0	0
TAGGCATG_L14	44-48	Induced	0	1	0	15	0	0	0	0	0	0	4	0	0	0	0	0	0	0	0	0	0	0	1	0	0	0	1	0	0	0	0	1	0	0	0	0	1	0	0	1	0	0	4	0	0	0	0
TAGGCATG_L15	44-48	Induced	0	2	0	0	0	0	0	0	0	0	0	0	0	0	0	1	0	0	0	0	0	0	0	1	0	0	0	0	0	0	0	0	0	0	0	0	0	0	0	0	0	0	0	0	0	0	0
TAGGCATG_L16	44-48	Induced	0	1	0	1	0	0	0	0	2	1	0	0	0	1	0	0	2	0	1	0	0	1	0	0	0	0	0	0	0	6	0	2	0	0	1	0	0	0	0	0	1	0	2	0	0	0	0
TAGGCATG_L17	44-48	Induced	0	1	0	1	0	0	0	0	1	0	0	0	1	0	0	0	0	0	1	0	0	0	0	0	0	0	2	1	0	1	0	2	0	3	0	0	4	0	0	0	0	1	3	0	0	0	0
TAGGCATG_L18	44-48	Induced	0	0	0	0	0	0	0	0	0	0	0	0	0	0	0	1	0	0	0	0	0	0	0	0	1	0	0	1	0	0	0	2	0	0	0	1	0	0	0	1	0	0	0	0	0	0	0
TAGGCATG_L19	44-48	Induced	0	0	0	0	0	0	0	0	0	0	1	0	0	0	0	0	0	0	0	0	0	0	1	0	0	0	0	0	0	0	0	1	0	0	0	0	1	0	0	0	0	0	1	0	0	1	0
TAGGCATG_L20	44-48	Induced	0	1	0	0	0	0	0	0	0	0	0	0	0	0	0	0	0	0	0	0	0	0	1	0	0	0	0	0	0	0	0	9	0	0	0	0	0	0	0	0	1	0	0	3	0	1	0
TAGGCATG_L21	44-48	Induced	0	1	0	0	0	0	0	0	0	0	0	0	0	0	0	0	0	0	0	0	0	0	0	0	0	0	1	0	0	0	0	0	0	0	0	0	0	0	0	0	0	0	0	0	0	2	0
TAGGCATG_L22	44-48	Induced	0	0	0	0	0	0	0	0	0	0	0	0	0	0	0	0	0	0	0	0	0	0	0	0	0	0	0	0	2	0	0	0	0	0	0	0	0	0	0	0	0	0	1	0	0	0	0
TAGGCATG_L23	44-48	Induced	1	0	0	0	0	1	0	0	0	0	1	0	0	0	0	0	1	0	2	0	0	2	0	0	0	0	0	0	0	0	0	2	0	0	0	0	0	0	1	0	0	0	0	0	0	0	0
TAGGCATG_L24	44-48	Induced	0	1	0	0	0	0	2	0	0	0	1	0	0	0	0	0	0	2	1	0	0	0	0	0	0	0	0	0	0	0	0	0	0	0	0	0	0	0	0	0	0	0	0	0	0	0	0
TAGGCATG_M2	44-48	Induced	0	0	0	2	0	0	0	0	0	0	0	0	0	1	0	1	0	0	0	0	0	2	1	0	0	0	0	0	0	0	0	3	0	0	0	0	1	0	0	0	0	0	0	0	0	1	0
TAGGCATG_M3	44-48	Induced	0	0	0	0	0	0	0	0	1	0	0	0	0	0	0	0	0	1	0	0	0	0	0	0	0	0	0	0	0	0	0	0	0	0	0	0	0	0	0	0	0	0	0	0	0	0	0
TAGGCATG_M4	44-48	Induced	0	1	0	1	0	0	0	0	0	0	0	0	0	0	0	0	0	0	0	0	0	0	0	0	0	0	1	0	0	0	0	2	0	0	0	0	0	0	0	0	0	0	1	0	0	0	0
TAGGCATG_M5	44-48	Induced	0	0	0	0	0	0	0	0	0	0	0	0	0	0	0	0	0	0	0	0	0	0	0	0	0	0	1	0	1	0	0	0	0	0	2	0	1	0	0	0	0	0	2	0	0	0	0
TAGGCATG_M6	44-48	Induced	0	1	0	0	0	0	0	0	0	0	0	0	0	0	0	0	0	1	0	0	0	0	0	0	0	0	1	0	0	0	0	0	0	0	0	0	0	0	0	2	0	0	0	0	0	0	0
TAGGCATG_M7	44-48	Induced	0	2	0	0	0	0	0	0	0	0	0	0	0	0	0	0	1	0	1	0	0	1	0	0	0	0	0	0	0	0	0	0	0	0	0	0	0	0	0	0	0	0	1	0	0	0	0
TAGGCATG_M8	44-48	Induced	0	1	0	0	0	0	0	0	10	0	0	0	0	1	0	1	0	0	0	0	0	0	0	0	1	0	0	0	0	0	0	2	0	0	0	0	0	0	0	0	1	0	3	0	0	0	0
TAGGCATG_M9	44-48	Induced	0	0	0	0	0	0	0	0	0	0	0	0	0	1	0	2	0	1	0	0	0	0	0	0	0	0	0	0	0	1	0	0	0	0	0	0	0	0	0	0	0	0	0	0	0	1	0
TAGGCATG_M10	44-48	Induced	0	0	0	0	0	0	0	0	0	0	0	0	0	0	0	1	0	1	0	0	0	0	0	0	0	0	1	0	0	0	0	0	0	1	0	0	0	0	0	0	0	0	0	0	0	0	0
TAGGCATG_M11	44-48	Induced	0	0	0	0	0	0	0	0	0	0	1	0	0	0	0	0	0	1	0	0	0	0	0	0	0	0	0	0	0	0	0	1	0	0	0	0	1	0	0	0	0	0	0	0	0	1	0
TAGGCATG_M12	44-48	Induced	0	0	0	0	0	0	0	0	0	0	1	0	0	0	0	0	1	0	0	0	0	1	0	0	0	0	1	0	0	0	0	1	0	0	0	0	1	0	0	0	0	0	0	0	0	0	0
TAGGCATG_M13	44-48	Induced	0	2	0	1	0	0	0	0	0	0	1	0	0	0	0	0	1	0	0	2	0	0	0	0	1	0	5	0	0	1	0	1	0	0	0	0	3	0	0	0	0	1	0	0	1	1	0
TAGGCATG_M14	44-48	Induced	1	0	0	6	0	0	0	0	1	0	0	0	0	0	0	1	2	0	0	0	0	0	0	0	0	0	1	0	0	0	0	0	0	0	0	0	6	0	0	0	0	0	2	0	0	0	0
TAGGCATG_M15	44-48	Induced	0	12	1	1	0	0	0	0	0	1	0	0	0	0	0	0	0	0	0	0	0	0	0	0	0	0	0	1	0	0	0	1	0	0	0	0	0	0	0	1	0	0	1	0	0	0	0
TAGGCATG_M16	44-48	Induced	0	0	0	0	0	0	0	1	0	0	0	0	0	0	0	0	0	0	0	0	0	0	0	0	0	0	0	0	0	1	0	2	0	3	1	0	1	0	0	0	0	0	2	0	0	0	0
TAGGCATG_M17	44-48	Induced	0	1	0	0	0	0	0	0	1	0	0	0	0	0	0	0	0	0	0	0	0	0	0	0	1	0	0	0	0	0	0	2	0	0	0	0	9	0	0	0	0	1	0	0	0	0	0
TAGGCATG_M18	44-48	Induced	0	1	0	1	0	0	0	0	0	0	0	0	0	0	0	1	0	0	0	0	0	0	1	1	0	0	0	0	0	0	0	2	0	0	0	0	0	0	0	1	0	0	1	0	0	0	0
TAGGCATG_M19	44-48	Induced	0	3	0	0	0	0	0	0	0	1	0	0	0	0	0	0	0	0	0	0	0	0	0	0	0	0	5	0	1	0	0	1	0	0	0	0	0	0	0	0	0	0	0	1	0	0	0
TAGGCATG_M20	44-48	Induced	0	0	0	0	0	0	0	0	0	0	1	0	0	0	0	0	0	0	0	0	0	0	0	0	0	0	0	0	0	1	0	2	0	0	0	0	1	0	0	0	0	0	1	0	0	0	0
TAGGCATG_M21	44-48	Induced	0	0	0	0	0	0	0	0	0	0	0	0	1	0	0	0	0	0	0	0	0	0	0	0	0	0	0	0	0	0	0	2	0	0	0	0	1	0	0	0	1	1	1	0	0	0	0
TAGGCATG_M22	44-48	Induced	0	0	0	0	0	0	0	0	0	0	0	0	0	0	0	0	0	0	0	0	0	0	0	0	0	0	0	0	0	0	0	0	0	0	0	0	0	0	0	0	0	0	0	0	0	0	0
TAGGCATG_M23	44-48	Induced	0	0	0	0	0	0	0	0	0	0	0	0	0	0	0	0	0	0	0	0	0	1	1	0	0	0	2	0	0	0	0	0	0	0	0	0	0	0	0	1	0	0	0	0	0	0	0
TAGGCATG_M24	44-48	Induced	0	1	0	0	0	0	0	0	0	0	0	0	0	0	1	0	0	1	0	0	0	1	0	0	0	0	0	0	0	0	0	0	0	0	0	0	0	0	0	0	0	0	0	0	0	0	0
TAGGCATG_N1	44-48	Induced	0	0	0	0	0	0	0	0	0	0	0	0	0	0	0	0	1	0	0	0	0	0	0	0	0	0	0	0	0	0	0	0	0	0	0	0	0	0	0	0	0	0	0	0	0	0	0
TAGGCATG_N2	44-48	Induced	0	2	0	0	0	0	0	0	1	0	0	0	0	0	0	1	0	0	1	0	0	0	0	0	0	0	0	0	0	1	0	2	0	0	0	0	2	0	0	0	0	0	1	0	0	0	0
TAGGCATG_N3	44-48	Induced	0	1	0	0	0	0	0	0	0	0	0	0	0	0	0	0	0	2	0	0	0	0	0	0	0	0	0	0	0	0	0	0	0	0	0	0	1	0	0	0	0	0	1	0	0	0	0
TAGGCATG_N4	44-48	Induced	0	0	0	0	0	0	0	0	0	0	0	0	0	0	0	0	0	0	0	0	0	0	1	0	0	0	0	0	0	0	0	0	0	0	0	0	0	0	0	0	0	1	0	0	0	1	0
TAGGCATG_N5	44-48	Induced	0	0	1	0	0	0	0	1	0	0	0	0	0	0	0	0	0	1	0	0	0	0	0	0	0	0	0	0	0	0	0	0	0	0	0	0	3	0	0	1	0	0	0	0	0	0	0
TAGGCATG_N6	44-48	Induced	0	1	0	0	0	0	0	0	0	0	0	0	0	0	0	0	0	0	0	0	0	0	0	0	0	0	0	0	0	0	0	3	0	0	0	0	1	0	0	0	0	1	1	0	0	1	0
TAGGCATG_N8	44-48	Induced	0	2	0	2	0	0	0	0	0	0	0	0	0	0	0	1	0	1	0	0	0	1	0	1	0	0	0	1	0	0	0	1	0	0	0	0	0	0	0	0	0	0	1	0	0	1	0
TAGGCATG_N9	44-48	Induced	0	0	0	0	0	0	0	0	0	0	0	0	0	0	0	1	1	1	0	0	0	0	0	0	0	0	0	0	0	0	0	2	0	1	0	0	0	0	0	0	0	0	0	0	0	1	0
TAGGCATG_N10	44-48	Induced	0	1	0	0	0	0	0	0	0	1	0	0	0	0	0	0	0	0	0	0	0	1	0	0	0	0	0	0	0	0	0	0	0	0	0	0	0	0	0	0	0	0	3	1	0	0	0
TAGGCATG_N11	44-48	Induced	1	0	0	0	0	0	0	0	0	0	0	0	1	0	0	0	0	0	0	0	0	0	0	0	0	0	27	0	0	0	0	6	0	0	1	0	1	0	0	0	0	0	0	0	0	0	0
TAGGCATG_N12	44-48	Induced	0	0	0	0	0	0	0	0	0	0	0	0	0	0	0	0	0	1	0	0	0	1	0	0	0	0	0	0	0	1	0	1	0	0	0	0	0	0	0	1	0	0	1	0	0	0	0
TAGGCATG_N13	44-48	Induced	0	1	0	0	0	0	0	0	0	0	0	0	1	1	0	0	0	0	0	0	0	0	0	0	1	0	1	1	0	0	0	5	0	0	0	0	0	0	0	0	1	0	1	0	0	3	0
TAGGCATG_N14	44-48	Induced	0	0	0	0	0	0	0	1	0	0	0	0	0	0	0	0	0	0	0	0	0	1	0	0	0	0	0	0	0	0	0	3	0	0	0	0	0	0	0	0	0	0	0	0	0	0	0
TAGGCATG_N15	44-48	Induced	0	0	0	0	0	0	0	0	1	0	0	0	0	0	0	0	0	0	0	0	0	0	0	0	1	1	0	0	0	0	0	6	0	0	0	0	0	0	0	0	0	0	2	0	0	0	0
TAGGCATG_N16	44-48	Induced	0	0	0	1	0	0	0	0	0	0	0	0	0	0	0	0	0	0	0	0	0	0	0	0	0	0	0	0	0	0	0	0	0	0	0	0	0	0	0	0	1	0	0	0	0	0	0
TAGGCATG_N17	44-48	Induced	0	0	0	1	0	0	0	0	0	0	0	0	0	0	0	0	0	0	0	0	0	0	0	0	0	0	1	0	0	0	0	3	0	0	0	0	0	0	0	0	0	0	0	0	0	0	0
TAGGCATG_N18	44-48	Induced	0	1	0	0	0	0	0	0	1	0	0	0	0	0	0	0	0	0	0	0	0	0	0	0	0	0	1	0	0	2	0	0	0	0	0	0	0	0	0	0	0	0	0	0	0	1	0
TAGGCATG_N19	44-48	Induced	0	0	0	0	0	0	0	0	0	0	0	0	0	0	0	0	0	0	0	0	0	0	0	0	0	0	2	0	0	0	0	0	0	0	0	0	0	0	0	0	0	0	0	0	0	0	0
TAGGCATG_N20	44-48	Induced	0	0	0	1	0	0	0	0	0	0	0	0	0	0	0	0	0	0	0	0	0	0	1	0	0	0	1	0	0	0	0	0	0	0	0	0	0	0	0	0	0	0	3	0	0	0	0
TAGGCATG_N21	44-48	Induced	0	0	0	0	0	0	0	0	0	0	0	0	0	0	0	1	0	3	0	0	0	1	0	0	0	0	4	0	0	0	0	1	0	0	0	0	0	0	0	0	0	0	0	0	0	0	0
TAGGCATG_N22	44-48	Induced	0	1	0	0	0	0	0	0	0	0	1	0	0	0	0	0	0	0	0	0	0	0	0	0	0	1	2	0	0	0	0	0	0	0	0	0	1	0	0	0	0	0	0	0	0	0	0
TAGGCATG_N23	44-48	Induced	0	0	0	0	0	0	0	0	0	0	0	0	0	0	0	0	0	0	0	0	0	0	0	0	0	4	1	0	0	0	0	0	0	0	0	0	0	0	0	0	0	0	0	0	0	0	0
TAGGCATG_N24	44-48	Induced	0	0	0	0	0	0	0	0	0	0	0	0	0	0	0	1	1	0	0	0	0	0	3	0	0	0	0	0	0	0	0	2	0	0	0	0	0	0	0	0	0	0	0	0	0	1	0
TAGGCATG_O1	44-48	Uninduced	0	0	0	0	0	0	0	0	0	0	0	0	0	0	0	0	0	0	1	0	0	0	0	0	0	0	2	1	0	1	0	2	0	0	0	0	0	0	0	1	0	0	0	0	0	0	0
TAGGCATG_O2	44-48	Uninduced	0	2	0	0	0	0	0	0	0	0	0	0	0	0	0	0	1	0	0	0	0	3	1	0	0	0	1	0	0	0	0	2	0	0	0	0	0	0	0	2	0	0	1	0	0	1	0
TAGGCATG_O3	44-48	Uninduced	0	1	0	0	0	0	0	0	0	0	0	0	0	1	0	0	0	0	0	0	0	0	0	0	0	0	0	0	0	0	0	1	0	0	1	0	0	0	0	1	0	0	0	0	0	0	0
TAGGCATG_O4	44-48	Uninduced	0	1	0	0	1	0	0	1	2	1	1	0	0	1	0	1	0	0	0	0	0	0	1	1	0	0	1	0	0	0	0	1	0	0	0	0	1	0	0	1	0	1	1	0	0	1	0
TAGGCATG_O5	44-48	Uninduced	2	1	0	1	0	0	0	0	1	0	3	1	0	0	0	1	0	0	3	0	0	0	0	0	0	0	0	0	0	0	0	1	0	0	0	0	0	0	0	0	0	1	1	1	0	0	0
TAGGCATG_O6	44-48	Uninduced	0	0	0	0	0	0	0	0	0	0	0	0	0	0	0	1	0	1	0	0	0	2	0	0	0	0	2	0	0	0	0	1	0	0	0	0	0	0	0	0	0	0	1	0	0	0	0
TAGGCATG_O7	44-48	Uninduced	0	1	0	0	0	0	0	0	0	0	0	0	0	0	0	1	0	0	0	0	0	2	1	0	2	0	2	0	0	0	0	0	0	1	1	0	0	0	0	0	1	0	0	0	0	0	0
TAGGCATG_O8	44-48	Uninduced	0	1	0	1	0	0	1	0	0	0	0	0	1	0	1	6	0	0	0	0	0	0	0	0	0	0	0	0	0	0	0	1	0	0	0	0	0	0	0	1	1	1	2	0	0	0	0
TAGGCATG_O9	44-48	Uninduced	0	0	0	1	0	0	0	0	0	0	0	0	0	0	1	1	0	1	0	0	0	0	0	0	0	0	0	0	1	0	0	3	0	0	0	0	0	0	0	2	1	0	0	0	0	2	0
TAGGCATG_O10	44-48	Uninduced	0	1	0	0	0	0	0	0	1	0	0	0	0	0	0	7	0	1	0	0	0	0	1	4	0	0	1	1	0	1	0	0	0	0	0	1	0	0	0	0	0	0	1	0	0	0	0
TAGGCATG_O11	44-48	Uninduced	0	0	0	0	0	1	0	0	0	0	0	0	0	0	0	2	1	0	0	0	0	0	0	0	0	0	0	0	0	0	0	0	0	0	0	0	0	0	0	0	0	0	0	0	0	0	0
TAGGCATG_O12	44-48	Uninduced	0	0	0	0	0	0	0	0	0	0	0	0	0	0	0	0	0	0	1	0	0	0	0	0	0	0	0	0	0	0	0	0	0	0	0	0	1	0	0	0	0	0	1	0	0	0	0
TAGGCATG_O13	44-48	Uninduced	0	0	0	0	0	0	0	0	0	0	0	0	0	0	2	6	0	0	0	0	0	0	0	0	0	0	0	0	0	0	0	0	0	0	0	0	1	0	0	0	2	1	1	0	0	1	0
TAGGCATG_O14	44-48	Uninduced	0	0	0	0	0	0	0	0	1	0	2	0	0	0	1	0	0	0	5	0	0	0	0	0	0	0	0	0	1	1	0	0	0	0	1	0	0	0	0	0	0	0	0	0	0	1	0
TAGGCATG_O15	44-48	Uninduced	0	0	0	0	0	0	0	0	0	0	0	0	0	0	0	0	1	0	0	0	0	0	0	0	0	1	0	0	0	0	1	0	0	0	0	0	0	0	0	0	0	0	0	0	0	1	0
TAGGCATG_O16	44-48	Uninduced	0	2	0	1	0	0	0	0	0	0	1	0	0	2	0	1	0	1	1	0	0	0	0	0	0	0	0	0	0	0	0	2	0	0	0	0	1	0	0	1	0	0	2	1	0	1	0
TAGGCATG_O17	44-48	Uninduced	0	0	0	0	0	0	0	0	0	0	1	0	0	0	0	0	1	0	1	0	0	0	0	0	0	0	0	0	0	0	0	0	0	0	0	0	0	0	0	0	1	0	0	1	0	0	0
TAGGCATG_O18	44-48	Uninduced	0	0	0	0	0	0	0	0	2	0	1	0	0	0	1	2	0	0	0	0	0	1	0	0	0	0	0	0	0	0	0	0	0	0	0	0	0	0	0	0	0	0	1	0	0	0	0
TAGGCATG_O19	44-48	Uninduced	0	1	0	0	0	0	0	0	3	0	0	0	1	1	0	0	1	0	1	0	0	0	0	1	0	0	2	0	0	0	0	0	0	0	0	0	1	0	1	0	0	1	0	0	0	0	0
TAGGCATG_O20	44-48	Uninduced	0	11	1	0	0	0	0	0	0	0	0	0	0	0	0	0	0	0	0	1	0	0	0	0	0	0	0	0	0	0	0	0	0	0	0	0	0	0	0	1	0	0	0	0	0	0	0
TAGGCATG_O21	44-48	Uninduced	0	0	0	0	0	0	0	0	0	1	0	0	0	0	0	0	0	0	0	0	0	0	0	0	0	0	1	0	0	0	0	1	0	0	0	0	0	0	1	0	0	0	0	0	0	0	0
TAGGCATG_O22	44-48	Uninduced	0	2	0	2	0	0	0	0	1	1	0	0	0	1	0	0	0	0	0	0	0	1	0	0	0	0	0	0	0	0	0	1	0	0	0	0	2	0	0	0	0	0	2	0	0	2	0
TAGGCATG_O23	44-48	Uninduced	0	0	0	0	0	0	0	0	1	0	0	0	0	0	0	0	0	0	0	0	0	0	0	0	0	0	0	0	2	0	0	1	0	0	0	0	0	0	0	0	0	0	3	0	0	0	0
TAGGCATG_O24	44-48	Uninduced	0	1	0	0	0	0	0	0	3	0	1	0	0	0	0	1	0	2	0	0	0	0	0	0	0	0	1	0	0	1	0	0	0	0	0	0	0	0	0	2	0	0	1	0	0	0	1
TAGGCATG_P1	44-48	Uninduced	0	0	0	0	0	0	0	0	1	0	0	0	0	0	0	0	1	0	0	0	0	0	0	1	0	0	0	0	0	0	0	1	0	0	0	0	0	0	0	0	0	0	0	0	0	1	0
TAGGCATG_P2	44-48	Uninduced	0	1	0	0	0	0	0	0	1	0	0	0	0	0	0	0	0	0	0	0	0	0	0	0	0	0	0	0	0	0	0	1	0	0	0	0	0	0	0	0	0	0	1	1	0	0	0
TAGGCATG_P3	44-48	Uninduced	0	0	0	0	0	0	0	1	0	1	3	0	0	0	0	0	1	1	0	0	0	0	0	0	0	0	0	0	0	0	0	0	0	0	0	1	1	0	0	0	5	0	1	1	0	4	0
TAGGCATG_P4	44-48	Uninduced	0	0	0	0	0	0	0	0	0	0	0	0	0	0	0	0	4	0	0	0	0	0	0	1	0	0	0	0	0	0	0	0	0	1	0	0	1	0	0	0	0	0	1	0	0	0	0
TAGGCATG_P5	44-48	Uninduced	0	0	0	1	0	0	0	0	1	1	0	0	0	0	0	0	0	0	0	0	0	0	0	0	0	0	0	0	0	0	0	2	0	0	0	0	0	0	0	0	4	0	4	0	0	0	0
TAGGCATG_P7	44-48	Uninduced	1	0	0	0	0	0	0	0	0	0	0	0	0	0	0	0	0	0	0	0	0	0	1	0	0	0	0	0	0	0	0	0	0	0	0	0	0	0	0	0	0	0	0	0	0	0	0
TAGGCATG_P8	44-48	Uninduced	0	1	0	0	0	0	0	0	1	0	0	0	0	0	0	0	0	0	0	0	0	0	1	0	0	0	0	0	0	0	0	0	0	0	0	0	0	0	0	0	0	0	0	0	0	1	0
TAGGCATG_P9	44-48	Uninduced	0	0	0	0	0	0	0	0	0	0	0	0	0	0	1	0	0	10	0	0	0	0	0	0	0	0	0	0	0	0	0	3	0	1	0	0	1	0	0	8	0	0	0	0	0	1	0
TAGGCATG_P10	44-48	Uninduced	1	1	0	0	0	0	1	0	0	0	0	0	0	0	0	1	0	0	0	0	0	0	0	0	0	0	0	0	0	0	0	0	0	0	0	0	0	0	0	0	0	1	0	0	0	0	0
TAGGCATG_P11	44-48	Uninduced	0	0	0	0	0	0	0	0	0	0	0	0	0	0	1	0	1	0	0	0	0	0	0	0	0	0	0	0	0	0	0	0	0	0	0	0	0	0	0	0	0	1	0	0	0	4	0
TAGGCATG_P12	44-48	Uninduced	0	0	0	0	0	0	0	0	0	0	0	0	0	0	0	0	0	0	0	0	0	0	0	0	0	0	2	0	0	0	0	0	0	0	0	0	1	0	0	0	0	0	0	0	0	0	0
TAGGCATG_P13	44-48	Uninduced	0	3	0	0	0	0	0	0	2	0	0	1	0	0	1	1	0	0	0	0	0	1	0	1	0	0	0	0	0	0	0	3	0	0	0	0	0	0	0	0	0	0	4	0	0	0	0
TAGGCATG_P14	44-48	Uninduced	0	0	0	0	0	0	0	0	0	0	0	0	0	0	0	0	0	0	0	0	0	0	1	0	0	0	0	0	0	0	0	0	0	0	0	0	0	0	0	0	0	0	0	0	0	1	0
TAGGCATG_P15	44-48	Uninduced	0	0	0	1	0	0	0	0	0	0	0	0	0	0	0	1	0	0	0	0	0	0	0	0	0	0	0	0	0	0	0	0	0	0	0	0	0	0	0	0	0	0	0	0	0	0	0
TAGGCATG_P16	44-48	Uninduced	0	0	0	0	0	0	0	0	0	0	1	0	0	0	0	0	0	0	0	0	0	0	1	0	0	0	1	0	0	0	0	0	0	0	0	0	0	0	0	0	0	1	0	0	0	0	0
TAGGCATG_P17	44-48	Uninduced	0	0	0	0	0	0	0	0	1	0	0	0	0	0	0	0	0	1	0	0	0	0	0	0	0	0	0	0	0	0	0	0	0	0	0	0	0	0	0	0	0	0	1	0	0	1	0
TAGGCATG_P18	44-48	Uninduced	0	1	0	2	0	0	0	0	0	0	0	0	0	0	0	0	0	0	1	0	0	0	0	0	0	0	0	0	0	0	0	3	0	0	0	0	1	0	0	1	0	1	0	1	0	0	0
TAGGCATG_P20	44-48	Uninduced	0	0	0	0	0	0	0	0	0	1	0	0	0	0	0	0	0	0	0	0	0	0	0	0	0	0	0	1	0	1	0	1	0	0	0	0	0	0	0	0	0	0	2	0	0	0	0
TAGGCATG_P22	44-48	Uninduced	0	0	0	0	0	0	0	0	0	0	0	0	0	0	0	0	0	1	0	0	0	0	0	0	0	0	1	0	0	0	0	0	0	0	0	0	0	0	0	1	0	0	0	0	0	0	0
TAGGCATG_P24	44-48	Uninduced	0	1	0	0	0	0	0	0	1	0	0	0	0	0	1	0	1	0	0	0	0	0	0	0	0	0	0	1	0	0	0	0	0	0	0	0	0	0	0	1	0	1	0	0	0	0	0
[truncated: 3,063 more columns]
