# Supplementary material for: Probing Plasmodium falciparum sexual commitment at the single-cell level
Source: Wellcome Open Res. 2018 Oct 17;3:70. Originally published 2018 Jun 13. [Version 4] doi: 10.12688/wellcomeopenres.14645.4 (PMC6143928; doi:10.12688/wellcomeopenres.14645.4)
Supplement: Supplementary file 8 [file wellcomeopenres-3-16217-s0007.tgz › be209b4d-96c5-4cd7-906f-1e782f5b3a4b.xlsx]

## Sheet: Description
Supplementary Table S2
Significantly differentially expressed genes in pseudobulk and bulk under -SerM conditions.
Differential expression of pseudobulk was determined using edgeR at each time point
Sheet	Description
36-40hpi	All edgeR results at 36-40hpi
40-44hpi	All edgeR results at 40-44hpi
44-48hpi	All edgeR results at 44-48hpi
36-40hpi p<0.05	only uncorrected significant edgeR results at 36-40hpi
40-44hpi p<0.05	only uncorrected significant edgeR results at 40-44hpi
44-48hpi p<0.05	only uncorrected significant edgeR results at 44-48hpi

## Sheet: 36-40hpi
Row.names	Gene.Description	Gene.Description.1	logFC	PValue	P.adjusted	Version2_Repression	Version2_Induction.positive	InductionScore	Wilcoxon.pValues.adj
PF3D7_1222600	AP2-G	transcription factor with AP2 domain(s) (AP2-G)	0.277445	0.857543	0.997398		1	7.53709	0.00206299
PF3D7_1335000	MSRP1	MSP7-like protein (MSRP1)	0	1	1		1	6.97976	0.00919573
PF3D7_0500800	MESA	mature parasite-infected erythrocyte surface antigen (MESA)	0.363742	0.558402	0.786888		1	6.66334	0.00206299
PF3D7_1343000	PMT	phosphoethanolamine N-methyltransferase (PMT)	0.510581	0.305719	0.628342		1	5.91518	0.00206299
PF3D7_0922200	SAMS	S-adenosylmethionine synthetase (SAMS)	0.496569	0.443024	0.725109		1	4.71935	0.00206299
PF3D7_0731700	.	Plasmodium exported protein (hyp9), unknown function	1.49917	0.295178	0.628342		1	4.4016	0.0109733
PF3D7_0520900	SAHH	S-adenosyl-L-homocysteine hydrolase (SAHH)	0.291246	0.55966	0.786888		1	4.17352	0.00206299
PF3D7_1001600	alpha/beta hydrolase	alpha/beta hydrolase, putative	1.48096	0.217866	0.567981		1	4.14424	0.00206299
PF3D7_0935400	GDV1	gametocyte development protein 1 (GDV1)	0	1	1		1	4.09647	0.00522748
PF3D7_0309200	ARK2	serine/threonine protein kinase, putative (ARK2)	-0.207576	0.861859	0.997398		1	3.98803	0.00206299
PF3D7_1123000	.	conserved Plasmodium protein, unknown function	-1.10441	0.148373	0.508706		1	3.8823	0.00206299
PF3D7_1004400	RNA-binding	RNA-binding protein, putative	1.34949	0.136293	0.490654		1	3.83153	0.00282118
PF3D7_0710200	.	conserved Plasmodium protein, unknown function	0.307154	0.608924	0.839091		1	3.81562	0.00206299
PF3D7_0619200	.	conserved Plasmodium protein, unknown function	0	1	1		1	3.50643	0.00206299
PF3D7_1123100	CDPK7	calcium-dependent protein kinase 7 (CDPK7)	0.0672873	0.937208	1		1	3.45756	0.00206299
PF3D7_1227500	CYC2	cyclin (CYC2)	0.216835	0.765814	0.949732		1	3.42693	0.00206299
PF3D7_0705300	ORC2	origin recognition complex subunit 2, putative (ORC2)	3.03632	0.161179	0.51154		1	3.40945	0.00206299
PF3D7_0516800	ApiAP2	transcription factor with AP2 domain(s) (ApiAP2)	0.744143	0.36067	0.662224		1	3.35869	0.00206299
PF3D7_1021900	.	conserved Plasmodium protein (10b antigen), unknown function	0.724962	0.156652	0.51154		1	3.32028	0.0062992
PF3D7_0728600	zinc finger	zinc finger, C3HC4 type, putative	0.911836	0.376706	0.679937		1	3.31338	0.00206299
PF3D7_0704300	.	conserved Plasmodium membrane protein, unknown function	2.73648	0.00959584	0.265459		1	3.27833	0.00206299
PF3D7_1353000	tryptophan-rich antigen	tryptophan-rich antigen, pseudogene	-0.235261	0.781236	0.95743		1	3.27357	0.00206299
PF3D7_1450700	.	conserved Plasmodium protein, unknown function	1.43227	0.473335	0.725109		1	3.2656	0.00441281
PF3D7_1371800	.	Plasmodium exported protein, unknown function	-0.0547736	0.962326	1		1	3.19886	0.0074775
PF3D7_1002200	PArt	tryptophan-rich antigen 3 (PArt)	-0.321017	0.741174	0.944505		1	3.18723	0.00441281
PF3D7_0509100	chromosome condensation	chromosome condensation protein, putative	0.913304	0.337975	0.642561		1	3.18705	0.00206299
PF3D7_0920600	.	conserved Plasmodium protein, unknown function	1.24482	0.389236	0.691974		1	3.15657	0.00441281
PF3D7_1235300	NOT4	CCR4-NOT transcription complex subunit 4, putative (NOT4)	-0.210477	0.748292	0.945211		1	3.14233	0.0494129
PF3D7_0201500	.	Plasmodium exported protein (hyp9), unknown function	1.484	0.465967	0.725109		1	3.14066	0.0290469
PF3D7_1359600	.	conserved Plasmodium protein, unknown function	0.23723	0.687049	0.90766		1	3.13616	0.00206299
PF3D7_1124600	EK	ethanolamine kinase (EK)	5.39983	0.00411186	0.265459		1	3.13441	0.00206299
PF3D7_0704600	UT	E3 ubiquitin-protein ligase (UT)	0.979638	0.104843	0.417853		1	3.09859	0.00206299
PF3D7_1419000	.	conserved Plasmodium protein, unknown function	3.49862	0.100091	0.417773		1	3.0983	0.00206299
PF3D7_1318400	chromosome segregation	chromosome segregation protein, putative	1.37163	0.204282	0.567981		1	3.08732	0.00206299
PF3D7_0724100	.	conserved Plasmodium protein, unknown function	-1.27843	0.21923	0.567981		1	3.04003	0.00441281
PF3D7_1147300	.	conserved Plasmodium protein, unknown function	-1.00582	0.0726075	0.362832		1	3.02634	0.00346236
PF3D7_0202400	gamete antigen 27/25	gamete antigen 27/25, putative	-0.288383	0.727272	0.936233		1	3.02601	0.00346236
PF3D7_1455900	polyprenol reductase	polyprenol reductase, putative	0	1	1		1	3.01412	0.00522748
PF3D7_0510500	TopoI	topoisomerase I (TopoI)	4.61244	0.0208735	0.288522		1	2.98284	0.00206299
PF3D7_0711400	SAP18	histone deacetylase complex subunit SAP18, putative (SAP18)	2.03419	0.142598	0.507014		1	2.96474	0.00282118
PF3D7_0615400	ribonuclease	ribonuclease, putative	1.18407	0.0572402	0.330386		1	2.94621	0.00206299
PF3D7_0624600	ISWI	SNF2 helicase, putative (ISWI)	1.22923	0.0469318	0.321818		1	2.9458	0.00522748
PF3D7_1345400	.	conserved Plasmodium protein, unknown function	2.41249	0.0730703	0.362832		1	2.94393	0.00206299
PF3D7_1033900	ubiquitin-conjugating enzyme	ubiquitin-conjugating enzyme, putative	2.5259	0.0595129	0.330386		1	2.93755	0.0335964
PF3D7_1019700	.	conserved Plasmodium protein, unknown function	1.43227	0.473335	0.725109		1	2.93468	0.00441281
PF3D7_1029800	RAP	RAP protein, putative	0	1	1		1	2.92606	0.00346236
PF3D7_1228800	WD repeat-containing	WD repeat-containing protein, putative	1.16869	0.0540235	0.330386		1	2.91799	0.00206299
PF3D7_1451300	NSE2	E3 SUMO-protein ligase NSE2, putative (NSE2)	2.70448	0.215299	0.567981		1	2.90288	0.0249116
PF3D7_1133200	.	conserved Plasmodium protein, unknown function	0.795141	0.206204	0.567981		1	2.87794	0.0074775
PF3D7_1433800	.	conserved Plasmodium protein, unknown function	0.305264	0.698479	0.918548		1	2.86993	0.00282118
PF3D7_1032700	.	conserved Plasmodium protein, unknown function	3.33585	0.120515	0.461238		1	2.86801	0.00206299
PF3D7_1029900	.	conserved Plasmodium protein, unknown function	0	1	1		1	2.85448	0.0181181
PF3D7_1103800	NOT1	CCR4-NOT transcription complex subunit 1, putative (NOT1)	0.800089	0.257356	0.602589		1	2.83778	0.0075957
PF3D7_1319400	.	conserved Plasmodium protein, unknown function	-1.16787	0.0460065	0.321818		1	2.81772	0.00282118
PF3D7_0901800	.	Plasmodium exported protein, unknown function	3.52994	0.0971136	0.417773		1	2.80711	0.0109733
PF3D7_1431500	MAPK1	mitogen-activated protein kinase 1 (MAPK1)	4.32505	0.033688	0.302079		1	2.77381	0.0129983
PF3D7_0505400	.	conserved Plasmodium protein, unknown function	0	1	1		1	2.76655	0.00206299
PF3D7_0305200	.	conserved Plasmodium protein, unknown function	4.49358	0.0258647	0.288522		1	2.75453	0.00522748
PF3D7_1425800	.	conserved Plasmodium protein, unknown function	0	1	1		1	2.74883	0.00206299
PF3D7_1236200	.	conserved Plasmodium protein, unknown function	1.44577	0.313411	0.628342		1	2.73299	0.0211589
PF3D7_1021800	SEA1	schizont egress antigen-1 (SEA1)	-1.27579	0.0365852	0.309898		1	2.73293	0.00282118
PF3D7_1222400	ApiAP2	transcription factor with AP2 domain(s) (ApiAP2)	0.380795	0.616354	0.845286		1	2.72629	0.00441281
PF3D7_1238500	.	conserved Plasmodium protein, unknown function	-2.61653	0.000422025	0.121543		1	2.7241	0.00346236
PF3D7_1016300	GBP	glycophorin binding protein (GBP)	-0.0469029	0.910118	1		1	2.72343	0.00206299
PF3D7_0206300	AROM	pentafunctional AROM polypeptide, putative, pseudogene (AROM)	2.37792	0.0314448	0.292133		1	2.68507	0.0109733
PF3D7_1338400	.	conserved Plasmodium protein, unknown function	0	1	1		1	2.68153	0.0249116
PF3D7_0811900	RNA-binding	RNA-binding protein, putative	3.32251	0.121928	0.461238		1	2.65552	0.00441281
PF3D7_0714600	.	conserved Plasmodium protein, unknown function	0	1	1		1	2.64955	0.00206299
PF3D7_1362400	Pcalp	calpain (Pcalp)	-1.58977	0.0995559	0.417773		1	2.64616	0.00441281
PF3D7_0301700	.	Plasmodium exported protein, unknown function	5.11253	0.00806479	0.265459		1	2.63185	0.0129983
PF3D7_1468200	.	conserved protein, unknown function	-1.24271	0.459047	0.725109		1	2.6284	0.0062992
PF3D7_0610200	.	conserved Plasmodium protein, unknown function	-1.30597	0.441771	0.725109		1	2.62269	0.00919573
PF3D7_0625300	DNA polymerase 1	DNA polymerase 1, putative	0.246417	0.872255	1		1	2.61673	0.00346236
PF3D7_0731600	ACS5	acyl-CoA synthetase (ACS5)	1.29231	0.105914	0.417853		1	2.60937	0.00206299
PF3D7_1116900	.	conserved Plasmodium protein, unknown function	0	1	1		1	2.60628	0.0129983
PF3D7_1468100	.	conserved Plasmodium protein, unknown function	-0.144884	0.768073	0.949732		1	2.59482	0.0062992
PF3D7_0717600	.	conserved Plasmodium protein, unknown function	2.15116	0.316458	0.628342		1	2.5909	0.00346236
PF3D7_0403200	.	conserved Plasmodium protein, unknown function	2.14104	0.0596126	0.330386		1	2.58765	0.044096
PF3D7_0815800	VPS9	vacuolar protein sorting-associated protein 9, putative (VPS9)	1.84657	0.113639	0.442272		1	2.57805	0.00206299
PF3D7_1448500	.	conserved Plasmodium protein, unknown function	0.715977	0.250243	0.593368		1	2.57742	0.00206299
PF3D7_1460500	.	conserved Plasmodium protein, unknown function	0.0652617	0.933025	1		1	2.57053	0.00522748
PF3D7_1112100	.	conserved Plasmodium protein, unknown function	4.46868	0.0268591	0.288522		1	2.55899	0.00919573
PF3D7_1221000	SET10	histone-lysine N-methyltransferase, H3 lysine-4 specific (SET10)	-1.11865	0.146739	0.508706		1	2.5488	0.00346236
PF3D7_1030300	.	conserved Plasmodium protein, unknown function	-0.790614	0.417106	0.718565		1	2.54502	0.00282118
PF3D7_1312900	EIF4G	eukaryotic translation initation factor 4 gamma (EIF4G)	0.18738	0.76815	0.949732		1	2.53211	0.0153276
PF3D7_1212300	WD repeat-containing	WD repeat-containing protein, putative	-0.277395	0.763421	0.949732		1	2.52745	0.00206299
PF3D7_1011000	ISP1	inner membrane complex sub-compartment protein 1 (ISP1)	-2.20661	0.0296556	0.288522		1	2.52116	0.0387922
PF3D7_1303700	.	conserved Plasmodium protein, unknown function	1.43227	0.473335	0.725109		1	2.51876	0.00522748
PF3D7_0919900	regulator of chromosome condensation	regulator of chromosome condensation, putative	0.291765	0.801994	0.962393		1	2.49527	0.00282118
PF3D7_0316400	.	conserved Plasmodium protein, unknown function	4.46824	0.0268607	0.288522		1	2.47806	0.00441281
PF3D7_0203000	ROPE	repetitive organellar protein, putative (ROPE)	0.572686	0.651228	0.876419		1	2.46831	0.0335964
PF3D7_0320700	SPC2	signal peptidase complex subunit 2, putative (SPC2)	1.80251	0.201169	0.567981		1	2.46673	0.0074775
PF3D7_1308700	.	conserved Plasmodium protein, unknown function	2.96205	0.170464	0.51154		1	2.46093	0.00919573
PF3D7_1423500	.	conserved Plasmodium protein, unknown function	1.17327	0.341361	0.642561		1	2.45717	0.00206299
PF3D7_1433400	.	conserved Plasmodium membrane protein, unknown function	1.11177	0.0424032	0.321818		1	2.44906	0.00346236
PF3D7_0516600	MB2	sporozoite surface antigen MB2 (MB2)	1.32095	0.36095	0.662224		1	2.43778	0.00441281
PF3D7_0705000	methyltransferase	methyltransferase, putative	1.01063	0.494004	0.736184		1	2.434	0.0062992
PF3D7_0926100	kinase	protein kinase, putative	1.10143	0.0829799	0.393562		1	2.43179	0.0249116
PF3D7_0914500	.	conserved Plasmodium protein, unknown function	-1.01488	0.269076	0.62495		1	2.40966	0.0153276
PF3D7_0416300	MCM9	DNA helicase MCM9, putative (MCM9)	0.228281	0.832081	0.98617		1	2.38766	0.00346236
PF3D7_0508700	PRP5	pre-mRNA-processing ATP-dependent RNA helicase PRP5, putative (PRP5)	-0.619538	0.650388	0.876419		1	2.3795	0.00919573
PF3D7_1249400	.	conserved Plasmodium protein, unknown function	-2.73824	0.0997909	0.417773		1	2.37373	0.00522748
PF3D7_0321700	microtubule and actin binding	microtubule and actin binding protein, putative	1.65742	0.243552	0.593368		1	2.36289	0.0062992
PF3D7_0805700	FIKK8	serine/threonine protein kinase, FIKK family (FIKK8)	3.43752	0.00515188	0.265459		1	2.35834	0.0109733
PF3D7_0705100	.	conserved Plasmodium protein, unknown function	1.23224	0.31148	0.628342		1	2.35437	0.0153276
PF3D7_1014900	.	conserved Plasmodium protein, unknown function	-2.1066	0.0673367	0.348467		1	2.33815	0.00206299
PF3D7_1339700	.	conserved Plasmodium protein, unknown function	-0.602504	0.412056	0.714892		1	2.33732	0.0129983
PF3D7_0615500	CRK5	cdc2-related protein kinase 5 (CRK5)	-0.343351	0.798026	0.962393		1	2.3252	0.00522748
PF3D7_0904900	CuTP	copper-transporting ATPase (CuTP)	-0.635996	0.274427	0.628342		1	2.32387	0.0062992
PF3D7_0613800	ApiAP2	transcription factor with AP2 domain(s) (ApiAP2)	1.82351	0.0226754	0.288522		1	2.32153	0.0181181
PF3D7_1248100	methyltransferase	methyltransferase, putative	-3.60426	0.0245909	0.288522		1	2.30763	0.0062992
PF3D7_0503200	.	conserved Plasmodium protein, unknown function	0	1	1		1	2.30696	0.00206299
PF3D7_0607000	translation initiation factor IF-2	translation initiation factor IF-2, putative	0.339637	0.568679	0.793943		1	2.30642	0.0181181
PF3D7_1007700	ApiAP2	transcription factor with AP2 domain(s) (ApiAP2)	2.15915	0.0280519	0.288522		1	2.30441	0.0109733
PF3D7_0924600	.	conserved Plasmodium protein, unknown function	-1.04373	0.458819	0.725109		1	2.30386	0.00282118
PF3D7_0903300	.	conserved Plasmodium membrane protein, unknown function	5.81729	0.00133766	0.192623		1	2.30256	0.00919573
PF3D7_1117900	.	conserved Plasmodium protein, unknown function	2.64739	0.223237	0.567981		1	2.301	0.00282118
PF3D7_0730500	.	conserved Plasmodium protein, unknown function	1.45317	0.310629	0.628342		1	2.2902	0.00919573
PF3D7_1014300	.	conserved protein, unknown function	1.24863	0.30509	0.628342		1	2.28941	0.00206299
PF3D7_0609400	CLS	mitochondrial cardiolipin synthase, putative (CLS)	-0.609514	0.655765	0.87842		1	2.27994	0.0074775
PF3D7_0707200	.	conserved Plasmodium protein, unknown function	0.0868282	0.942156	1		1	2.27664	0.00206299
PF3D7_0923400	.	conserved Plasmodium protein, unknown function	-1.42832	0.0481611	0.322567		1	2.27417	0.00441281
PF3D7_1458500	SAS4	spindle assembly abnormal protein 4, putative (SAS4)	3.93974	0.059298	0.330386		1	2.27366	0.00346236
PF3D7_0713500	.	conserved Plasmodium protein, unknown function	2.68855	0.217488	0.567981		1	2.27084	0.0074775
PF3D7_0901700	.	Plasmodium exported protein (hyp5), unknown function	3.0446	0.160112	0.51154		1	2.26825	0.0129983
PF3D7_0307400	ClpP	ATP-dependent Clp protease proteolytic subunit (ClpP)	2.15116	0.316458	0.628342		1	2.24882	0.0153276
PF3D7_1440000	.	conserved Plasmodium protein, unknown function	-2.18671	0.0110608	0.265459		1	2.24851	0.00522748
PF3D7_0935200	VPS33	vacuolar protein sorting-associated protein 33, putative (VPS33)	-1.23064	0.170513	0.51154		1	2.24393	0.00522748
PF3D7_1019000	eukaryotic translation initiation factor subunit eIF2A	eukaryotic translation initiation factor subunit eIF2A, putative	-0.314814	0.660813	0.881084		1	2.24263	0.0109733
PF3D7_0911600	.	conserved Plasmodium protein, unknown function	2.12304	0.320716	0.628342		1	2.23898	0.0290469
PF3D7_0211700	TKL1	tyrosine kinase-like protein, putative (TKL1)	0.309766	0.810604	0.968688		1	2.23577	0.0129983
PF3D7_1247500	serine/threonine kinase	serine/threonine protein kinase, putative	-2.54252	0.0124828	0.276542		1	2.23351	0.0335964
PF3D7_1013800	.	conserved Plasmodium protein, unknown function	2.15116	0.316458	0.628342		1	2.23308	0.0074775
PF3D7_1248700	.	conserved Plasmodium protein, unknown function	0.624823	0.293596	0.628342		1	2.22165	0.00441281
PF3D7_0208400	.	conserved Plasmodium protein, unknown function	0.594413	0.495423	0.736184		1	2.21996	0.00346236
PF3D7_0827600	.	conserved Plasmodium protein, unknown function	0.635355	0.464786	0.725109		1	2.20881	0.0062992
PF3D7_0212100	.	conserved Plasmodium protein, unknown function	1.15127	0.18267	0.536826		1	2.20576	0.00346236
PF3D7_1239200	ApiAP2	transcription factor with AP2 domain(s) (ApiAP2)	0.023756	0.965347	1		1	2.19847	0.0062992
PF3D7_0827800	SET3	SET domain protein, putative (SET3)	0.263308	0.771657	0.949732		1	2.18783	0.00346236
PF3D7_0809400	.	conserved Plasmodium protein, unknown function	1.19876	0.32841	0.63478		1	2.18569	0.00522748
PF3D7_1138800	WD repeat-containing	WD repeat-containing protein, putative	-0.287219	0.785959	0.959137		1	2.16958	0.00206299
PF3D7_1472700	DNA-directed RNA polymerase	DNA-directed RNA polymerase, alpha subunit, putative	2.12304	0.320716	0.628342		1	2.16563	0.00441281
PF3D7_1231000	.	conserved Plasmodium protein, unknown function	0.830606	0.509565	0.748748		1	2.15619	0.0153276
PF3D7_0802100	ApiAP2	transcription factor with AP2 domain(s) (ApiAP2)	3.25458	0.129326	0.471468		1	2.15292	0.00441281
PF3D7_0918100	cytochrome b5-like heme/steroid binding	cytochrome b5-like heme/steroid binding protein, putative	1.43227	0.473335	0.725109		1	2.1529	0.0211589
PF3D7_1008000	HDA2	histone deacetylase 2 (HDA2)	0.29399	0.675505	0.896523		1	2.15173	0.0074775
PF3D7_1132400	.	conserved Plasmodium membrane protein, unknown function	1.59009	0.0677576	0.348467		1	2.14972	0.00206299
PF3D7_1121300	TKL2	tyrosine kinase-like protein (TKL2)	0	1	1		1	2.14784	0.0211589
PF3D7_1332500	SAM-dependent RNA methyltransferase	SAM-dependent RNA methyltransferase, putative	1.37671	0.3412	0.642561		1	2.14596	0.00206299
PF3D7_0402000	.	Plasmodium exported protein (PHISTa), unknown function	0.830446	0.279916	0.628342		1	2.14372	0.044096
PF3D7_0404300	.	conserved Plasmodium protein, unknown function	0.803768	0.476364	0.725889		1	2.14324	0.00441281
PF3D7_0307800	.	conserved Plasmodium protein, unknown function	2.67267	0.219674	0.567981		1	2.12218	0.0153276
PF3D7_0202700	OPP	octaprenyl pyrophosphate synthase (OPP)	0.175254	0.85584	0.997398		1	2.11322	0.0062992
PF3D7_1406600	ClpC	ATP-dependent Clp protease, putative (ClpC)	2.45166	0.00915506	0.265459		1	2.11006	0.00206299
PF3D7_1448300	.	conserved Plasmodium protein, unknown function	0.117216	0.867962	0.999893		1	2.1055	0.0129983
PF3D7_0103300	.	conserved Plasmodium protein, unknown function	-0.794098	0.395682	0.697482		1	2.09587	0.00441281
PF3D7_0419900	phosphatidylinositol 4-kinase	phosphatidylinositol 4-kinase, putative	-0.108345	0.843988	0.996182		1	2.09522	0.0074775
PF3D7_1145200	serine/threonine kinase	serine/threonine protein kinase, putative	1.484	0.465967	0.725109		1	2.09464	0.00522748
PF3D7_1033000	.	conserved Plasmodium protein, unknown function	2.99911	0.165807	0.51154		1	2.08683	0.00522748
PF3D7_1339600	.	conserved Plasmodium protein, unknown function	0	1	1		1	2.08582	0.0129983
PF3D7_1019800	tRNA methyltransferase	tRNA methyltransferase, putative	0.861472	0.444157	0.725109		1	2.07454	0.0181181
PF3D7_1227600	cyclin related	cyclin related protein, putative	2.16849	0.313886	0.628342		1	2.07298	0.0062992
PF3D7_1316900	.	conserved Plasmodium protein, unknown function	1.42648	0.323779	0.630056		1	2.06138	0.0129983
PF3D7_1211300	MCM8	DNA helicase MCM8, putative (MCM8)	3.93442	0.059653	0.330386		1	2.05987	0.0290469
PF3D7_1004800	ADP/ATP carrier	ADP/ATP carrier protein, putative	0	1	1		1	2.05897	0.0335964
PF3D7_0924500	.	conserved Plasmodium membrane protein, unknown function	1.03533	0.484311	0.734114		1	2.05392	0.0062992
PF3D7_1103400	SufD	FeS cluster assembly protein SufD, putative (SufD)	-1.3186	0.0517568	0.330386		1	2.05225	0.0290469
PF3D7_1015600	HSP60	heat shock protein 60 (HSP60)	0.741783	0.385094	0.688864		1	2.04743	0.0181181
PF3D7_1031600	GEXP15	conserved Plasmodium protein, unknown function (GEXP15)	2.12751	0.123317	0.461238		1	2.04004	0.0074775
PF3D7_1013600	.	conserved Plasmodium protein, unknown function	2.44651	0.0263792	0.288522		1	2.03682	0.00282118
PF3D7_1211600	LSD1	lysine-specific histone demethylase 1, putative (LSD1)	-0.175189	0.801292	0.962393		1	2.03354	0.00919573
PF3D7_1427000	.	conserved Plasmodium protein, unknown function	1.63133	0.250978	0.593368		1	2.03168	0.0249116
PF3D7_1325400	.	conserved Plasmodium protein, unknown function	3.91273	0.061211	0.332618		1	2.0186	0.00206299
PF3D7_0933300	.	conserved Plasmodium protein, unknown function	4.20075	0.0407532	0.321818		1	2.01333	0.0181181
PF3D7_0411900	DNA polymerase alpha	DNA polymerase alpha	-0.0411482	0.957361	1		1	2.01322	0.0129983
PF3D7_1366400	RHOP148	rhoptry protein RHOP148 (RHOP148)	0.67089	0.410894	0.714892		1	2.0103	0.0249116
PF3D7_1216900	DNA-binding chaperone	DNA-binding chaperone, putative	0.417987	0.462998	0.725109		1	2.00225	0.0181181
PF3D7_1208800	zinc finger	zinc finger protein, putative	-1.60624	0.164807	0.51154		1	1.98733	0.00346236
PF3D7_0931000	elongation factor Tu	elongation factor Tu, putative	-0.242349	0.8288	0.98617		1	1.98033	0.0153276
PF3D7_1338600	.	conserved Plasmodium protein, unknown function	4.78894	0.0154175	0.288522		1	1.96883	0.0153276
PF3D7_0926800	.	conserved Plasmodium protein, unknown function	5.2133	0.00645858	0.265459		1	1.96671	0.00206299
PF3D7_1456500	.	conserved Plasmodium protein, unknown function	-0.627706	0.361004	0.662224		1	1.96532	0.00441281
PF3D7_0608100	.	conserved Plasmodium protein, unknown function	2.24464	0.0467695	0.321818		1	1.96176	0.0387922
PF3D7_0508100	SET9	SET domain protein, putative (SET9)	0.54246	0.636847	0.865775		1	1.95951	0.0062992
PF3D7_0612600	PP-loop family	PP-loop family protein, putative	2.97033	0.169377	0.51154		1	1.95449	0.00522748
PF3D7_0111300	replication factor c	replication factor c protein, putative	1.78446	0.203601	0.567981		1	1.95307	0.00522748
PF3D7_0519500	CCR4	carbon catabolite repressor protein 4, putative (CCR4)	3.29938	0.0083606	0.265459		1	1.93563	0.00441281
PF3D7_0524100	.	conserved Plasmodium protein, unknown function	-0.482771	0.637306	0.865775		1	1.919	0.0062992
PF3D7_1334100	.	conserved Plasmodium protein, unknown function	-0.153946	0.890337	1		1	1.91218	0.0062992
PF3D7_1221800	.	conserved Plasmodium protein, unknown function	2.19695	0.309568	0.628342		1	1.90641	0.0153276
PF3D7_1228700	.	conserved Plasmodium protein, unknown function	0	1	1		1	1.90128	0.00522748
PF3D7_0715200	.	conserved Plasmodium protein, unknown function	3.24434	0.00998945	0.265459		1	1.89591	0.0153276
PF3D7_0414000	chromosome associated	chromosome associated protein, putative	1.89893	0.102467	0.417853		1	1.89482	0.0211589
PF3D7_0729600	.	conserved Plasmodium protein, unknown function	2.67267	0.219674	0.567981		1	1.88975	0.0153276
PF3D7_0806300	ferlin	ferlin, putative	1.43227	0.473335	0.725109		1	1.88296	0.0494129
PF3D7_1231600	PRP2	pre-mRNA-splicing factor ATP-dependent RNA helicase PRP2, putative (PRP2)	2.97033	0.169377	0.51154		1	1.88239	0.00441281
PF3D7_1229600	.	conserved Plasmodium protein, unknown function	0.711972	0.495902	0.736184		1	1.8788	0.0249116
PF3D7_1316100	IPK2	inositol polyphosphate kinase, putative (IPK2)	0.126032	0.901228	1		1	1.8782	0.00206299
PF3D7_0704100	.	conserved Plasmodium membrane protein, unknown function	-1.21129	0.224993	0.567981		1	1.86457	0.0290469
PF3D7_1456000	ApiAP2	transcription factor with AP2 domain(s) (ApiAP2)	1.64445	0.247071	0.593368		1	1.86332	0.0074775
PF3D7_0508900	.	conserved Plasmodium protein, unknown function	0.6193	0.555373	0.786888		1	1.85338	0.0290469
PF3D7_0626400	Sec14 domain containing	Sec14 domain containing protein	1.62965	0.251357	0.593368		1	1.85335	0.0387922
PF3D7_1143300	DNA-directed RNA polymerase I	DNA-directed RNA polymerase I, putative	-0.675006	0.463147	0.725109		1	1.84787	0.0153276
PF3D7_1308800	INT	tyrosine recombinase (INT)	4.65559	0.0197784	0.288522		1	1.84247	0.0129983
PF3D7_0818000	.	conserved protein, unknown function	-1.22324	0.464559	0.725109		1	1.84051	0.0494129
PF3D7_0904600	ubiquitin specific protease	ubiquitin specific protease, putative	-0.234117	0.799816	0.962393		1	1.8385	0.0074775
PF3D7_0502000	VPS11	vacuolar protein sorting-associated protein 11, putative (VPS11)	0.982721	0.505731	0.746926		1	1.83188	0.0211589
PF3D7_1335700	.	conserved Plasmodium protein, unknown function	-1.0478	0.290328	0.628342		1	1.82731	0.00522748
PF3D7_1351900	.	conserved Plasmodium protein, unknown function	2.21452	0.306957	0.628342		1	1.82651	0.00441281
PF3D7_0525200	.	conserved Plasmodium protein, unknown function	4.58067	0.0222688	0.288522		1	1.82347	0.0494129
PF3D7_1441800	vacuolar-sorting SNF7	vacuolar-sorting protein SNF7, putative	2.9847	0.167591	0.51154		1	1.81945	0.00522748
PF3D7_0607500	COQ2	para-hydroxybenzoate--polyprenyltransferase, putative (COQ2)	-0.100704	0.949441	1		1	1.81141	0.0062992
PF3D7_1019100	.	conserved Plasmodium protein, unknown function	-0.538748	0.738033	0.944505		1	1.80846	0.0109733
PF3D7_1226800	ATX3	ataxin-3, putative (ATX3)	3.72546	0.0772519	0.377094		1	1.80529	0.00346236
PF3D7_0825000	.	conserved Plasmodium protein, unknown function	0.838677	0.419163	0.718565		1	1.80049	0.00919573
PF3D7_1237500	.	conserved Plasmodium protein, unknown function	2.01087	0.147264	0.508706		1	1.78971	0.0181181
PF3D7_0525000	zinc finger	zinc finger protein, putative	0.67641	0.487395	0.73492		1	1.78913	0.0211589
PF3D7_1034900	MRScyt	methionine--tRNA ligase (MRScyt)	1.31044	0.0865528	0.402052		1	1.78251	0.0129983
PF3D7_0606100	RNA-binding	RNA-binding protein, putative	1.23754	0.397177	0.697482		1	1.77428	0.0249116
PF3D7_1238300	cell cycle control	cell cycle control protein, putative	3.57359	0.0930539	0.417773		1	1.76541	0.0181181
PF3D7_1328000	.	conserved Plasmodium protein, unknown function	-0.560231	0.377743	0.679937		1	1.7618	0.0249116
PF3D7_0310400	PIESP1	parasite-infected erythrocyte surface protein (PIESP1)	-0.570612	0.531581	0.770229		1	1.75919	0.00919573
PF3D7_1364600	aldehyde reductase	aldehyde reductase, putative	0.109996	0.932416	1		1	1.75557	0.0129983
PF3D7_1422600	.	conserved Plasmodium protein, unknown function	0	1	1		1	1.75519	0.0387922
PF3D7_1438400	MCA2	metacaspase-like protein (MCA2)	-2.74164	0.0556979	0.330386		1	1.7547	0.0290469
PF3D7_1239100	mitochondrial ribosomal L23 precursor	mitochondrial ribosomal protein L23 precursor, putative	0	1	1		1	1.75114	0.0211589
PF3D7_0319000	ATPase7	P-type ATPase, putative (ATPase7)	-0.445033	0.714201	0.933391		1	1.74997	0.0062992
PF3D7_0930100	.	conserved Plasmodium protein, unknown function	4.6649	0.0189274	0.288522		1	1.72845	0.0290469
PF3D7_1209900	ABCB7	ABC transporter B family member 7, putative (ABCB7)	1.484	0.465967	0.725109		1	1.72152	0.00522748
PF3D7_1207000	.	conserved Plasmodium protein, unknown function	0.203782	0.862334	0.997398		1	1.71311	0.0494129
PF3D7_0616600	.	conserved Plasmodium protein, unknown function	-1.48951	0.304279	0.628342		1	1.69926	0.0062992
PF3D7_1131000	RNA-binding s1	RNA-binding protein s1, putative	-0.587073	0.719489	0.933391		1	1.68678	0.0335964
PF3D7_0806100	.	conserved Plasmodium protein, unknown function	3.52994	0.0971136	0.417773		1	1.67613	0.0211589
PF3D7_0913600	.	conserved Plasmodium protein, unknown function	-1.07993	0.244138	0.593368		1	1.67424	0.0109733
PF3D7_0303200	HAD superfamily	HAD superfamily protein, putative	0.597053	0.570647	0.793943		1	1.65867	0.0181181
PF3D7_0520800	.	conserved Plasmodium protein, unknown function	0.851681	0.312427	0.628342		1	1.63302	0.0494129
PF3D7_1468800	U2AF2	splicing factor U2AF large subunit, putative (U2AF2)	1.38665	0.337577	0.642561		1	1.6322	0.0062992
PF3D7_0317200	CRK4	cdc2-related protein kinase 4 (CRK4)	1.96734	0.0290603	0.288522		1	1.62393	0.0062992
PF3D7_0807600	.	conserved Plasmodium protein, unknown function	-0.271914	0.7473	0.945211		1	1.6198	0.0211589
PF3D7_0410800	.	conserved Plasmodium protein, unknown function	0.526688	0.728182	0.936233		1	1.61457	0.0129983
PF3D7_0107800	MRE11	double-strand break repair protein MRE11 (MRE11)	2.6632	0.221053	0.567981		1	1.60731	0.0249116
PF3D7_1355700	NIF3	NLI interacting factor-like phosphatase, putative (NIF3)	-2.06042	0.0346132	0.302079		1	1.59863	0.00441281
PF3D7_0917000	.	conserved Plasmodium protein, unknown function	2.3424	0.0833586	0.393562		1	1.59379	0.00206299
PF3D7_0321000	.	conserved Plasmodium protein, unknown function	0	1	1		1	1.58996	0.0153276
PF3D7_1249300	PPM4	protein phosphatase PPM4, putative (PPM4)	0.697916	0.578442	0.80092		1	1.58798	0.0290469
PF3D7_1338000	.	conserved Plasmodium membrane protein, unknown function	0.673476	0.554318	0.786888		1	1.58615	0.0109733
PF3D7_1104200	SNF2L	chromatin remodeling protein (SNF2L)	1.84614	0.0105439	0.265459		1	1.58145	0.00441281
PF3D7_1025100	GFPT	glutamine--fructose-6-phosphate aminotransferase [isomerizing], putative (GFPT)	2.12304	0.320716	0.628342		1	1.56297	0.00282118
PF3D7_1307200	DnaJ	DnaJ protein, putative	0.273173	0.859531	0.997398		1	1.55977	0.0211589
PF3D7_1305000	.	conserved Plasmodium protein, unknown function	-0.381749	0.532207	0.770229		1	1.55055	0.0129983
PF3D7_1148000	serine/threonine kinase	serine/threonine protein kinase, putative	4.43912	0.0280639	0.288522		1	1.52152	0.0290469
PF3D7_0413900	USP13	ubiquitin carboxyl-terminal hydrolase 13, putative (USP13)	1.25861	0.169124	0.51154		1	1.4912	0.00206299
PF3D7_1410900	ribosome maturation SBDS	ribosome maturation protein SBDS, putative	2.6222	0.226798	0.567981		1	1.48413	0.0153276
PF3D7_1203000	ORC1	origin recognition complex subunit 1 (ORC1)	-1.24257	0.202117	0.567981		1	1.48148	0.0249116
PF3D7_1201900	.	conserved protein, unknown function	4.10493	0.0462193	0.321818		1	1.4619	0.0494129
PF3D7_0803000	CYP81	peptidyl-prolyl cis-trans isomerase (CYP81)	4.17697	0.0420663	0.321818		1	1.45349	0.00919573
PF3D7_0919800	TLD domain-containing	TLD domain-containing protein	3.5242	0.0976166	0.417773		1	1.44683	0.0074775
PF3D7_1114700	CLK3	serine/threonine protein kinase, putative (CLK3)	1.44635	0.180017	0.534484		1	1.44018	0.00441281
PF3D7_1025900	.	conserved Plasmodium protein, unknown function	1.43227	0.473335	0.725109		1	1.43572	0.0290469
PF3D7_1403100	.	conserved Plasmodium protein, unknown function	0.679456	0.368478	0.671656		1	1.41318	0.0387922
PF3D7_1241900	tetratricopeptide repeat	tetratricopeptide repeat protein, putative	0.550253	0.716864	0.933391		1	1.38988	0.0249116
PF3D7_1449100	.	conserved Plasmodium protein, unknown function	0	1	1		1	1.3889	0.0211589
PF3D7_0725000	exonuclease I	exonuclease I, putative	2.97033	0.169377	0.51154		1	1.33497	0.0387922
PF3D7_1243900	DOC2	double C2-like domain-containing protein (DOC2)	0.123582	0.915157	1		1	1.27645	0.0387922
PF3D7_0719400	.	conserved Plasmodium protein, unknown function	0.683118	0.515011	0.75291		1	1.26922	0.0387922
PF3D7_1307700	.	conserved Plasmodium protein, unknown function	-0.564692	0.55178	0.786888		1	1.22819	0.0494129
PF3D7_1314700	.	conserved Plasmodium protein, unknown function	-1.67107	0.105457	0.417853		1	1.22316	0.0153276
PF3D7_1429100	apicoplast ribosomal L15 precursor	apicoplast ribosomal protein L15 precursor, putative	1.03594	0.350379	0.655254		1	1.13737	0.0335964
PF3D7_1464000	YL1 nuclear	YL1 nuclear protein, putative	-1.76881	0.0624294	0.332957		1	1.08672	0.0153276
PF3D7_0302500	CLAG3.1	cytoadherence linked asexual protein 3.1 (CLAG3.1)	-1.40846	0.216565	0.567981	1		0	0.00206299
PF3D7_1010300	SDH4	succinate dehydrogenase subunit 4, putative (SDH4)	4.3925	0.0300544	0.288522	1		0	0.0074775
PF3D7_1404800	.	conserved Plasmodium protein, unknown function	1.484	0.465967	0.725109	1		0	0.0074775
PF3D7_1117300	.	conserved Plasmodium protein, unknown function	2.6222	0.226798	0.567981	1		0	0.00919573
PF3D7_0911900	ICP	falstatin (ICP)	4.12906	0.0447989	0.321818	1		0	0.0109733
PF3D7_1124900	60S ribosomal L35	60S ribosomal protein L35, putative	0.683001	0.276695	0.628342	1		0	0.0153276
PF3D7_0424600	.	Plasmodium exported protein (PHISTb), unknown function	0.227894	0.769053	0.949732	1		0	0.0211589
PF3D7_0629500	amino acid transporter	amino acid transporter, putative	-0.0628751	0.957135	1	1		0	0.0211589
PF3D7_1149200	ring-infected erythrocyte surface antigen	ring-infected erythrocyte surface antigen	4.04895	0.0506682	0.330386	1		0	0.0249116
PF3D7_1458000	FP1	cysteine proteinase falcipain 1 (FP1)	1.09033	0.319929	0.628342	1		0	0.0290469
PF3D7_0424500	FIKK4.1	serine/threonine protein kinase, FIKK family (FIKK4.1)	0	1	1	1		0	0.0335964
PF3D7_0905400	RhopH3	high molecular weight rhoptry protein 3 (RhopH3)	2.58152	0.232527	0.577308	1		0	0.0335964
PF3D7_0202100	LSAP2	liver stage associated protein 2 (LSAP2)	1.484	0.465967	0.725109	1		0	0.0387922
PF3D7_0628300	CEPT	choline/ethanolaminephosphotransferase, putative (CEPT)	0.367548	0.560112	0.786888	1		0	0.0387922
PF3D7_0731500	EBA175	erythrocyte binding antigen-175 (EBA175)	0	1	1	1		0	0.0387922
PF3D7_1401400	ETRAMP14	early transcribed membrane protein 14.1 (ETRAMP14)	4.42242	0.0287737	0.288522	1		0	0.044096
PF3D7_0202500	ETRAMP2	early transcribed membrane protein 2 (ETRAMP2)	3.26195	0.128481	0.471468	1		0	0.0494129
PF3D7_0605900	long chain polyunsaturated fatty acid elongation enzyme	long chain polyunsaturated fatty acid elongation enzyme, putative	0	1	1	1		0	0.0494129
PF3D7_1345100	TRX2	thioredoxin 2 (TRX2)	0	1	1	1		0	0.0494129

## Sheet: 40-44hpi
Row.names	Gene.Description	Gene.Description.1	logFC	PValue	P.adjusted	Version2_Repression	Version2_Induction.positive	InductionScore	Wilcoxon.pValues.adj
PF3D7_1222600	AP2-G	transcription factor with AP2 domain(s) (AP2-G)	0.984417	0.306145	0.561591		1	7.53709	0.00206299
PF3D7_1335000	MSRP1	MSP7-like protein (MSRP1)	3.21665	0.164191	0.426641		1	6.97976	0.00919573
PF3D7_0500800	MESA	mature parasite-infected erythrocyte surface antigen (MESA)	0.127963	0.669342	0.864442		1	6.66334	0.00206299
PF3D7_1343000	PMT	phosphoethanolamine N-methyltransferase (PMT)	0.173045	0.543426	0.806736		1	5.91518	0.00206299
PF3D7_0922200	SAMS	S-adenosylmethionine synthetase (SAMS)	0.616418	0.0407825	0.236701		1	4.71935	0.00206299
PF3D7_0731700	.	Plasmodium exported protein (hyp9), unknown function	-1.82929	0.0426204	0.23756		1	4.4016	0.0109733
PF3D7_0520900	SAHH	S-adenosyl-L-homocysteine hydrolase (SAHH)	0.280498	0.362217	0.638859		1	4.17352	0.00206299
PF3D7_1001600	alpha/beta hydrolase	alpha/beta hydrolase, putative	1.27472	0.00438598	0.0726702		1	4.14424	0.00206299
PF3D7_0935400	GDV1	gametocyte development protein 1 (GDV1)	3.25668	0.00292306	0.0561228		1	4.09647	0.00522748
PF3D7_0309200	ARK2	serine/threonine protein kinase, putative (ARK2)	0.0197289	0.980969	0.997687		1	3.98803	0.00206299
PF3D7_1123000	.	conserved Plasmodium protein, unknown function	-0.206134	0.753105	0.880064		1	3.8823	0.00206299
PF3D7_1004400	RNA-binding	RNA-binding protein, putative	-0.472489	0.469522	0.751235		1	3.83153	0.00282118
PF3D7_0710200	.	conserved Plasmodium protein, unknown function	1.13268	0.0163051	0.130441		1	3.81562	0.00206299
PF3D7_0619200	.	conserved Plasmodium protein, unknown function	0.543229	0.375163	0.650884		1	3.50643	0.00206299
PF3D7_1123100	CDPK7	calcium-dependent protein kinase 7 (CDPK7)	0.139151	0.753393	0.880064		1	3.45756	0.00206299
PF3D7_1227500	CYC2	cyclin (CYC2)	1.60917	0.041094	0.236701		1	3.42693	0.00206299
PF3D7_0705300	ORC2	origin recognition complex subunit 2, putative (ORC2)	-0.209116	0.779445	0.887273		1	3.40945	0.00206299
PF3D7_0516800	ApiAP2	transcription factor with AP2 domain(s) (ApiAP2)	0.0823391	0.824442	0.902811		1	3.35869	0.00206299
PF3D7_1021900	.	conserved Plasmodium protein (10b antigen), unknown function	-0.168183	0.619831	0.845681		1	3.32028	0.0062992
PF3D7_0728600	zinc finger	zinc finger, C3HC4 type, putative	-0.0409021	0.918827	0.958776		1	3.31338	0.00206299
PF3D7_0704300	.	conserved Plasmodium membrane protein, unknown function	-0.613341	0.199779	0.465595		1	3.27833	0.00206299
PF3D7_1353000	tryptophan-rich antigen	tryptophan-rich antigen, pseudogene	1.88939	0.00753415	0.0897097		1	3.27357	0.00206299
PF3D7_1450700	.	conserved Plasmodium protein, unknown function	2.09528	0.373334	0.650884		1	3.2656	0.00441281
PF3D7_1371800	.	Plasmodium exported protein, unknown function	0.467966	0.638234	0.845681		1	3.19886	0.0074775
PF3D7_1002200	PArt	tryptophan-rich antigen 3 (PArt)	-0.189615	0.778788	0.887273		1	3.18723	0.00441281
PF3D7_0509100	chromosome condensation	chromosome condensation protein, putative	2.26993	0.0183092	0.138765		1	3.18705	0.00206299
PF3D7_0920600	.	conserved Plasmodium protein, unknown function	0.720292	0.604464	0.840993		1	3.15657	0.00441281
PF3D7_1235300	NOT4	CCR4-NOT transcription complex subunit 4, putative (NOT4)	-0.16321	0.700565	0.872769		1	3.14233	0.0494129
PF3D7_0201500	.	Plasmodium exported protein (hyp9), unknown function	0.312137	0.757833	0.880064		1	3.14066	0.0290469
PF3D7_1359600	.	conserved Plasmodium protein, unknown function	-0.23942	0.469001	0.751235		1	3.13616	0.00206299
PF3D7_1124600	EK	ethanolamine kinase (EK)	1.09001	0.0078319	0.0897097		1	3.13441	0.00206299
PF3D7_0704600	UT	E3 ubiquitin-protein ligase (UT)	0.639983	0.0640164	0.275206		1	3.09859	0.00206299
PF3D7_1419000	.	conserved Plasmodium protein, unknown function	0.300709	0.654282	0.849215		1	3.0983	0.00206299
PF3D7_1318400	chromosome segregation	chromosome segregation protein, putative	0.552531	0.322497	0.584146		1	3.08732	0.00206299
PF3D7_0724100	.	conserved Plasmodium protein, unknown function	0.0193006	0.964755	0.985282		1	3.04003	0.00441281
PF3D7_1147300	.	conserved Plasmodium protein, unknown function	1.34087	0.00791526	0.0897097		1	3.02634	0.00346236
PF3D7_0202400	gamete antigen 27/25	gamete antigen 27/25, putative	-0.684013	0.0839031	0.309796		1	3.02601	0.00346236
PF3D7_1455900	polyprenol reductase	polyprenol reductase, putative	0.366637	0.6386	0.845681		1	3.01412	0.00522748
PF3D7_0510500	TopoI	topoisomerase I (TopoI)	2.41044	0.00268501	0.0552344		1	2.98284	0.00206299
PF3D7_0711400	SAP18	histone deacetylase complex subunit SAP18, putative (SAP18)	2.92209	0.212458	0.465595		1	2.96474	0.00282118
PF3D7_0615400	ribonuclease	ribonuclease, putative	0.0613013	0.876187	0.938074		1	2.94621	0.00206299
PF3D7_0624600	ISWI	SNF2 helicase, putative (ISWI)	0.222029	0.48757	0.763152		1	2.9458	0.00522748
PF3D7_1345400	.	conserved Plasmodium protein, unknown function	-0.175531	0.713511	0.872769		1	2.94393	0.00206299
PF3D7_1033900	ubiquitin-conjugating enzyme	ubiquitin-conjugating enzyme, putative	5.89127	0.00100388	0.0503355		1	2.93755	0.0335964
PF3D7_1019700	.	conserved Plasmodium protein, unknown function	1.36347	0.0913346	0.31692		1	2.93468	0.00441281
PF3D7_1029800	RAP	RAP protein, putative	3.2331	0.162052	0.426641		1	2.92606	0.00346236
PF3D7_1228800	WD repeat-containing	WD repeat-containing protein, putative	-0.215122	0.52198	0.793768		1	2.91799	0.00206299
PF3D7_1451300	NSE2	E3 SUMO-protein ligase NSE2, putative (NSE2)	5.36531	0.0048879	0.0740903		1	2.90288	0.0249116
PF3D7_1133200	.	conserved Plasmodium protein, unknown function	1.34896	0.00261534	0.0552344		1	2.87794	0.0074775
PF3D7_1433800	.	conserved Plasmodium protein, unknown function	2.87876	0.0125314	0.111446		1	2.86993	0.00282118
PF3D7_1032700	.	conserved Plasmodium protein, unknown function	0.406532	0.654604	0.849215		1	2.86801	0.00206299
PF3D7_1029900	.	conserved Plasmodium protein, unknown function	-0.0340604	0.940109	0.970435		1	2.85448	0.0181181
PF3D7_1103800	NOT1	CCR4-NOT transcription complex subunit 1, putative (NOT1)	0.140304	0.725764	0.872769		1	2.83778	0.0075957
PF3D7_1319400	.	conserved Plasmodium protein, unknown function	0.074069	0.847734	0.917847		1	2.81772	0.00282118
PF3D7_0901800	.	Plasmodium exported protein, unknown function	-1.2437	0.226607	0.483428		1	2.80711	0.0109733
PF3D7_1431500	MAPK1	mitogen-activated protein kinase 1 (MAPK1)	0.399113	0.568211	0.808739		1	2.77381	0.0129983
PF3D7_0505400	.	conserved Plasmodium protein, unknown function	0.347567	0.807895	0.891457		1	2.76655	0.00206299
PF3D7_0305200	.	conserved Plasmodium protein, unknown function	0.403203	0.722661	0.872769		1	2.75453	0.00522748
PF3D7_1425800	.	conserved Plasmodium protein, unknown function	1.9268	0.12715	0.382847		1	2.74883	0.00206299
PF3D7_1236200	.	conserved Plasmodium protein, unknown function	2.20454	0.0747832	0.283389		1	2.73299	0.0211589
PF3D7_1021800	SEA1	schizont egress antigen-1 (SEA1)	0.603286	0.147692	0.412965		1	2.73293	0.00282118
PF3D7_1222400	ApiAP2	transcription factor with AP2 domain(s) (ApiAP2)	-0.204223	0.635487	0.845681		1	2.72629	0.00441281
PF3D7_1238500	.	conserved Plasmodium protein, unknown function	0.414692	0.572857	0.808739		1	2.7241	0.00346236
PF3D7_1016300	GBP	glycophorin binding protein (GBP)	-0.409269	0.134804	0.388236		1	2.72343	0.00206299
PF3D7_0206300	AROM	pentafunctional AROM polypeptide, putative, pseudogene (AROM)	-0.601097	0.386373	0.662353		1	2.68507	0.0109733
PF3D7_1338400	.	conserved Plasmodium protein, unknown function	-1.69559	0.00928403	0.0990297		1	2.68153	0.0249116
PF3D7_0811900	RNA-binding	RNA-binding protein, putative	2.21617	0.00121171	0.0503355		1	2.65552	0.00441281
PF3D7_0714600	.	conserved Plasmodium protein, unknown function	2.55675	0.279374	0.54389		1	2.64955	0.00206299
PF3D7_1362400	Pcalp	calpain (Pcalp)	-0.180454	0.810337	0.891457		1	2.64616	0.00441281
PF3D7_0301700	.	Plasmodium exported protein, unknown function	0.749553	0.590153	0.825068		1	2.63185	0.0129983
PF3D7_1468200	.	conserved protein, unknown function	3.8068	0.0857284	0.312529		1	2.6284	0.0062992
PF3D7_0610200	.	conserved Plasmodium protein, unknown function	5.06872	0.00976061	0.100395		1	2.62269	0.00919573
PF3D7_0625300	DNA polymerase 1	DNA polymerase 1, putative	1.24721	0.0514934	0.251044		1	2.61673	0.00346236
PF3D7_0731600	ACS5	acyl-CoA synthetase (ACS5)	0.145019	0.769238	0.884419		1	2.60937	0.00206299
PF3D7_1116900	.	conserved Plasmodium protein, unknown function	-0.463883	0.762705	0.882164		1	2.60628	0.0129983
PF3D7_1468100	.	conserved Plasmodium protein, unknown function	0.499924	0.12099	0.371818		1	2.59482	0.0062992
PF3D7_0717600	.	conserved Plasmodium protein, unknown function	-0.968037	0.0228593	0.154318		1	2.5909	0.00346236
PF3D7_0403200	.	conserved Plasmodium protein, unknown function	-1.61608	0.0122377	0.111446		1	2.58765	0.044096
PF3D7_0815800	VPS9	vacuolar protein sorting-associated protein 9, putative (VPS9)	-0.671499	0.277531	0.54389		1	2.57805	0.00206299
PF3D7_1448500	.	conserved Plasmodium protein, unknown function	-0.124364	0.72897	0.872769		1	2.57742	0.00206299
PF3D7_1460500	.	conserved Plasmodium protein, unknown function	1.28549	0.119817	0.371818		1	2.57053	0.00522748
PF3D7_1112100	.	conserved Plasmodium protein, unknown function	0.973662	0.212918	0.465595		1	2.55899	0.00919573
PF3D7_1221000	SET10	histone-lysine N-methyltransferase, H3 lysine-4 specific (SET10)	-0.981561	0.0198246	0.142737		1	2.5488	0.00346236
PF3D7_1030300	.	conserved Plasmodium protein, unknown function	-0.184679	0.770796	0.884419		1	2.54502	0.00282118
PF3D7_1312900	EIF4G	eukaryotic translation initation factor 4 gamma (EIF4G)	0.217388	0.567994	0.808739		1	2.53211	0.0153276
PF3D7_1212300	WD repeat-containing	WD repeat-containing protein, putative	0.137855	0.891305	0.943735		1	2.52745	0.00206299
PF3D7_1011000	ISP1	inner membrane complex sub-compartment protein 1 (ISP1)	0	1	1		1	2.52116	0.0387922
PF3D7_1303700	.	conserved Plasmodium protein, unknown function	-0.183346	0.879578	0.938216		1	2.51876	0.00522748
PF3D7_0919900	regulator of chromosome condensation	regulator of chromosome condensation, putative	0.222598	0.565913	0.808739		1	2.49527	0.00282118
PF3D7_0316400	.	conserved Plasmodium protein, unknown function	0.353754	0.534308	0.797309		1	2.47806	0.00441281
PF3D7_0203000	ROPE	repetitive organellar protein, putative (ROPE)	0.407907	0.719539	0.872769		1	2.46831	0.0335964
PF3D7_0320700	SPC2	signal peptidase complex subunit 2, putative (SPC2)	0.119513	0.808679	0.891457		1	2.46673	0.0074775
PF3D7_1308700	.	conserved Plasmodium protein, unknown function	1.82604	0.0706518	0.278736		1	2.46093	0.00919573
PF3D7_1423500	.	conserved Plasmodium protein, unknown function	-1.18725	0.167397	0.426641		1	2.45717	0.00206299
PF3D7_1433400	.	conserved Plasmodium membrane protein, unknown function	0.341177	0.28304	0.54389		1	2.44906	0.00346236
PF3D7_0516600	MB2	sporozoite surface antigen MB2 (MB2)	2.54772	0.280741	0.54389		1	2.43778	0.00441281
PF3D7_0705000	methyltransferase	methyltransferase, putative	-0.655501	0.264951	0.533608		1	2.434	0.0062992
PF3D7_0926100	kinase	protein kinase, putative	1.34907	0.00783089	0.0897097		1	2.43179	0.0249116
PF3D7_0914500	.	conserved Plasmodium protein, unknown function	-0.784759	0.208207	0.465595		1	2.40966	0.0153276
PF3D7_0416300	MCM9	DNA helicase MCM9, putative (MCM9)	-0.00596648	0.994476	1		1	2.38766	0.00346236
PF3D7_0508700	PRP5	pre-mRNA-processing ATP-dependent RNA helicase PRP5, putative (PRP5)	1.39648	0.043933	0.23756		1	2.3795	0.00919573
PF3D7_1249400	.	conserved Plasmodium protein, unknown function	-2.04335	0.0453241	0.23756		1	2.37373	0.00522748
PF3D7_0321700	microtubule and actin binding	microtubule and actin binding protein, putative	-0.0845433	0.923974	0.960666		1	2.36289	0.0062992
PF3D7_0805700	FIKK8	serine/threonine protein kinase, FIKK family (FIKK8)	1.1593	0.0192425	0.142098		1	2.35834	0.0109733
PF3D7_0705100	.	conserved Plasmodium protein, unknown function	-0.221764	0.855602	0.922897		1	2.35437	0.0153276
PF3D7_1014900	.	conserved Plasmodium protein, unknown function	0.722652	0.204302	0.465595		1	2.33815	0.00206299
PF3D7_1339700	.	conserved Plasmodium protein, unknown function	-0.243081	0.644262	0.845681		1	2.33732	0.0129983
PF3D7_0615500	CRK5	cdc2-related protein kinase 5 (CRK5)	-0.359594	0.563992	0.808739		1	2.3252	0.00522748
PF3D7_0904900	CuTP	copper-transporting ATPase (CuTP)	0.643597	0.0963175	0.330231		1	2.32387	0.0062992
PF3D7_0613800	ApiAP2	transcription factor with AP2 domain(s) (ApiAP2)	0.429672	0.181917	0.4433		1	2.32153	0.0181181
PF3D7_1248100	methyltransferase	methyltransferase, putative	-1.33863	0.243065	0.503617		1	2.30763	0.0062992
PF3D7_0503200	.	conserved Plasmodium protein, unknown function	3.447	0.130295	0.382908		1	2.30696	0.00206299
PF3D7_0607000	translation initiation factor IF-2	translation initiation factor IF-2, putative	0.441103	0.21338	0.465595		1	2.30642	0.0181181
PF3D7_1007700	ApiAP2	transcription factor with AP2 domain(s) (ApiAP2)	0.849152	0.0665459	0.275206		1	2.30441	0.0109733
PF3D7_0924600	.	conserved Plasmodium protein, unknown function	2.28926	0.062797	0.275206		1	2.30386	0.00282118
PF3D7_0903300	.	conserved Plasmodium membrane protein, unknown function	1.46728	0.00246691	0.0552344		1	2.30256	0.00919573
PF3D7_1117900	.	conserved Plasmodium protein, unknown function	0.252643	0.719673	0.872769		1	2.301	0.00282118
PF3D7_0730500	.	conserved Plasmodium protein, unknown function	-0.610097	0.174533	0.434386		1	2.2902	0.00919573
PF3D7_1014300	.	conserved protein, unknown function	0.0896097	0.86996	0.934883		1	2.28941	0.00206299
PF3D7_0609400	CLS	mitochondrial cardiolipin synthase, putative (CLS)	0.551014	0.444067	0.723		1	2.27994	0.0074775
PF3D7_0707200	.	conserved Plasmodium protein, unknown function	-0.0260892	0.964317	0.985282		1	2.27664	0.00206299
PF3D7_0923400	.	conserved Plasmodium protein, unknown function	-0.824969	0.139508	0.397805		1	2.27417	0.00441281
PF3D7_1458500	SAS4	spindle assembly abnormal protein 4, putative (SAS4)	1.24119	0.184708	0.4433		1	2.27366	0.00346236
PF3D7_0713500	.	conserved Plasmodium protein, unknown function	-0.761008	0.293292	0.555712		1	2.27084	0.0074775
PF3D7_0901700	.	Plasmodium exported protein (hyp5), unknown function	0.40044	0.561494	0.808739		1	2.26825	0.0129983
PF3D7_0307400	ClpP	ATP-dependent Clp protease proteolytic subunit (ClpP)	-0.910596	0.304389	0.561591		1	2.24882	0.0153276
PF3D7_1440000	.	conserved Plasmodium protein, unknown function	-0.446626	0.409422	0.693609		1	2.24851	0.00522748
PF3D7_0935200	VPS33	vacuolar protein sorting-associated protein 33, putative (VPS33)	-0.938638	0.103228	0.345694		1	2.24393	0.00522748
PF3D7_1019000	eukaryotic translation initiation factor subunit eIF2A	eukaryotic translation initiation factor subunit eIF2A, putative	-0.767427	0.0452785	0.23756		1	2.24263	0.0109733
PF3D7_0911600	.	conserved Plasmodium protein, unknown function	2.92692	0.211765	0.465595		1	2.23898	0.0290469
PF3D7_0211700	TKL1	tyrosine kinase-like protein, putative (TKL1)	0.621104	0.255468	0.520991		1	2.23577	0.0129983
PF3D7_1247500	serine/threonine kinase	serine/threonine protein kinase, putative	1.16071	0.165664	0.426641		1	2.23351	0.0335964
PF3D7_1013800	.	conserved Plasmodium protein, unknown function	2.94424	0.209305	0.465595		1	2.23308	0.0074775
PF3D7_1248700	.	conserved Plasmodium protein, unknown function	0.10598	0.728782	0.872769		1	2.22165	0.00441281
PF3D7_0208400	.	conserved Plasmodium protein, unknown function	0.694879	0.225067	0.483428		1	2.21996	0.00346236
PF3D7_0827600	.	conserved Plasmodium protein, unknown function	0.397081	0.421477	0.709856		1	2.20881	0.0062992
PF3D7_0212100	.	conserved Plasmodium protein, unknown function	0.795451	0.121357	0.371818		1	2.20576	0.00346236
PF3D7_1239200	ApiAP2	transcription factor with AP2 domain(s) (ApiAP2)	0.387798	0.213398	0.465595		1	2.19847	0.0062992
PF3D7_0827800	SET3	SET domain protein, putative (SET3)	0.12042	0.749523	0.880064		1	2.18783	0.00346236
PF3D7_0809400	.	conserved Plasmodium protein, unknown function	-0.432084	0.475037	0.75586		1	2.18569	0.00522748
PF3D7_1138800	WD repeat-containing	WD repeat-containing protein, putative	0.079981	0.929048	0.962466		1	2.16958	0.00206299
PF3D7_1472700	DNA-directed RNA polymerase	DNA-directed RNA polymerase, alpha subunit, putative	-0.268824	0.722121	0.872769		1	2.16563	0.00441281
PF3D7_1231000	.	conserved Plasmodium protein, unknown function	1.91159	0.0559973	0.255987		1	2.15619	0.0153276
PF3D7_0802100	ApiAP2	transcription factor with AP2 domain(s) (ApiAP2)	2.47687	0.00189602	0.0552344		1	2.15292	0.00441281
PF3D7_0918100	cytochrome b5-like heme/steroid binding	cytochrome b5-like heme/steroid binding protein, putative	-1.5046	0.08863	0.31692		1	2.1529	0.0211589
PF3D7_1008000	HDA2	histone deacetylase 2 (HDA2)	0.196929	0.631407	0.845681		1	2.15173	0.0074775
PF3D7_1132400	.	conserved Plasmodium membrane protein, unknown function	0.829803	0.164351	0.426641		1	2.14972	0.00206299
PF3D7_1121300	TKL2	tyrosine kinase-like protein (TKL2)	-0.414326	0.427793	0.716305		1	2.14784	0.0211589
PF3D7_1332500	SAM-dependent RNA methyltransferase	SAM-dependent RNA methyltransferase, putative	1.03355	0.445724	0.723		1	2.14596	0.00206299
PF3D7_0402000	.	Plasmodium exported protein (PHISTa), unknown function	0.264288	0.699627	0.872769		1	2.14372	0.044096
PF3D7_0404300	.	conserved Plasmodium protein, unknown function	2.32716	0.00415933	0.0726702		1	2.14324	0.00441281
PF3D7_0307800	.	conserved Plasmodium protein, unknown function	1.28803	0.0330637	0.207008		1	2.12218	0.0153276
PF3D7_0202700	OPP	octaprenyl pyrophosphate synthase (OPP)	-2.40286	0.0570023	0.25651		1	2.11322	0.0062992
PF3D7_1406600	ClpC	ATP-dependent Clp protease, putative (ClpC)	0.830073	0.207684	0.465595		1	2.11006	0.00206299
PF3D7_1448300	.	conserved Plasmodium protein, unknown function	2.00281	0.00237096	0.0552344		1	2.1055	0.0129983
PF3D7_0103300	.	conserved Plasmodium protein, unknown function	1.43693	0.27354	0.54389		1	2.09587	0.00441281
PF3D7_0419900	phosphatidylinositol 4-kinase	phosphatidylinositol 4-kinase, putative	0.641534	0.0908224	0.31692		1	2.09522	0.0074775
PF3D7_1145200	serine/threonine kinase	serine/threonine protein kinase, putative	-0.479748	0.481582	0.7579		1	2.09464	0.00522748
PF3D7_1033000	.	conserved Plasmodium protein, unknown function	3.97529	0.0688015	0.275206		1	2.08683	0.00522748
PF3D7_1339600	.	conserved Plasmodium protein, unknown function	0.223241	0.80803	0.891457		1	2.08582	0.0129983
PF3D7_1019800	tRNA methyltransferase	tRNA methyltransferase, putative	-1.68843	0.00223322	0.0552344		1	2.07454	0.0181181
PF3D7_1227600	cyclin related	cyclin related protein, putative	0.929097	0.203992	0.465595		1	2.07298	0.0062992
PF3D7_1316900	.	conserved Plasmodium protein, unknown function	-1.09272	0.0746062	0.283389		1	2.06138	0.0129983
PF3D7_1211300	MCM8	DNA helicase MCM8, putative (MCM8)	1.15916	0.0717552	0.279263		1	2.05987	0.0290469
PF3D7_1004800	ADP/ATP carrier	ADP/ATP carrier protein, putative	2.49868	0.0388507	0.236252		1	2.05897	0.0335964
PF3D7_0924500	.	conserved Plasmodium membrane protein, unknown function	2.34067	0.0128345	0.111446		1	2.05392	0.0062992
PF3D7_1103400	SufD	FeS cluster assembly protein SufD, putative (SufD)	-0.2073	0.757764	0.880064		1	2.05225	0.0290469
PF3D7_1015600	HSP60	heat shock protein 60 (HSP60)	-0.78795	0.230577	0.488281		1	2.04743	0.0181181
PF3D7_1031600	GEXP15	conserved Plasmodium protein, unknown function (GEXP15)	0.723269	0.408483	0.693609		1	2.04004	0.0074775
PF3D7_1013600	.	conserved Plasmodium protein, unknown function	-0.798355	0.0900396	0.31692		1	2.03682	0.00282118
PF3D7_1211600	LSD1	lysine-specific histone demethylase 1, putative (LSD1)	-0.270127	0.585749	0.822906		1	2.03354	0.00919573
PF3D7_1427000	.	conserved Plasmodium protein, unknown function	-0.417627	0.522326	0.793768		1	2.03168	0.0249116
PF3D7_1325400	.	conserved Plasmodium protein, unknown function	1.12226	0.0245358	0.160598		1	2.0186	0.00206299
PF3D7_0933300	.	conserved Plasmodium protein, unknown function	0.722841	0.283276	0.54389		1	2.01333	0.0181181
PF3D7_0411900	DNA polymerase alpha	DNA polymerase alpha	0.0239202	0.945633	0.972651		1	2.01322	0.0129983
PF3D7_1366400	RHOP148	rhoptry protein RHOP148 (RHOP148)	-0.595778	0.242574	0.503617		1	2.0103	0.0249116
PF3D7_1216900	DNA-binding chaperone	DNA-binding chaperone, putative	-0.110987	0.791823	0.891457		1	2.00225	0.0181181
PF3D7_1208800	zinc finger	zinc finger protein, putative	-0.294087	0.729199	0.872769		1	1.98733	0.00346236
PF3D7_0931000	elongation factor Tu	elongation factor Tu, putative	-2.10282	0.000724456	0.0503355		1	1.98033	0.0153276
PF3D7_1338600	.	conserved Plasmodium protein, unknown function	0.355998	0.630726	0.845681		1	1.96883	0.0153276
PF3D7_0926800	.	conserved Plasmodium protein, unknown function	0.901769	0.292434	0.555712		1	1.96671	0.00206299
PF3D7_1456500	.	conserved Plasmodium protein, unknown function	0.124676	0.805251	0.891457		1	1.96532	0.00441281
PF3D7_0608100	.	conserved Plasmodium protein, unknown function	-0.273094	0.510547	0.793768		1	1.96176	0.0387922
PF3D7_0508100	SET9	SET domain protein, putative (SET9)	3.12688	2.87866e-07	4.14527e-05		1	1.95951	0.0062992
PF3D7_0612600	PP-loop family	PP-loop family protein, putative	0.0241646	0.983831	0.997687		1	1.95449	0.00522748
PF3D7_0111300	replication factor c	replication factor c protein, putative	-0.0503465	0.891279	0.943735		1	1.95307	0.00522748
PF3D7_0519500	CCR4	carbon catabolite repressor protein 4, putative (CCR4)	1.95444	0.049597	0.246275		1	1.93563	0.00441281
PF3D7_0524100	.	conserved Plasmodium protein, unknown function	1.44254	0.049546	0.246275		1	1.919	0.0062992
PF3D7_1334100	.	conserved Plasmodium protein, unknown function	0.0894583	0.917301	0.958776		1	1.91218	0.0062992
PF3D7_1221800	.	conserved Plasmodium protein, unknown function	4.92975	0.0131568	0.111446		1	1.90641	0.0153276
PF3D7_1228700	.	conserved Plasmodium protein, unknown function	-0.523802	0.738256	0.878586		1	1.90128	0.00522748
PF3D7_0715200	.	conserved Plasmodium protein, unknown function	0.00640567	0.991495	1		1	1.89591	0.0153276
PF3D7_0414000	chromosome associated	chromosome associated protein, putative	-0.19425	0.717679	0.872769		1	1.89482	0.0211589
PF3D7_0729600	.	conserved Plasmodium protein, unknown function	0.301287	0.744111	0.880064		1	1.88975	0.0153276
PF3D7_0806300	ferlin	ferlin, putative	1.78651	0.0393753	0.236252		1	1.88296	0.0494129
PF3D7_1231600	PRP2	pre-mRNA-splicing factor ATP-dependent RNA helicase PRP2, putative (PRP2)	0.454944	0.529179	0.793768		1	1.88239	0.00441281
PF3D7_1229600	.	conserved Plasmodium protein, unknown function	0.536555	0.554436	0.808739		1	1.8788	0.0249116
PF3D7_1316100	IPK2	inositol polyphosphate kinase, putative (IPK2)	0.712936	0.310125	0.565291		1	1.8782	0.00206299
PF3D7_0704100	.	conserved Plasmodium membrane protein, unknown function	1.931	0.0230405	0.154318		1	1.86457	0.0290469
PF3D7_1456000	ApiAP2	transcription factor with AP2 domain(s) (ApiAP2)	0.327833	0.63387	0.845681		1	1.86332	0.0074775
PF3D7_0508900	.	conserved Plasmodium protein, unknown function	1.3362	0.00244286	0.0552344		1	1.85338	0.0290469
PF3D7_0626400	Sec14 domain containing	Sec14 domain containing protein	0.543356	0.626046	0.845681		1	1.85335	0.0387922
PF3D7_1143300	DNA-directed RNA polymerase I	DNA-directed RNA polymerase I, putative	0.577804	0.560311	0.808739		1	1.84787	0.0153276
PF3D7_1308800	INT	tyrosine recombinase (INT)	-0.0880378	0.904548	0.954248		1	1.84247	0.0129983
PF3D7_0818000	.	conserved protein, unknown function	1.27012	0.17093	0.431822		1	1.84051	0.0494129
PF3D7_0904600	ubiquitin specific protease	ubiquitin specific protease, putative	0.163077	0.808497	0.891457		1	1.8385	0.0074775
PF3D7_0502000	VPS11	vacuolar protein sorting-associated protein 11, putative (VPS11)	4.66808	0.0222439	0.154318		1	1.83188	0.0211589
PF3D7_1335700	.	conserved Plasmodium protein, unknown function	0.756587	0.166332	0.426641		1	1.82731	0.00522748
PF3D7_1351900	.	conserved Plasmodium protein, unknown function	1.03856	0.443538	0.723		1	1.82651	0.00441281
PF3D7_0525200	.	conserved Plasmodium protein, unknown function	-0.14518	0.724452	0.872769		1	1.82347	0.0494129
PF3D7_1441800	vacuolar-sorting SNF7	vacuolar-sorting protein SNF7, putative	2.36562	0.0530695	0.251044		1	1.81945	0.00522748
PF3D7_0607500	COQ2	para-hydroxybenzoate--polyprenyltransferase, putative (COQ2)	1.84541	0.14628	0.412965		1	1.81141	0.0062992
PF3D7_1019100	.	conserved Plasmodium protein, unknown function	4.77262	0.0182075	0.138765		1	1.80846	0.0109733
PF3D7_1226800	ATX3	ataxin-3, putative (ATX3)	0	1	1		1	1.80529	0.00346236
PF3D7_0825000	.	conserved Plasmodium protein, unknown function	2.11768	0.00454189	0.0726702		1	1.80049	0.00919573
PF3D7_1237500	.	conserved Plasmodium protein, unknown function	-0.249133	0.810978	0.891457		1	1.78971	0.0181181
PF3D7_0525000	zinc finger	zinc finger protein, putative	1.00676	0.238539	0.501454		1	1.78913	0.0211589
PF3D7_1034900	MRScyt	methionine--tRNA ligase (MRScyt)	-0.912984	0.00623423	0.0897097		1	1.78251	0.0129983
PF3D7_0606100	RNA-binding	RNA-binding protein, putative	0.451492	0.623923	0.845681		1	1.77428	0.0249116
PF3D7_1238300	cell cycle control	cell cycle control protein, putative	0.368074	0.690597	0.872769		1	1.76541	0.0181181
PF3D7_1328000	.	conserved Plasmodium protein, unknown function	0.506588	0.480595	0.7579		1	1.7618	0.0249116
PF3D7_0310400	PIESP1	parasite-infected erythrocyte surface protein (PIESP1)	1.17274	0.00662977	0.0897097		1	1.75919	0.00919573
PF3D7_1364600	aldehyde reductase	aldehyde reductase, putative	1.43477	0.174961	0.434386		1	1.75557	0.0129983
PF3D7_1422600	.	conserved Plasmodium protein, unknown function	-0.762665	0.25133	0.517022		1	1.75519	0.0387922
PF3D7_1438400	MCA2	metacaspase-like protein (MCA2)	1.24323	0.183893	0.4433		1	1.7547	0.0290469
PF3D7_1239100	mitochondrial ribosomal L23 precursor	mitochondrial ribosomal protein L23 precursor, putative	0.200433	0.828213	0.903505		1	1.75114	0.0211589
PF3D7_0319000	ATPase7	P-type ATPase, putative (ATPase7)	0.681944	0.0687502	0.275206		1	1.74997	0.0062992
PF3D7_0930100	.	conserved Plasmodium protein, unknown function	1.67397	0.106698	0.353208		1	1.72845	0.0290469
PF3D7_1209900	ABCB7	ABC transporter B family member 7, putative (ABCB7)	-1.1656	0.0552734	0.255987		1	1.72152	0.00522748
PF3D7_1207000	.	conserved Plasmodium protein, unknown function	0.987401	0.0472761	0.243134		1	1.71311	0.0494129
PF3D7_0616600	.	conserved Plasmodium protein, unknown function	-0.255255	0.680904	0.872769		1	1.69926	0.0062992
PF3D7_1131000	RNA-binding s1	RNA-binding protein s1, putative	0.517256	0.646007	0.845681		1	1.68678	0.0335964
PF3D7_0806100	.	conserved Plasmodium protein, unknown function	3.98261	0.0681878	0.275206		1	1.67613	0.0211589
PF3D7_0913600	.	conserved Plasmodium protein, unknown function	0.520644	0.446107	0.723		1	1.67424	0.0109733
PF3D7_0303200	HAD superfamily	HAD superfamily protein, putative	1.04361	0.108438	0.354886		1	1.65867	0.0181181
PF3D7_0520800	.	conserved Plasmodium protein, unknown function	0.531763	0.380472	0.656143		1	1.63302	0.0494129
PF3D7_1468800	U2AF2	splicing factor U2AF large subunit, putative (U2AF2)	0.787278	0.572556	0.808739		1	1.6322	0.0062992
PF3D7_0317200	CRK4	cdc2-related protein kinase 4 (CRK4)	0.645046	0.119766	0.371818		1	1.62393	0.0062992
PF3D7_0807600	.	conserved Plasmodium protein, unknown function	0.252477	0.644774	0.845681		1	1.6198	0.0211589
PF3D7_0410800	.	conserved Plasmodium protein, unknown function	-0.910553	0.149517	0.414047		1	1.61457	0.0129983
PF3D7_0107800	MRE11	double-strand break repair protein MRE11 (MRE11)	0.725194	0.1842	0.4433		1	1.60731	0.0249116
PF3D7_1355700	NIF3	NLI interacting factor-like phosphatase, putative (NIF3)	1.32918	0.0453673	0.23756		1	1.59863	0.00441281
PF3D7_0917000	.	conserved Plasmodium protein, unknown function	0.465561	0.550333	0.808739		1	1.59379	0.00206299
PF3D7_0321000	.	conserved Plasmodium protein, unknown function	0.0800123	0.90844	0.954856		1	1.58996	0.0153276
PF3D7_1249300	PPM4	protein phosphatase PPM4, putative (PPM4)	-0.915138	0.360583	0.638859		1	1.58798	0.0290469
PF3D7_1338000	.	conserved Plasmodium membrane protein, unknown function	-0.531202	0.348622	0.623622		1	1.58615	0.0109733
PF3D7_1104200	SNF2L	chromatin remodeling protein (SNF2L)	-0.502453	0.152991	0.419632		1	1.58145	0.00441281
PF3D7_1025100	GFPT	glutamine--fructose-6-phosphate aminotransferase [isomerizing], putative (GFPT)	-2.56989	0.0791149	0.29591		1	1.56297	0.00282118
PF3D7_1307200	DnaJ	DnaJ protein, putative	3.42375	0.133045	0.387039		1	1.55977	0.0211589
PF3D7_1305000	.	conserved Plasmodium protein, unknown function	0.758244	0.128945	0.382847		1	1.55055	0.0129983
PF3D7_1148000	serine/threonine kinase	serine/threonine protein kinase, putative	0.18424	0.806449	0.891457		1	1.52152	0.0290469
PF3D7_0413900	USP13	ubiquitin carboxyl-terminal hydrolase 13, putative (USP13)	1.00187	0.297358	0.559733		1	1.4912	0.00206299
PF3D7_1410900	ribosome maturation SBDS	ribosome maturation protein SBDS, putative	-0.699251	0.446854	0.723		1	1.48413	0.0153276
PF3D7_1203000	ORC1	origin recognition complex subunit 1 (ORC1)	1.34212	0.0531725	0.251044		1	1.48148	0.0249116
PF3D7_1201900	.	conserved protein, unknown function	1.21692	0.363795	0.638859		1	1.4619	0.0494129
PF3D7_0803000	CYP81	peptidyl-prolyl cis-trans isomerase (CYP81)	0.709469	0.521959	0.793768		1	1.45349	0.00919573
PF3D7_0919800	TLD domain-containing	TLD domain-containing protein	1.02294	0.186972	0.445025		1	1.44683	0.0074775
PF3D7_1114700	CLK3	serine/threonine protein kinase, putative (CLK3)	-0.120815	0.839817	0.912707		1	1.44018	0.00441281
PF3D7_1025900	.	conserved Plasmodium protein, unknown function	0.669629	0.302538	0.561591		1	1.43572	0.0290469
PF3D7_1403100	.	conserved Plasmodium protein, unknown function	1.0193	0.0140126	0.115304		1	1.41318	0.0387922
PF3D7_1241900	tetratricopeptide repeat	tetratricopeptide repeat protein, putative	1.91912	0.127888	0.382847		1	1.38988	0.0249116
PF3D7_1449100	.	conserved Plasmodium protein, unknown function	1.17271	0.2777	0.54389		1	1.3889	0.0211589
PF3D7_0725000	exonuclease I	exonuclease I, putative	-1.29128	0.0667896	0.275206		1	1.33497	0.0387922
PF3D7_1243900	DOC2	double C2-like domain-containing protein (DOC2)	1.39002	0.527684	0.793768		1	1.27645	0.0387922
PF3D7_0719400	.	conserved Plasmodium protein, unknown function	-0.627591	0.161475	0.426641		1	1.26922	0.0387922
PF3D7_1307700	.	conserved Plasmodium protein, unknown function	0.703259	0.431936	0.719061		1	1.22819	0.0494129
PF3D7_1314700	.	conserved Plasmodium protein, unknown function	2.63623	0.0271499	0.173759		1	1.22316	0.0153276
PF3D7_1429100	apicoplast ribosomal L15 precursor	apicoplast ribosomal protein L15 precursor, putative	-1.09894	0.327411	0.58934		1	1.13737	0.0335964
PF3D7_1464000	YL1 nuclear	YL1 nuclear protein, putative	3.46325	0.00106117	0.0503355		1	1.08672	0.0153276
PF3D7_0302500	CLAG3.1	cytoadherence linked asexual protein 3.1 (CLAG3.1)	2.4536	2.66684e-07	4.14527e-05	1		0	0.00206299
PF3D7_1010300	SDH4	succinate dehydrogenase subunit 4, putative (SDH4)	-0.318675	0.607937	0.841759	1		0	0.0074775
PF3D7_1404800	.	conserved Plasmodium protein, unknown function	1.39002	0.527684	0.793768	1		0	0.0074775
PF3D7_1117300	.	conserved Plasmodium protein, unknown function	-0.337391	0.7066	0.872769	1		0	0.00919573
PF3D7_0911900	ICP	falstatin (ICP)	1.14382	0.221217	0.479026	1		0	0.0109733
PF3D7_1124900	60S ribosomal L35	60S ribosomal protein L35, putative	0.600691	0.117933	0.371818	1		0	0.0153276
PF3D7_0424600	.	Plasmodium exported protein (PHISTb), unknown function	0.301876	0.72372	0.872769	1		0	0.0211589
PF3D7_0629500	amino acid transporter	amino acid transporter, putative	-1.71777	0.0129556	0.111446	1		0	0.0211589
PF3D7_1149200	ring-infected erythrocyte surface antigen	ring-infected erythrocyte surface antigen	-1.0158	0.113916	0.368628	1		0	0.0249116
PF3D7_1458000	FP1	cysteine proteinase falcipain 1 (FP1)	1.39002	0.527684	0.793768	1		0	0.0290469
PF3D7_0424500	FIKK4.1	serine/threonine protein kinase, FIKK family (FIKK4.1)	-1.8049	0.00809879	0.0897097	1		0	0.0335964
PF3D7_0905400	RhopH3	high molecular weight rhoptry protein 3 (RhopH3)	1.01707	0.0102736	0.102027	1		0	0.0335964
PF3D7_0202100	LSAP2	liver stage associated protein 2 (LSAP2)	-3.08566	0.0679167	0.275206	1		0	0.0387922
PF3D7_0628300	CEPT	choline/ethanolaminephosphotransferase, putative (CEPT)	0.121681	0.730338	0.872769	1		0	0.0387922
PF3D7_0731500	EBA175	erythrocyte binding antigen-175 (EBA175)	1.47796	0.256878	0.520991	1		0	0.0387922
PF3D7_1401400	ETRAMP14	early transcribed membrane protein 14.1 (ETRAMP14)	-1.24186	0.102265	0.345694	1		0	0.044096
PF3D7_0202500	ETRAMP2	early transcribed membrane protein 2 (ETRAMP2)	-0.802629	0.302437	0.561591	1		0	0.0494129
PF3D7_0605900	long chain polyunsaturated fatty acid elongation enzyme	long chain polyunsaturated fatty acid elongation enzyme, putative	5.8379	0.00122343	0.0503355	1		0	0.0494129
PF3D7_1345100	TRX2	thioredoxin 2 (TRX2)	-1.27143	0.160015	0.426641	1		0	0.0494129

## Sheet: 44-48hpi
Row.names	Gene.Description	Gene.Description.1	logFC	PValue	P.adjusted	Version2_Repression	Version2_Induction.positive	InductionScore	Wilcoxon.pValues.adj
PF3D7_1222600	AP2-G	transcription factor with AP2 domain(s) (AP2-G)	1.71371	0.0102148	0.117674		1	7.53709	0.00206299
PF3D7_1335000	MSRP1	MSP7-like protein (MSRP1)	1.73342	0.00508116	0.0831625		1	6.97976	0.00919573
PF3D7_0500800	MESA	mature parasite-infected erythrocyte surface antigen (MESA)	-0.0906267	0.790865	0.904335		1	6.66334	0.00206299
PF3D7_1343000	PMT	phosphoethanolamine N-methyltransferase (PMT)	0.293529	0.259068	0.490865		1	5.91518	0.00206299
PF3D7_0922200	SAMS	S-adenosylmethionine synthetase (SAMS)	0.367591	0.170406	0.41241		1	4.71935	0.00206299
PF3D7_0731700	.	Plasmodium exported protein (hyp9), unknown function	-1.4251	0.0931012	0.29465		1	4.4016	0.0109733
PF3D7_0520900	SAHH	S-adenosyl-L-homocysteine hydrolase (SAHH)	0.0450929	0.870717	0.942731		1	4.17352	0.00206299
PF3D7_1001600	alpha/beta hydrolase	alpha/beta hydrolase, putative	0.562469	0.0660138	0.260831		1	4.14424	0.00206299
PF3D7_0935400	GDV1	gametocyte development protein 1 (GDV1)	-1.41682	0.0144961	0.139163		1	4.09647	0.00522748
PF3D7_0309200	ARK2	serine/threonine protein kinase, putative (ARK2)	0.311961	0.458842	0.684697		1	3.98803	0.00206299
PF3D7_1123000	.	conserved Plasmodium protein, unknown function	-0.623247	0.184762	0.439765		1	3.8823	0.00206299
PF3D7_1004400	RNA-binding	RNA-binding protein, putative	0.54538	0.466058	0.690314		1	3.83153	0.00282118
PF3D7_0710200	.	conserved Plasmodium protein, unknown function	0.76803	0.0548327	0.235699		1	3.81562	0.00206299
PF3D7_0619200	.	conserved Plasmodium protein, unknown function	2.51201	0.0269184	0.167387		1	3.50643	0.00206299
PF3D7_1123100	CDPK7	calcium-dependent protein kinase 7 (CDPK7)	0.581524	0.157582	0.407138		1	3.45756	0.00206299
PF3D7_1227500	CYC2	cyclin (CYC2)	-0.638305	0.113648	0.333987		1	3.42693	0.00206299
PF3D7_0705300	ORC2	origin recognition complex subunit 2, putative (ORC2)	1.94188	0.0356737	0.19385		1	3.40945	0.00206299
PF3D7_0516800	ApiAP2	transcription factor with AP2 domain(s) (ApiAP2)	-0.0349013	0.910941	0.955372		1	3.35869	0.00206299
PF3D7_1021900	.	conserved Plasmodium protein (10b antigen), unknown function	0.567691	0.0781171	0.273085		1	3.32028	0.0062992
PF3D7_0728600	zinc finger	zinc finger, C3HC4 type, putative	-0.091454	0.811136	0.904567		1	3.31338	0.00206299
PF3D7_0704300	.	conserved Plasmodium membrane protein, unknown function	0.677544	0.0689955	0.261457		1	3.27833	0.00206299
PF3D7_1353000	tryptophan-rich antigen	tryptophan-rich antigen, pseudogene	-0.390399	0.219045	0.470783		1	3.27357	0.00206299
PF3D7_1450700	.	conserved Plasmodium protein, unknown function	2.17125	0.0667975	0.260831		1	3.2656	0.00441281
PF3D7_1371800	.	Plasmodium exported protein, unknown function	-2.42855	0.00236602	0.0685832		1	3.19886	0.0074775
PF3D7_1002200	PArt	tryptophan-rich antigen 3 (PArt)	-0.0270986	0.977517	0.991285		1	3.18723	0.00441281
PF3D7_0509100	chromosome condensation	chromosome condensation protein, putative	-0.303065	0.45003	0.684697		1	3.18705	0.00206299
PF3D7_0920600	.	conserved Plasmodium protein, unknown function	4.77368	0.0308482	0.177686		1	3.15657	0.00441281
PF3D7_1235300	NOT4	CCR4-NOT transcription complex subunit 4, putative (NOT4)	-0.11747	0.786374	0.904335		1	3.14233	0.0494129
PF3D7_0201500	.	Plasmodium exported protein (hyp9), unknown function	0.0687124	0.950975	0.978814		1	3.14066	0.0290469
PF3D7_1359600	.	conserved Plasmodium protein, unknown function	0.248229	0.449133	0.684697		1	3.13616	0.00206299
PF3D7_1124600	EK	ethanolamine kinase (EK)	1.21493	0.00711695	0.0930051		1	3.13441	0.00206299
PF3D7_0704600	UT	E3 ubiquitin-protein ligase (UT)	0.978225	0.00273527	0.0685832		1	3.09859	0.00206299
PF3D7_1419000	.	conserved Plasmodium protein, unknown function	0.302059	0.584056	0.78602		1	3.0983	0.00206299
PF3D7_1318400	chromosome segregation	chromosome segregation protein, putative	-0.214736	0.593325	0.7911		1	3.08732	0.00206299
PF3D7_0724100	.	conserved Plasmodium protein, unknown function	-0.552489	0.295126	0.527928		1	3.04003	0.00441281
PF3D7_1147300	.	conserved Plasmodium protein, unknown function	-0.747413	0.028821	0.172926		1	3.02634	0.00346236
PF3D7_0202400	gamete antigen 27/25	gamete antigen 27/25, putative	0.111428	0.864248	0.939258		1	3.02601	0.00346236
PF3D7_1455900	polyprenol reductase	polyprenol reductase, putative	4.28703	0.0665383	0.260831		1	3.01412	0.00522748
PF3D7_0510500	TopoI	topoisomerase I (TopoI)	-0.342029	0.389223	0.632649		1	2.98284	0.00206299
PF3D7_0711400	SAP18	histone deacetylase complex subunit SAP18, putative (SAP18)	-1.22997	0.166813	0.407138		1	2.96474	0.00282118
PF3D7_0615400	ribonuclease	ribonuclease, putative	0.676819	0.0487329	0.21914		1	2.94621	0.00206299
PF3D7_0624600	ISWI	SNF2 helicase, putative (ISWI)	0.557268	0.0494587	0.21914		1	2.9458	0.00522748
PF3D7_1345400	.	conserved Plasmodium protein, unknown function	0.708411	0.0971014	0.301322		1	2.94393	0.00206299
PF3D7_1033900	ubiquitin-conjugating enzyme	ubiquitin-conjugating enzyme, putative	0.442464	0.304307	0.536072		1	2.93755	0.0335964
PF3D7_1019700	.	conserved Plasmodium protein, unknown function	2.49633	0.00406426	0.0780339		1	2.93468	0.00441281
PF3D7_1029800	RAP	RAP protein, putative	-1.0615	0.0796498	0.273085		1	2.92606	0.00346236
PF3D7_1228800	WD repeat-containing	WD repeat-containing protein, putative	0.120587	0.699038	0.856694		1	2.91799	0.00206299
PF3D7_1451300	NSE2	E3 SUMO-protein ligase NSE2, putative (NSE2)	2.17048	0.0670192	0.260831		1	2.90288	0.0249116
PF3D7_1133200	.	conserved Plasmodium protein, unknown function	-0.225011	0.456173	0.684697		1	2.87794	0.0074775
PF3D7_1433800	.	conserved Plasmodium protein, unknown function	-0.20016	0.680292	0.844501		1	2.86993	0.00282118
PF3D7_1032700	.	conserved Plasmodium protein, unknown function	4.85069	0.0268214	0.167387		1	2.86801	0.00206299
PF3D7_1029900	.	conserved Plasmodium protein, unknown function	0.940559	0.0205763	0.162107		1	2.85448	0.0181181
PF3D7_1103800	NOT1	CCR4-NOT transcription complex subunit 1, putative (NOT1)	0.888181	0.0459334	0.211885		1	2.83778	0.0075957
PF3D7_1319400	.	conserved Plasmodium protein, unknown function	0.706328	0.0876561	0.286874		1	2.81772	0.00282118
PF3D7_0901800	.	Plasmodium exported protein, unknown function	0.34095	0.809705	0.904567		1	2.80711	0.0109733
PF3D7_1431500	MAPK1	mitogen-activated protein kinase 1 (MAPK1)	-0.901122	0.019449	0.162107		1	2.77381	0.0129983
PF3D7_0505400	.	conserved Plasmodium protein, unknown function	0.284603	0.672291	0.844501		1	2.76655	0.00206299
PF3D7_0305200	.	conserved Plasmodium protein, unknown function	0.900169	0.0916188	0.29318		1	2.75453	0.00522748
PF3D7_1425800	.	conserved Plasmodium protein, unknown function	1.19402	0.163009	0.407138		1	2.74883	0.00206299
PF3D7_1236200	.	conserved Plasmodium protein, unknown function	2.1623	0.00519766	0.0831625		1	2.73299	0.0211589
PF3D7_1021800	SEA1	schizont egress antigen-1 (SEA1)	0.346058	0.247468	0.487588		1	2.73293	0.00282118
PF3D7_1222400	ApiAP2	transcription factor with AP2 domain(s) (ApiAP2)	0.72882	0.0730818	0.26984		1	2.72629	0.00441281
PF3D7_1238500	.	conserved Plasmodium protein, unknown function	0.384426	0.482769	0.702209		1	2.7241	0.00346236
PF3D7_1016300	GBP	glycophorin binding protein (GBP)	0.516571	0.0606526	0.253159		1	2.72343	0.00206299
PF3D7_0206300	AROM	pentafunctional AROM polypeptide, putative, pseudogene (AROM)	1.62741	0.0263129	0.167387		1	2.68507	0.0109733
PF3D7_1338400	.	conserved Plasmodium protein, unknown function	2.48971	0.347716	0.592558		1	2.68153	0.0249116
PF3D7_0811900	RNA-binding	RNA-binding protein, putative	-1.33365	0.000223991	0.0322548		1	2.65552	0.00441281
PF3D7_0714600	.	conserved Plasmodium protein, unknown function	-1.80746	0.00723703	0.0930051		1	2.64955	0.00206299
PF3D7_1362400	Pcalp	calpain (Pcalp)	0.664923	0.409793	0.652047		1	2.64616	0.00441281
PF3D7_0301700	.	Plasmodium exported protein, unknown function	2.08402	0.0219165	0.16445		1	2.63185	0.0129983
PF3D7_1468200	.	conserved protein, unknown function	-1.70327	0.0297843	0.175059		1	2.6284	0.0062992
PF3D7_0610200	.	conserved Plasmodium protein, unknown function	2.83609	0.280072	0.513762		1	2.62269	0.00919573
PF3D7_0625300	DNA polymerase 1	DNA polymerase 1, putative	1.21475	0.0378517	0.198205		1	2.61673	0.00346236
PF3D7_0731600	ACS5	acyl-CoA synthetase (ACS5)	0.517561	0.278034	0.513293		1	2.60937	0.00206299
PF3D7_1116900	.	conserved Plasmodium protein, unknown function	1.0792	0.291539	0.52477		1	2.60628	0.0129983
PF3D7_1468100	.	conserved Plasmodium protein, unknown function	0.00976823	0.970107	0.987247		1	2.59482	0.0062992
PF3D7_0717600	.	conserved Plasmodium protein, unknown function	-0.112725	0.760131	0.889909		1	2.5909	0.00346236
PF3D7_0403200	.	conserved Plasmodium protein, unknown function	1.29621	0.194353	0.441388		1	2.58765	0.044096
PF3D7_0815800	VPS9	vacuolar protein sorting-associated protein 9, putative (VPS9)	0.647448	0.0856969	0.286874		1	2.57805	0.00206299
PF3D7_1448500	.	conserved Plasmodium protein, unknown function	0.213597	0.470621	0.691525		1	2.57742	0.00206299
PF3D7_1460500	.	conserved Plasmodium protein, unknown function	0.840944	0.246944	0.487588		1	2.57053	0.00522748
PF3D7_1112100	.	conserved Plasmodium protein, unknown function	0.217883	0.578611	0.782347		1	2.55899	0.00919573
PF3D7_1221000	SET10	histone-lysine N-methyltransferase, H3 lysine-4 specific (SET10)	0.179731	0.678786	0.844501		1	2.5488	0.00346236
PF3D7_1030300	.	conserved Plasmodium protein, unknown function	-0.0115974	0.988494	0.995406		1	2.54502	0.00282118
PF3D7_1312900	EIF4G	eukaryotic translation initation factor 4 gamma (EIF4G)	0.671581	0.0871093	0.286874		1	2.53211	0.0153276
PF3D7_1212300	WD repeat-containing	WD repeat-containing protein, putative	4.60875	0.0409195	0.203115		1	2.52745	0.00206299
PF3D7_1011000	ISP1	inner membrane complex sub-compartment protein 1 (ISP1)	1.45416	0.253997	0.489152		1	2.52116	0.0387922
PF3D7_1303700	.	conserved Plasmodium protein, unknown function	1.00006	0.199041	0.443728		1	2.51876	0.00522748
PF3D7_0919900	regulator of chromosome condensation	regulator of chromosome condensation, putative	0.280672	0.327832	0.565364		1	2.49527	0.00282118
PF3D7_0316400	.	conserved Plasmodium protein, unknown function	-0.376494	0.648727	0.836287		1	2.47806	0.00441281
PF3D7_0203000	ROPE	repetitive organellar protein, putative (ROPE)	-0.353299	0.622787	0.819007		1	2.46831	0.0335964
PF3D7_0320700	SPC2	signal peptidase complex subunit 2, putative (SPC2)	0.7363	0.231908	0.473685		1	2.46673	0.0074775
PF3D7_1308700	.	conserved Plasmodium protein, unknown function	0.883636	0.220777	0.47099		1	2.46093	0.00919573
PF3D7_1423500	.	conserved Plasmodium protein, unknown function	-0.335857	0.604849	0.802749		1	2.45717	0.00206299
PF3D7_1433400	.	conserved Plasmodium membrane protein, unknown function	-0.559448	0.0398725	0.203115		1	2.44906	0.00346236
PF3D7_0516600	MB2	sporozoite surface antigen MB2 (MB2)	0.752592	0.403961	0.646337		1	2.43778	0.00441281
PF3D7_0705000	methyltransferase	methyltransferase, putative	-1.39382	0.0185847	0.162107		1	2.434	0.0062992
PF3D7_0926100	kinase	protein kinase, putative	1.65975	0.00775042	0.0930051		1	2.43179	0.0249116
PF3D7_0914500	.	conserved Plasmodium protein, unknown function	0.132527	0.791293	0.904335		1	2.40966	0.0153276
PF3D7_0416300	MCM9	DNA helicase MCM9, putative (MCM9)	1.72731	0.164172	0.407138		1	2.38766	0.00346236
PF3D7_0508700	PRP5	pre-mRNA-processing ATP-dependent RNA helicase PRP5, putative (PRP5)	0.917913	0.173148	0.415555		1	2.3795	0.00919573
PF3D7_1249400	.	conserved Plasmodium protein, unknown function	1.8305	0.137063	0.375943		1	2.37373	0.00522748
PF3D7_0321700	microtubule and actin binding	microtubule and actin binding protein, putative	1.9051	0.00750315	0.0930051		1	2.36289	0.0062992
PF3D7_0805700	FIKK8	serine/threonine protein kinase, FIKK family (FIKK8)	0.337817	0.391012	0.632649		1	2.35834	0.0109733
PF3D7_0705100	.	conserved Plasmodium protein, unknown function	1.28513	0.0891994	0.288645		1	2.35437	0.0153276
PF3D7_1014900	.	conserved Plasmodium protein, unknown function	0.516488	0.103073	0.315799		1	2.33815	0.00206299
PF3D7_1339700	.	conserved Plasmodium protein, unknown function	-0.332009	0.381451	0.624192		1	2.33732	0.0129983
PF3D7_0615500	CRK5	cdc2-related protein kinase 5 (CRK5)	1.01277	0.0768807	0.273085		1	2.3252	0.00522748
PF3D7_0904900	CuTP	copper-transporting ATPase (CuTP)	0.211457	0.53836	0.749023		1	2.32387	0.0062992
PF3D7_0613800	ApiAP2	transcription factor with AP2 domain(s) (ApiAP2)	0.401466	0.120734	0.344272		1	2.32153	0.0181181
PF3D7_1248100	methyltransferase	methyltransferase, putative	1.0196	0.322244	0.559074		1	2.30763	0.0062992
PF3D7_0503200	.	conserved Plasmodium protein, unknown function	0.176139	0.85383	0.934993		1	2.30696	0.00206299
PF3D7_0607000	translation initiation factor IF-2	translation initiation factor IF-2, putative	0.173435	0.643309	0.834563		1	2.30642	0.0181181
PF3D7_1007700	ApiAP2	transcription factor with AP2 domain(s) (ApiAP2)	-0.971704	0.00233493	0.0685832		1	2.30441	0.0109733
PF3D7_0924600	.	conserved Plasmodium protein, unknown function	-1.72453	0.00126597	0.0685832		1	2.30386	0.00282118
PF3D7_0903300	.	conserved Plasmodium membrane protein, unknown function	0.349727	0.303197	0.536072		1	2.30256	0.00919573
PF3D7_1117900	.	conserved Plasmodium protein, unknown function	2.69474	0.00155608	0.0685832		1	2.301	0.00282118
PF3D7_0730500	.	conserved Plasmodium protein, unknown function	0.910451	0.0253243	0.167387		1	2.2902	0.00919573
PF3D7_1014300	.	conserved protein, unknown function	0.588047	0.254767	0.489152		1	2.28941	0.00206299
PF3D7_0609400	CLS	mitochondrial cardiolipin synthase, putative (CLS)	0.447028	0.680178	0.844501		1	2.27994	0.0074775
PF3D7_0707200	.	conserved Plasmodium protein, unknown function	0.479261	0.560727	0.772677		1	2.27664	0.00206299
PF3D7_0923400	.	conserved Plasmodium protein, unknown function	4.59574	0.0417211	0.203115		1	2.27417	0.00441281
PF3D7_1458500	SAS4	spindle assembly abnormal protein 4, putative (SAS4)	-0.096265	0.904194	0.953875		1	2.27366	0.00346236
PF3D7_0713500	.	conserved Plasmodium protein, unknown function	1.38736	0.097302	0.301322		1	2.27084	0.0074775
PF3D7_0901700	.	Plasmodium exported protein (hyp5), unknown function	-1.44905	0.109587	0.32786		1	2.26825	0.0129983
PF3D7_0307400	ClpP	ATP-dependent Clp protease proteolytic subunit (ClpP)	0.0911311	0.883718	0.946137		1	2.24882	0.0153276
PF3D7_1440000	.	conserved Plasmodium protein, unknown function	-0.162753	0.747525	0.884825		1	2.24851	0.00522748
PF3D7_0935200	VPS33	vacuolar protein sorting-associated protein 33, putative (VPS33)	1.48012	0.0462442	0.211885		1	2.24393	0.00522748
PF3D7_1019000	eukaryotic translation initiation factor subunit eIF2A	eukaryotic translation initiation factor subunit eIF2A, putative	-0.443589	0.166262	0.407138		1	2.24263	0.0109733
PF3D7_0911600	.	conserved Plasmodium protein, unknown function	3.1295	0.00283462	0.0685832		1	2.23898	0.0290469
PF3D7_0211700	TKL1	tyrosine kinase-like protein, putative (TKL1)	2.8944	0.00738109	0.0930051		1	2.23577	0.0129983
PF3D7_1247500	serine/threonine kinase	serine/threonine protein kinase, putative	1.06367	0.0239823	0.16445		1	2.23351	0.0335964
PF3D7_1013800	.	conserved Plasmodium protein, unknown function	0.0424293	0.964988	0.98552		1	2.23308	0.0074775
PF3D7_1248700	.	conserved Plasmodium protein, unknown function	0.677157	0.0348384	0.192951		1	2.22165	0.00441281
PF3D7_0208400	.	conserved Plasmodium protein, unknown function	0.578769	0.234451	0.475506		1	2.21996	0.00346236
PF3D7_0827600	.	conserved Plasmodium protein, unknown function	0.561815	0.248923	0.487588		1	2.20881	0.0062992
PF3D7_0212100	.	conserved Plasmodium protein, unknown function	-0.678574	0.0378492	0.198205		1	2.20576	0.00346236
PF3D7_1239200	ApiAP2	transcription factor with AP2 domain(s) (ApiAP2)	-0.0362195	0.901405	0.953875		1	2.19847	0.0062992
PF3D7_0827800	SET3	SET domain protein, putative (SET3)	-0.16288	0.67215	0.844501		1	2.18783	0.00346236
PF3D7_0809400	.	conserved Plasmodium protein, unknown function	-0.147567	0.816991	0.904567		1	2.18569	0.00522748
PF3D7_1138800	WD repeat-containing	WD repeat-containing protein, putative	-0.526802	0.363543	0.605204		1	2.16958	0.00206299
PF3D7_1472700	DNA-directed RNA polymerase	DNA-directed RNA polymerase, alpha subunit, putative	0.78181	0.45712	0.684697		1	2.16563	0.00441281
PF3D7_1231000	.	conserved Plasmodium protein, unknown function	0.903692	0.250566	0.487588		1	2.15619	0.0153276
PF3D7_0802100	ApiAP2	transcription factor with AP2 domain(s) (ApiAP2)	0.3962	0.2392	0.481746		1	2.15292	0.00441281
PF3D7_0918100	cytochrome b5-like heme/steroid binding	cytochrome b5-like heme/steroid binding protein, putative	-0.246243	0.690923	0.850367		1	2.1529	0.0211589
PF3D7_1008000	HDA2	histone deacetylase 2 (HDA2)	0.118084	0.732679	0.882893		1	2.15173	0.0074775
PF3D7_1132400	.	conserved Plasmodium membrane protein, unknown function	0.163889	0.749643	0.884825		1	2.14972	0.00206299
PF3D7_1121300	TKL2	tyrosine kinase-like protein (TKL2)	-0.175633	0.673523	0.844501		1	2.14784	0.0211589
PF3D7_1332500	SAM-dependent RNA methyltransferase	SAM-dependent RNA methyltransferase, putative	0.15807	0.912247	0.955372		1	2.14596	0.00206299
PF3D7_0402000	.	Plasmodium exported protein (PHISTa), unknown function	3.13416	0.225928	0.47137		1	2.14372	0.044096
PF3D7_0404300	.	conserved Plasmodium protein, unknown function	-0.056108	0.881884	0.946137		1	2.14324	0.00441281
PF3D7_0307800	.	conserved Plasmodium protein, unknown function	0.375614	0.573239	0.77874		1	2.12218	0.0153276
PF3D7_0202700	OPP	octaprenyl pyrophosphate synthase (OPP)	-0.0269678	0.984899	0.995266		1	2.11322	0.0062992
PF3D7_1406600	ClpC	ATP-dependent Clp protease, putative (ClpC)	0.417707	0.443025	0.684697		1	2.11006	0.00206299
PF3D7_1448300	.	conserved Plasmodium protein, unknown function	-1.01036	0.00463366	0.0831625		1	2.1055	0.0129983
PF3D7_0103300	.	conserved Plasmodium protein, unknown function	0.641015	0.353845	0.599455		1	2.09587	0.00441281
PF3D7_0419900	phosphatidylinositol 4-kinase	phosphatidylinositol 4-kinase, putative	0.182799	0.532929	0.745066		1	2.09522	0.0074775
PF3D7_1145200	serine/threonine kinase	serine/threonine protein kinase, putative	0.800639	0.00348032	0.0764438		1	2.09464	0.00522748
PF3D7_1033000	.	conserved Plasmodium protein, unknown function	4.15787	0.0791542	0.273085		1	2.08683	0.00522748
PF3D7_1339600	.	conserved Plasmodium protein, unknown function	3.57276	0.154053	0.407138		1	2.08582	0.0129983
PF3D7_1019800	tRNA methyltransferase	tRNA methyltransferase, putative	1.09206	0.285571	0.517261		1	2.07454	0.0181181
PF3D7_1227600	cyclin related	cyclin related protein, putative	1.3942	0.0013683	0.0685832		1	2.07298	0.0062992
PF3D7_1316900	.	conserved Plasmodium protein, unknown function	1.27032	0.0686827	0.261457		1	2.06138	0.0129983
PF3D7_1211300	MCM8	DNA helicase MCM8, putative (MCM8)	0.702325	0.306135	0.536072		1	2.05987	0.0290469
PF3D7_1004800	ADP/ATP carrier	ADP/ATP carrier protein, putative	1.72405	0.165023	0.407138		1	2.05897	0.0335964
PF3D7_0924500	.	conserved Plasmodium membrane protein, unknown function	1.00117	0.134505	0.372476		1	2.05392	0.0062992
PF3D7_1103400	SufD	FeS cluster assembly protein SufD, putative (SufD)	0.836978	0.192655	0.441388		1	2.05225	0.0290469
PF3D7_1015600	HSP60	heat shock protein 60 (HSP60)	1.85983	0.0463498	0.211885		1	2.04743	0.0181181
PF3D7_1031600	GEXP15	conserved Plasmodium protein, unknown function (GEXP15)	0.383223	0.375326	0.62123		1	2.04004	0.0074775
PF3D7_1013600	.	conserved Plasmodium protein, unknown function	0.40469	0.380285	0.624192		1	2.03682	0.00282118
PF3D7_1211600	LSD1	lysine-specific histone demethylase 1, putative (LSD1)	0.492482	0.362348	0.605204		1	2.03354	0.00919573
PF3D7_1427000	.	conserved Plasmodium protein, unknown function	2.79188	0.0107471	0.119045		1	2.03168	0.0249116
PF3D7_1325400	.	conserved Plasmodium protein, unknown function	0.533721	0.159073	0.407138		1	2.0186	0.00206299
PF3D7_0933300	.	conserved Plasmodium protein, unknown function	2.06953	0.0231717	0.16445		1	2.01333	0.0181181
PF3D7_0411900	DNA polymerase alpha	DNA polymerase alpha	-0.072424	0.833916	0.916671		1	2.01322	0.0129983
PF3D7_1366400	RHOP148	rhoptry protein RHOP148 (RHOP148)	1.01392	0.107532	0.325992		1	2.0103	0.0249116
PF3D7_1216900	DNA-binding chaperone	DNA-binding chaperone, putative	0.702558	0.0701226	0.262277		1	2.00225	0.0181181
PF3D7_1208800	zinc finger	zinc finger protein, putative	-0.370559	0.628833	0.8232		1	1.98733	0.00346236
PF3D7_0931000	elongation factor Tu	elongation factor Tu, putative	-0.044614	0.951624	0.978814		1	1.98033	0.0153276
PF3D7_1338600	.	conserved Plasmodium protein, unknown function	1.25149	0.0423157	0.203115		1	1.96883	0.0153276
PF3D7_0926800	.	conserved Plasmodium protein, unknown function	1.63123	0.193653	0.441388		1	1.96671	0.00206299
PF3D7_1456500	.	conserved Plasmodium protein, unknown function	-0.14931	0.708752	0.864917		1	1.96532	0.00441281
PF3D7_0608100	.	conserved Plasmodium protein, unknown function	0.781741	0.164552	0.407138		1	1.96176	0.0387922
PF3D7_0508100	SET9	SET domain protein, putative (SET9)	1.07805	0.00114496	0.0685832		1	1.95951	0.0062992
PF3D7_0612600	PP-loop family	PP-loop family protein, putative	0.441176	0.416897	0.654144		1	1.95449	0.00522748
PF3D7_0111300	replication factor c	replication factor c protein, putative	0.298388	0.494925	0.70731		1	1.95307	0.00522748
PF3D7_0519500	CCR4	carbon catabolite repressor protein 4, putative (CCR4)	-0.115741	0.861749	0.939258		1	1.93563	0.00441281
PF3D7_0524100	.	conserved Plasmodium protein, unknown function	-1.12137	0.110425	0.32786		1	1.919	0.0062992
PF3D7_1334100	.	conserved Plasmodium protein, unknown function	-0.983396	0.20197	0.443728		1	1.91218	0.0062992
PF3D7_1221800	.	conserved Plasmodium protein, unknown function	-0.189834	0.800637	0.904567		1	1.90641	0.0153276
PF3D7_1228700	.	conserved Plasmodium protein, unknown function	-0.060904	0.926658	0.963457		1	1.90128	0.00522748
PF3D7_0715200	.	conserved Plasmodium protein, unknown function	-0.775913	0.0135775	0.134838		1	1.89591	0.0153276
PF3D7_0414000	chromosome associated	chromosome associated protein, putative	0.685719	0.22769	0.47137		1	1.89482	0.0211589
PF3D7_0729600	.	conserved Plasmodium protein, unknown function	2.03938	0.440153	0.684697		1	1.88975	0.0153276
PF3D7_0806300	ferlin	ferlin, putative	0.00492413	0.99231	0.995767		1	1.88296	0.0494129
PF3D7_1231600	PRP2	pre-mRNA-splicing factor ATP-dependent RNA helicase PRP2, putative (PRP2)	-0.144639	0.807771	0.904567		1	1.88239	0.00441281
PF3D7_1229600	.	conserved Plasmodium protein, unknown function	-1.10962	0.00285763	0.0685832		1	1.8788	0.0249116
PF3D7_1316100	IPK2	inositol polyphosphate kinase, putative (IPK2)	-0.15119	0.743685	0.884825		1	1.8782	0.00206299
PF3D7_0704100	.	conserved Plasmodium membrane protein, unknown function	-0.333009	0.283759	0.517232		1	1.86457	0.0290469
PF3D7_1456000	ApiAP2	transcription factor with AP2 domain(s) (ApiAP2)	-0.157985	0.73733	0.884796		1	1.86332	0.0074775
PF3D7_0508900	.	conserved Plasmodium protein, unknown function	0.248351	0.417264	0.654144		1	1.85338	0.0290469
PF3D7_0626400	Sec14 domain containing	Sec14 domain containing protein	-0.892852	0.0616191	0.253518		1	1.85335	0.0387922
PF3D7_1143300	DNA-directed RNA polymerase I	DNA-directed RNA polymerase I, putative	-1.34637	0.133735	0.372476		1	1.84787	0.0153276
PF3D7_1308800	INT	tyrosine recombinase (INT)	-0.154556	0.748941	0.884825		1	1.84247	0.0129983
PF3D7_0818000	.	conserved protein, unknown function	1.20162	0.160104	0.407138		1	1.84051	0.0494129
PF3D7_0904600	ubiquitin specific protease	ubiquitin specific protease, putative	-0.360074	0.505888	0.717713		1	1.8385	0.0074775
PF3D7_0502000	VPS11	vacuolar protein sorting-associated protein 11, putative (VPS11)	0.181359	0.789677	0.904335		1	1.83188	0.0211589
PF3D7_1335700	.	conserved Plasmodium protein, unknown function	0.427497	0.481562	0.702209		1	1.82731	0.00522748
PF3D7_1351900	.	conserved Plasmodium protein, unknown function	-0.93245	0.19858	0.443728		1	1.82651	0.00441281
PF3D7_0525200	.	conserved Plasmodium protein, unknown function	0.506053	0.228561	0.47137		1	1.82347	0.0494129
PF3D7_1441800	vacuolar-sorting SNF7	vacuolar-sorting protein SNF7, putative	5.69192	0.00371602	0.0764438		1	1.81945	0.00522748
PF3D7_0607500	COQ2	para-hydroxybenzoate--polyprenyltransferase, putative (COQ2)	1.48643	0.127794	0.36083		1	1.81141	0.0062992
PF3D7_1019100	.	conserved Plasmodium protein, unknown function	0.537447	0.272954	0.510459		1	1.80846	0.0109733
PF3D7_1226800	ATX3	ataxin-3, putative (ATX3)	0.0772689	0.945085	0.978814		1	1.80529	0.00346236
PF3D7_0825000	.	conserved Plasmodium protein, unknown function	0.615782	0.189961	0.441388		1	1.80049	0.00919573
PF3D7_1237500	.	conserved Plasmodium protein, unknown function	1.07628	0.214546	0.46458		1	1.78971	0.0181181
PF3D7_0525000	zinc finger	zinc finger protein, putative	0.510578	0.714517	0.866198		1	1.78913	0.0211589
PF3D7_1034900	MRScyt	methionine--tRNA ligase (MRScyt)	0.333089	0.4961	0.70731		1	1.78251	0.0129983
PF3D7_0606100	RNA-binding	RNA-binding protein, putative	5.55424	0.00555964	0.0842725		1	1.77428	0.0249116
PF3D7_1238300	cell cycle control	cell cycle control protein, putative	0.584728	0.52395	0.736085		1	1.76541	0.0181181
PF3D7_1328000	.	conserved Plasmodium protein, unknown function	5.19472	0.0133937	0.134838		1	1.7618	0.0249116
PF3D7_0310400	PIESP1	parasite-infected erythrocyte surface protein (PIESP1)	-0.358854	0.229138	0.47137		1	1.75919	0.00919573
PF3D7_1364600	aldehyde reductase	aldehyde reductase, putative	0.903613	0.307125	0.536072		1	1.75557	0.0129983
PF3D7_1422600	.	conserved Plasmodium protein, unknown function	-1.20902	0.0340196	0.192111		1	1.75519	0.0387922
PF3D7_1438400	MCA2	metacaspase-like protein (MCA2)	0.167541	0.764337	0.89121		1	1.7547	0.0290469
PF3D7_1239100	mitochondrial ribosomal L23 precursor	mitochondrial ribosomal protein L23 precursor, putative	-0.589013	0.39841	0.641017		1	1.75114	0.0211589
PF3D7_0319000	ATPase7	P-type ATPase, putative (ATPase7)	0.523018	0.160469	0.407138		1	1.74997	0.0062992
PF3D7_0930100	.	conserved Plasmodium protein, unknown function	-0.211319	0.75295	0.885101		1	1.72845	0.0290469
PF3D7_1209900	ABCB7	ABC transporter B family member 7, putative (ABCB7)	0.34695	0.555564	0.769243		1	1.72152	0.00522748
PF3D7_1207000	.	conserved Plasmodium protein, unknown function	-0.1835	0.650446	0.836287		1	1.71311	0.0494129
PF3D7_0616600	.	conserved Plasmodium protein, unknown function	-0.415981	0.616409	0.814339		1	1.69926	0.0062992
PF3D7_1131000	RNA-binding s1	RNA-binding protein s1, putative	2.85368	0.277341	0.513293		1	1.68678	0.0335964
PF3D7_0806100	.	conserved Plasmodium protein, unknown function	-1.03397	0.0787366	0.273085		1	1.67613	0.0211589
PF3D7_0913600	.	conserved Plasmodium protein, unknown function	0.331487	0.641658	0.834563		1	1.67424	0.0109733
PF3D7_0303200	HAD superfamily	HAD superfamily protein, putative	0.980575	0.0153434	0.142545		1	1.65867	0.0181181
PF3D7_0520800	.	conserved Plasmodium protein, unknown function	-0.779923	0.0410556	0.203115		1	1.63302	0.0494129
PF3D7_1468800	U2AF2	splicing factor U2AF large subunit, putative (U2AF2)	0.852415	0.338356	0.580039		1	1.6322	0.0062992
PF3D7_0317200	CRK4	cdc2-related protein kinase 4 (CRK4)	-0.233756	0.449382	0.684697		1	1.62393	0.0062992
PF3D7_0807600	.	conserved Plasmodium protein, unknown function	0.821521	0.226097	0.47137		1	1.6198	0.0211589
PF3D7_0410800	.	conserved Plasmodium protein, unknown function	-0.461277	0.19464	0.441388		1	1.61457	0.0129983
PF3D7_0107800	MRE11	double-strand break repair protein MRE11 (MRE11)	-1.36424	0.0208262	0.162107		1	1.60731	0.0249116
PF3D7_1355700	NIF3	NLI interacting factor-like phosphatase, putative (NIF3)	-0.128433	0.818246	0.904567		1	1.59863	0.00441281
PF3D7_0917000	.	conserved Plasmodium protein, unknown function	0.31388	0.568858	0.77645		1	1.59379	0.00206299
PF3D7_0321000	.	conserved Plasmodium protein, unknown function	4.16503	0.0784874	0.273085		1	1.58996	0.0153276
PF3D7_1249300	PPM4	protein phosphatase PPM4, putative (PPM4)	2.73481	0.0131355	0.134838		1	1.58798	0.0290469
PF3D7_1338000	.	conserved Plasmodium membrane protein, unknown function	1.19299	0.117745	0.339107		1	1.58615	0.0109733
PF3D7_1104200	SNF2L	chromatin remodeling protein (SNF2L)	-0.0351905	0.921055	0.961101		1	1.58145	0.00441281
PF3D7_1025100	GFPT	glutamine--fructose-6-phosphate aminotransferase [isomerizing], putative (GFPT)	-2.06309	8.33415e-07	0.000240023		1	1.56297	0.00282118
PF3D7_1307200	DnaJ	DnaJ protein, putative	4.93011	0.0231085	0.16445		1	1.55977	0.0211589
PF3D7_1305000	.	conserved Plasmodium protein, unknown function	0.287282	0.520763	0.735194		1	1.55055	0.0129983
PF3D7_1148000	serine/threonine kinase	serine/threonine protein kinase, putative	0.395754	0.672285	0.844501		1	1.52152	0.0290469
PF3D7_0413900	USP13	ubiquitin carboxyl-terminal hydrolase 13, putative (USP13)	-0.53108	0.271569	0.510459		1	1.4912	0.00206299
PF3D7_1410900	ribosome maturation SBDS	ribosome maturation protein SBDS, putative	2.25972	0.0538082	0.234799		1	1.48413	0.0153276
PF3D7_1203000	ORC1	origin recognition complex subunit 1 (ORC1)	-0.178133	0.790001	0.904335		1	1.48148	0.0249116
PF3D7_1201900	.	conserved protein, unknown function	-0.788545	0.358572	0.603911		1	1.4619	0.0494129
PF3D7_0803000	CYP81	peptidyl-prolyl cis-trans isomerase (CYP81)	0.395226	0.674326	0.844501		1	1.45349	0.00919573
PF3D7_0919800	TLD domain-containing	TLD domain-containing protein	0.106304	0.819764	0.904567		1	1.44683	0.0074775
PF3D7_1114700	CLK3	serine/threonine protein kinase, putative (CLK3)	1.61932	0.0273167	0.167387		1	1.44018	0.00441281
PF3D7_1025900	.	conserved Plasmodium protein, unknown function	0.326465	0.417925	0.654144		1	1.43572	0.0290469
PF3D7_1403100	.	conserved Plasmodium protein, unknown function	0.252181	0.491919	0.70731		1	1.41318	0.0387922
PF3D7_1241900	tetratricopeptide repeat	tetratricopeptide repeat protein, putative	1.52563	0.11667	0.339107		1	1.38988	0.0249116
PF3D7_1449100	.	conserved Plasmodium protein, unknown function	0.225182	0.686302	0.848305		1	1.3889	0.0211589
PF3D7_0725000	exonuclease I	exonuclease I, putative	0.939948	0.190743	0.441388		1	1.33497	0.0387922
PF3D7_1243900	DOC2	double C2-like domain-containing protein (DOC2)	0.675942	0.45655	0.684697		1	1.27645	0.0387922
PF3D7_0719400	.	conserved Plasmodium protein, unknown function	-0.520751	0.247514	0.487588		1	1.26922	0.0387922
PF3D7_1307700	.	conserved Plasmodium protein, unknown function	1.43763	0.142683	0.387666		1	1.22819	0.0494129
PF3D7_1314700	.	conserved Plasmodium protein, unknown function	-0.389636	0.589564	0.789742		1	1.22316	0.0153276
PF3D7_1429100	apicoplast ribosomal L15 precursor	apicoplast ribosomal protein L15 precursor, putative	0.918603	0.202392	0.443728		1	1.13737	0.0335964
PF3D7_1464000	YL1 nuclear	YL1 nuclear protein, putative	1.72456	0.164917	0.407138		1	1.08672	0.0153276
PF3D7_0302500	CLAG3.1	cytoadherence linked asexual protein 3.1 (CLAG3.1)	0.183733	0.4674	0.690314	1		0	0.00206299
PF3D7_1010300	SDH4	succinate dehydrogenase subunit 4, putative (SDH4)	-0.912507	0.0184864	0.162107	1		0	0.0074775
PF3D7_1404800	.	conserved Plasmodium protein, unknown function	0.736051	0.486134	0.70355	1		0	0.0074775
PF3D7_1117300	.	conserved Plasmodium protein, unknown function	1.42689	0.0869302	0.286874	1		0	0.00919573
PF3D7_0911900	ICP	falstatin (ICP)	0.0749167	0.882344	0.946137	1		0	0.0109733
PF3D7_1124900	60S ribosomal L35	60S ribosomal protein L35, putative	-0.890727	0.0199968	0.162107	1		0	0.0153276
PF3D7_0424600	.	Plasmodium exported protein (PHISTb), unknown function	0.613759	0.565975	0.776195	1		0	0.0211589
PF3D7_0629500	amino acid transporter	amino acid transporter, putative	0.181367	0.900266	0.953875	1		0	0.0211589
PF3D7_1149200	ring-infected erythrocyte surface antigen	ring-infected erythrocyte surface antigen	-1.37232	0.023737	0.16445	1		0	0.0249116
PF3D7_1458000	FP1	cysteine proteinase falcipain 1 (FP1)	0.0472343	0.96122	0.985164	1		0	0.0290469
PF3D7_0424500	FIKK4.1	serine/threonine protein kinase, FIKK family (FIKK4.1)	0	1	1	1		0	0.0335964
PF3D7_0905400	RhopH3	high molecular weight rhoptry protein 3 (RhopH3)	-0.27503	0.258566	0.490865	1		0	0.0335964
PF3D7_0202100	LSAP2	liver stage associated protein 2 (LSAP2)	0.184157	0.812763	0.904567	1		0	0.0387922
PF3D7_0628300	CEPT	choline/ethanolaminephosphotransferase, putative (CEPT)	0.0672765	0.814998	0.904567	1		0	0.0387922
PF3D7_0731500	EBA175	erythrocyte binding antigen-175 (EBA175)	0.399915	0.203375	0.443728	1		0	0.0387922
PF3D7_1401400	ETRAMP14	early transcribed membrane protein 14.1 (ETRAMP14)	0.125594	0.896327	0.953875	1		0	0.044096
PF3D7_0202500	ETRAMP2	early transcribed membrane protein 2 (ETRAMP2)	-1.76871	0.00206556	0.0685832	1		0	0.0494129
PF3D7_0605900	long chain polyunsaturated fatty acid elongation enzyme	long chain polyunsaturated fatty acid elongation enzyme, putative	-0.56025	0.715817	0.866198	1		0	0.0494129
PF3D7_1345100	TRX2	thioredoxin 2 (TRX2)	4.40837	0.0559317	0.236887	1		0	0.0494129

## Sheet: 36-40hpi p<0.05
Row.names	Gene.Description	Gene.Description.1	logFC	PValue	P.adjusted	Version2_Repression	Version2_Induction.positive	InductionScore	Wilcoxon.pValues.adj
PF3D7_1238500	.	conserved Plasmodium protein, unknown function	-2.61653	0.000422025	0.121543		1	2.7241	0.00346236
PF3D7_0903300	.	conserved Plasmodium membrane protein, unknown function	5.81729	0.00133766	0.192623		1	2.30256	0.00919573
PF3D7_1124600	EK	ethanolamine kinase (EK)	5.39983	0.00411186	0.265459		1	3.13441	0.00206299
PF3D7_0805700	FIKK8	serine/threonine protein kinase, FIKK family (FIKK8)	3.43752	0.00515188	0.265459		1	2.35834	0.0109733
PF3D7_0926800	.	conserved Plasmodium protein, unknown function	5.2133	0.00645858	0.265459		1	1.96671	0.00206299
PF3D7_0301700	.	Plasmodium exported protein, unknown function	5.11253	0.00806479	0.265459		1	2.63185	0.0129983
PF3D7_0519500	CCR4	carbon catabolite repressor protein 4, putative (CCR4)	3.29938	0.0083606	0.265459		1	1.93563	0.00441281
PF3D7_1406600	ClpC	ATP-dependent Clp protease, putative (ClpC)	2.45166	0.00915506	0.265459		1	2.11006	0.00206299
PF3D7_0704300	.	conserved Plasmodium membrane protein, unknown function	2.73648	0.00959584	0.265459		1	3.27833	0.00206299
PF3D7_0715200	.	conserved Plasmodium protein, unknown function	3.24434	0.00998945	0.265459		1	1.89591	0.0153276
PF3D7_1104200	SNF2L	chromatin remodeling protein (SNF2L)	1.84614	0.0105439	0.265459		1	1.58145	0.00441281
PF3D7_1440000	.	conserved Plasmodium protein, unknown function	-2.18671	0.0110608	0.265459		1	2.24851	0.00522748
PF3D7_1247500	serine/threonine kinase	serine/threonine protein kinase, putative	-2.54252	0.0124828	0.276542		1	2.23351	0.0335964
PF3D7_1338600	.	conserved Plasmodium protein, unknown function	4.78894	0.0154175	0.288522		1	1.96883	0.0153276
PF3D7_0930100	.	conserved Plasmodium protein, unknown function	4.6649	0.0189274	0.288522		1	1.72845	0.0290469
PF3D7_1308800	INT	tyrosine recombinase (INT)	4.65559	0.0197784	0.288522		1	1.84247	0.0129983
PF3D7_0510500	TopoI	topoisomerase I (TopoI)	4.61244	0.0208735	0.288522		1	2.98284	0.00206299
PF3D7_0525200	.	conserved Plasmodium protein, unknown function	4.58067	0.0222688	0.288522		1	1.82347	0.0494129
PF3D7_0613800	ApiAP2	transcription factor with AP2 domain(s) (ApiAP2)	1.82351	0.0226754	0.288522		1	2.32153	0.0181181
PF3D7_1248100	methyltransferase	methyltransferase, putative	-3.60426	0.0245909	0.288522		1	2.30763	0.0062992
PF3D7_0305200	.	conserved Plasmodium protein, unknown function	4.49358	0.0258647	0.288522		1	2.75453	0.00522748
PF3D7_1013600	.	conserved Plasmodium protein, unknown function	2.44651	0.0263792	0.288522		1	2.03682	0.00282118
PF3D7_1112100	.	conserved Plasmodium protein, unknown function	4.46868	0.0268591	0.288522		1	2.55899	0.00919573
PF3D7_0316400	.	conserved Plasmodium protein, unknown function	4.46824	0.0268607	0.288522		1	2.47806	0.00441281
PF3D7_1007700	ApiAP2	transcription factor with AP2 domain(s) (ApiAP2)	2.15915	0.0280519	0.288522		1	2.30441	0.0109733
PF3D7_1148000	serine/threonine kinase	serine/threonine protein kinase, putative	4.43912	0.0280639	0.288522		1	1.52152	0.0290469
PF3D7_1401400	ETRAMP14	early transcribed membrane protein 14.1 (ETRAMP14)	4.42242	0.0287737	0.288522	1		0	0.044096
PF3D7_0317200	CRK4	cdc2-related protein kinase 4 (CRK4)	1.96734	0.0290603	0.288522		1	1.62393	0.0062992
PF3D7_1011000	ISP1	inner membrane complex sub-compartment protein 1 (ISP1)	-2.20661	0.0296556	0.288522		1	2.52116	0.0387922
PF3D7_1010300	SDH4	succinate dehydrogenase subunit 4, putative (SDH4)	4.3925	0.0300544	0.288522	1		0	0.0074775
PF3D7_0206300	AROM	pentafunctional AROM polypeptide, putative, pseudogene (AROM)	2.37792	0.0314448	0.292133		1	2.68507	0.0109733
PF3D7_1431500	MAPK1	mitogen-activated protein kinase 1 (MAPK1)	4.32505	0.033688	0.302079		1	2.77381	0.0129983
PF3D7_1355700	NIF3	NLI interacting factor-like phosphatase, putative (NIF3)	-2.06042	0.0346132	0.302079		1	1.59863	0.00441281
PF3D7_1021800	SEA1	schizont egress antigen-1 (SEA1)	-1.27579	0.0365852	0.309898		1	2.73293	0.00282118
PF3D7_0933300	.	conserved Plasmodium protein, unknown function	4.20075	0.0407532	0.321818		1	2.01333	0.0181181
PF3D7_0803000	CYP81	peptidyl-prolyl cis-trans isomerase (CYP81)	4.17697	0.0420663	0.321818		1	1.45349	0.00919573
PF3D7_1433400	.	conserved Plasmodium membrane protein, unknown function	1.11177	0.0424032	0.321818		1	2.44906	0.00346236
PF3D7_0911900	ICP	falstatin (ICP)	4.12906	0.0447989	0.321818	1		0	0.0109733
PF3D7_1319400	.	conserved Plasmodium protein, unknown function	-1.16787	0.0460065	0.321818		1	2.81772	0.00282118
PF3D7_1201900	.	conserved protein, unknown function	4.10493	0.0462193	0.321818		1	1.4619	0.0494129
PF3D7_0608100	.	conserved Plasmodium protein, unknown function	2.24464	0.0467695	0.321818		1	1.96176	0.0387922
PF3D7_0624600	ISWI	SNF2 helicase, putative (ISWI)	1.22923	0.0469318	0.321818		1	2.9458	0.00522748
PF3D7_0923400	.	conserved Plasmodium protein, unknown function	-1.42832	0.0481611	0.322567		1	2.27417	0.00441281

## Sheet: 40-44hpi p<0.05
Row.names	Gene.Description	Gene.Description.1	logFC	PValue	P.adjusted	Version2_Repression	Version2_Induction.positive	InductionScore	Wilcoxon.pValues.adj
PF3D7_0302500	CLAG3.1	cytoadherence linked asexual protein 3.1 (CLAG3.1)	2.4536	2.66684e-07	4.14527e-05	1		0	0.00206299
PF3D7_0508100	SET9	SET domain protein, putative (SET9)	3.12688	2.87866e-07	4.14527e-05		1	1.95951	0.0062992
PF3D7_0931000	elongation factor Tu	elongation factor Tu, putative	-2.10282	0.000724456	0.0503355		1	1.98033	0.0153276
PF3D7_1033900	ubiquitin-conjugating enzyme	ubiquitin-conjugating enzyme, putative	5.89127	0.00100388	0.0503355		1	2.93755	0.0335964
PF3D7_1464000	YL1 nuclear	YL1 nuclear protein, putative	3.46325	0.00106117	0.0503355		1	1.08672	0.0153276
PF3D7_0811900	RNA-binding	RNA-binding protein, putative	2.21617	0.00121171	0.0503355		1	2.65552	0.00441281
PF3D7_0605900	long chain polyunsaturated fatty acid elongation enzyme	long chain polyunsaturated fatty acid elongation enzyme, putative	5.8379	0.00122343	0.0503355	1		0	0.0494129
PF3D7_0802100	ApiAP2	transcription factor with AP2 domain(s) (ApiAP2)	2.47687	0.00189602	0.0552344		1	2.15292	0.00441281
PF3D7_1019800	tRNA methyltransferase	tRNA methyltransferase, putative	-1.68843	0.00223322	0.0552344		1	2.07454	0.0181181
PF3D7_1448300	.	conserved Plasmodium protein, unknown function	2.00281	0.00237096	0.0552344		1	2.1055	0.0129983
PF3D7_0508900	.	conserved Plasmodium protein, unknown function	1.3362	0.00244286	0.0552344		1	1.85338	0.0290469
PF3D7_0903300	.	conserved Plasmodium membrane protein, unknown function	1.46728	0.00246691	0.0552344		1	2.30256	0.00919573
PF3D7_1133200	.	conserved Plasmodium protein, unknown function	1.34896	0.00261534	0.0552344		1	2.87794	0.0074775
PF3D7_0510500	TopoI	topoisomerase I (TopoI)	2.41044	0.00268501	0.0552344		1	2.98284	0.00206299
PF3D7_0935400	GDV1	gametocyte development protein 1 (GDV1)	3.25668	0.00292306	0.0561228		1	4.09647	0.00522748
PF3D7_0404300	.	conserved Plasmodium protein, unknown function	2.32716	0.00415933	0.0726702		1	2.14324	0.00441281
PF3D7_1001600	alpha/beta hydrolase	alpha/beta hydrolase, putative	1.27472	0.00438598	0.0726702		1	4.14424	0.00206299
PF3D7_0825000	.	conserved Plasmodium protein, unknown function	2.11768	0.00454189	0.0726702		1	1.80049	0.00919573
PF3D7_1451300	NSE2	E3 SUMO-protein ligase NSE2, putative (NSE2)	5.36531	0.0048879	0.0740903		1	2.90288	0.0249116
PF3D7_1034900	MRScyt	methionine--tRNA ligase (MRScyt)	-0.912984	0.00623423	0.0897097		1	1.78251	0.0129983
PF3D7_0310400	PIESP1	parasite-infected erythrocyte surface protein (PIESP1)	1.17274	0.00662977	0.0897097		1	1.75919	0.00919573
PF3D7_1353000	tryptophan-rich antigen	tryptophan-rich antigen, pseudogene	1.88939	0.00753415	0.0897097		1	3.27357	0.00206299
PF3D7_0926100	kinase	protein kinase, putative	1.34907	0.00783089	0.0897097		1	2.43179	0.0249116
PF3D7_1124600	EK	ethanolamine kinase (EK)	1.09001	0.0078319	0.0897097		1	3.13441	0.00206299
PF3D7_1147300	.	conserved Plasmodium protein, unknown function	1.34087	0.00791526	0.0897097		1	3.02634	0.00346236
PF3D7_0424500	FIKK4.1	serine/threonine protein kinase, FIKK family (FIKK4.1)	-1.8049	0.00809879	0.0897097	1		0	0.0335964
PF3D7_1338400	.	conserved Plasmodium protein, unknown function	-1.69559	0.00928403	0.0990297		1	2.68153	0.0249116
PF3D7_0610200	.	conserved Plasmodium protein, unknown function	5.06872	0.00976061	0.100395		1	2.62269	0.00919573
PF3D7_0905400	RhopH3	high molecular weight rhoptry protein 3 (RhopH3)	1.01707	0.0102736	0.102027	1		0	0.0335964
PF3D7_0403200	.	conserved Plasmodium protein, unknown function	-1.61608	0.0122377	0.111446		1	2.58765	0.044096
PF3D7_1433800	.	conserved Plasmodium protein, unknown function	2.87876	0.0125314	0.111446		1	2.86993	0.00282118
PF3D7_0924500	.	conserved Plasmodium membrane protein, unknown function	2.34067	0.0128345	0.111446		1	2.05392	0.0062992
PF3D7_0629500	amino acid transporter	amino acid transporter, putative	-1.71777	0.0129556	0.111446	1		0	0.0211589
PF3D7_1221800	.	conserved Plasmodium protein, unknown function	4.92975	0.0131568	0.111446		1	1.90641	0.0153276
PF3D7_1403100	.	conserved Plasmodium protein, unknown function	1.0193	0.0140126	0.115304		1	1.41318	0.0387922
PF3D7_0710200	.	conserved Plasmodium protein, unknown function	1.13268	0.0163051	0.130441		1	3.81562	0.00206299
PF3D7_1019100	.	conserved Plasmodium protein, unknown function	4.77262	0.0182075	0.138765		1	1.80846	0.0109733
PF3D7_0509100	chromosome condensation	chromosome condensation protein, putative	2.26993	0.0183092	0.138765		1	3.18705	0.00206299
PF3D7_0805700	FIKK8	serine/threonine protein kinase, FIKK family (FIKK8)	1.1593	0.0192425	0.142098		1	2.35834	0.0109733
PF3D7_1221000	SET10	histone-lysine N-methyltransferase, H3 lysine-4 specific (SET10)	-0.981561	0.0198246	0.142737		1	2.5488	0.00346236
PF3D7_0502000	VPS11	vacuolar protein sorting-associated protein 11, putative (VPS11)	4.66808	0.0222439	0.154318		1	1.83188	0.0211589
PF3D7_0717600	.	conserved Plasmodium protein, unknown function	-0.968037	0.0228593	0.154318		1	2.5909	0.00346236
PF3D7_0704100	.	conserved Plasmodium membrane protein, unknown function	1.931	0.0230405	0.154318		1	1.86457	0.0290469
PF3D7_1325400	.	conserved Plasmodium protein, unknown function	1.12226	0.0245358	0.160598		1	2.0186	0.00206299
PF3D7_1314700	.	conserved Plasmodium protein, unknown function	2.63623	0.0271499	0.173759		1	1.22316	0.0153276
PF3D7_0307800	.	conserved Plasmodium protein, unknown function	1.28803	0.0330637	0.207008		1	2.12218	0.0153276
PF3D7_1004800	ADP/ATP carrier	ADP/ATP carrier protein, putative	2.49868	0.0388507	0.236252		1	2.05897	0.0335964
PF3D7_0806300	ferlin	ferlin, putative	1.78651	0.0393753	0.236252		1	1.88296	0.0494129
PF3D7_0922200	SAMS	S-adenosylmethionine synthetase (SAMS)	0.616418	0.0407825	0.236701		1	4.71935	0.00206299
PF3D7_1227500	CYC2	cyclin (CYC2)	1.60917	0.041094	0.236701		1	3.42693	0.00206299
PF3D7_0731700	.	Plasmodium exported protein (hyp9), unknown function	-1.82929	0.0426204	0.23756		1	4.4016	0.0109733
PF3D7_0508700	PRP5	pre-mRNA-processing ATP-dependent RNA helicase PRP5, putative (PRP5)	1.39648	0.043933	0.23756		1	2.3795	0.00919573
PF3D7_1019000	eukaryotic translation initiation factor subunit eIF2A	eukaryotic translation initiation factor subunit eIF2A, putative	-0.767427	0.0452785	0.23756		1	2.24263	0.0109733
PF3D7_1249400	.	conserved Plasmodium protein, unknown function	-2.04335	0.0453241	0.23756		1	2.37373	0.00522748
PF3D7_1355700	NIF3	NLI interacting factor-like phosphatase, putative (NIF3)	1.32918	0.0453673	0.23756		1	1.59863	0.00441281
PF3D7_1207000	.	conserved Plasmodium protein, unknown function	0.987401	0.0472761	0.243134		1	1.71311	0.0494129
PF3D7_0524100	.	conserved Plasmodium protein, unknown function	1.44254	0.049546	0.246275		1	1.919	0.0062992
PF3D7_0519500	CCR4	carbon catabolite repressor protein 4, putative (CCR4)	1.95444	0.049597	0.246275		1	1.93563	0.00441281

## Sheet: 44-48hpi p<0.05
Row.names	Gene.Description	Gene.Description.1	logFC	PValue	P.adjusted	Version2_Repression	Version2_Induction.positive	InductionScore	Wilcoxon.pValues.adj
PF3D7_1025100	GFPT	glutamine--fructose-6-phosphate aminotransferase [isomerizing], putative (GFPT)	-2.06309	8.33415e-07	0.000240023		1	1.56297	0.00282118
PF3D7_0811900	RNA-binding	RNA-binding protein, putative	-1.33365	0.000223991	0.0322548		1	2.65552	0.00441281
PF3D7_0508100	SET9	SET domain protein, putative (SET9)	1.07805	0.00114496	0.0685832		1	1.95951	0.0062992
PF3D7_0924600	.	conserved Plasmodium protein, unknown function	-1.72453	0.00126597	0.0685832		1	2.30386	0.00282118
PF3D7_1227600	cyclin related	cyclin related protein, putative	1.3942	0.0013683	0.0685832		1	2.07298	0.0062992
PF3D7_1117900	.	conserved Plasmodium protein, unknown function	2.69474	0.00155608	0.0685832		1	2.301	0.00282118
PF3D7_0202500	ETRAMP2	early transcribed membrane protein 2 (ETRAMP2)	-1.76871	0.00206556	0.0685832	1		0	0.0494129
PF3D7_1007700	ApiAP2	transcription factor with AP2 domain(s) (ApiAP2)	-0.971704	0.00233493	0.0685832		1	2.30441	0.0109733
PF3D7_1371800	.	Plasmodium exported protein, unknown function	-2.42855	0.00236602	0.0685832		1	3.19886	0.0074775
PF3D7_0704600	UT	E3 ubiquitin-protein ligase (UT)	0.978225	0.00273527	0.0685832		1	3.09859	0.00206299
PF3D7_0911600	.	conserved Plasmodium protein, unknown function	3.1295	0.00283462	0.0685832		1	2.23898	0.0290469
PF3D7_1229600	.	conserved Plasmodium protein, unknown function	-1.10962	0.00285763	0.0685832		1	1.8788	0.0249116
PF3D7_1145200	serine/threonine kinase	serine/threonine protein kinase, putative	0.800639	0.00348032	0.0764438		1	2.09464	0.00522748
PF3D7_1441800	vacuolar-sorting SNF7	vacuolar-sorting protein SNF7, putative	5.69192	0.00371602	0.0764438		1	1.81945	0.00522748
PF3D7_1019700	.	conserved Plasmodium protein, unknown function	2.49633	0.00406426	0.0780339		1	2.93468	0.00441281
PF3D7_1448300	.	conserved Plasmodium protein, unknown function	-1.01036	0.00463366	0.0831625		1	2.1055	0.0129983
PF3D7_1335000	MSRP1	MSP7-like protein (MSRP1)	1.73342	0.00508116	0.0831625		1	6.97976	0.00919573
PF3D7_1236200	.	conserved Plasmodium protein, unknown function	2.1623	0.00519766	0.0831625		1	2.73299	0.0211589
PF3D7_0606100	RNA-binding	RNA-binding protein, putative	5.55424	0.00555964	0.0842725		1	1.77428	0.0249116
PF3D7_1124600	EK	ethanolamine kinase (EK)	1.21493	0.00711695	0.0930051		1	3.13441	0.00206299
PF3D7_0714600	.	conserved Plasmodium protein, unknown function	-1.80746	0.00723703	0.0930051		1	2.64955	0.00206299
PF3D7_0211700	TKL1	tyrosine kinase-like protein, putative (TKL1)	2.8944	0.00738109	0.0930051		1	2.23577	0.0129983
PF3D7_0321700	microtubule and actin binding	microtubule and actin binding protein, putative	1.9051	0.00750315	0.0930051		1	2.36289	0.0062992
PF3D7_0926100	kinase	protein kinase, putative	1.65975	0.00775042	0.0930051		1	2.43179	0.0249116
PF3D7_1222600	AP2-G	transcription factor with AP2 domain(s) (AP2-G)	1.71371	0.0102148	0.117674		1	7.53709	0.00206299
PF3D7_1427000	.	conserved Plasmodium protein, unknown function	2.79188	0.0107471	0.119045		1	2.03168	0.0249116
PF3D7_1249300	PPM4	protein phosphatase PPM4, putative (PPM4)	2.73481	0.0131355	0.134838		1	1.58798	0.0290469
PF3D7_1328000	.	conserved Plasmodium protein, unknown function	5.19472	0.0133937	0.134838		1	1.7618	0.0249116
PF3D7_0715200	.	conserved Plasmodium protein, unknown function	-0.775913	0.0135775	0.134838		1	1.89591	0.0153276
PF3D7_0935400	GDV1	gametocyte development protein 1 (GDV1)	-1.41682	0.0144961	0.139163		1	4.09647	0.00522748
PF3D7_0303200	HAD superfamily	HAD superfamily protein, putative	0.980575	0.0153434	0.142545		1	1.65867	0.0181181
PF3D7_1010300	SDH4	succinate dehydrogenase subunit 4, putative (SDH4)	-0.912507	0.0184864	0.162107	1		0	0.0074775
PF3D7_0705000	methyltransferase	methyltransferase, putative	-1.39382	0.0185847	0.162107		1	2.434	0.0062992
PF3D7_1431500	MAPK1	mitogen-activated protein kinase 1 (MAPK1)	-0.901122	0.019449	0.162107		1	2.77381	0.0129983
PF3D7_1124900	60S ribosomal L35	60S ribosomal protein L35, putative	-0.890727	0.0199968	0.162107	1		0	0.0153276
PF3D7_1029900	.	conserved Plasmodium protein, unknown function	0.940559	0.0205763	0.162107		1	2.85448	0.0181181
PF3D7_0107800	MRE11	double-strand break repair protein MRE11 (MRE11)	-1.36424	0.0208262	0.162107		1	1.60731	0.0249116
PF3D7_0301700	.	Plasmodium exported protein, unknown function	2.08402	0.0219165	0.16445		1	2.63185	0.0129983
PF3D7_1307200	DnaJ	DnaJ protein, putative	4.93011	0.0231085	0.16445		1	1.55977	0.0211589
PF3D7_0933300	.	conserved Plasmodium protein, unknown function	2.06953	0.0231717	0.16445		1	2.01333	0.0181181
PF3D7_1149200	ring-infected erythrocyte surface antigen	ring-infected erythrocyte surface antigen	-1.37232	0.023737	0.16445	1		0	0.0249116
PF3D7_1247500	serine/threonine kinase	serine/threonine protein kinase, putative	1.06367	0.0239823	0.16445		1	2.23351	0.0335964
PF3D7_0730500	.	conserved Plasmodium protein, unknown function	0.910451	0.0253243	0.167387		1	2.2902	0.00919573
PF3D7_0206300	AROM	pentafunctional AROM polypeptide, putative, pseudogene (AROM)	1.62741	0.0263129	0.167387		1	2.68507	0.0109733
PF3D7_1032700	.	conserved Plasmodium protein, unknown function	4.85069	0.0268214	0.167387		1	2.86801	0.00206299
PF3D7_0619200	.	conserved Plasmodium protein, unknown function	2.51201	0.0269184	0.167387		1	3.50643	0.00206299
PF3D7_1114700	CLK3	serine/threonine protein kinase, putative (CLK3)	1.61932	0.0273167	0.167387		1	1.44018	0.00441281
PF3D7_1147300	.	conserved Plasmodium protein, unknown function	-0.747413	0.028821	0.172926		1	3.02634	0.00346236
PF3D7_1468200	.	conserved protein, unknown function	-1.70327	0.0297843	0.175059		1	2.6284	0.0062992
PF3D7_0920600	.	conserved Plasmodium protein, unknown function	4.77368	0.0308482	0.177686		1	3.15657	0.00441281
PF3D7_1422600	.	conserved Plasmodium protein, unknown function	-1.20902	0.0340196	0.192111		1	1.75519	0.0387922
PF3D7_1248700	.	conserved Plasmodium protein, unknown function	0.677157	0.0348384	0.192951		1	2.22165	0.00441281
PF3D7_0705300	ORC2	origin recognition complex subunit 2, putative (ORC2)	1.94188	0.0356737	0.19385		1	3.40945	0.00206299
PF3D7_0212100	.	conserved Plasmodium protein, unknown function	-0.678574	0.0378492	0.198205		1	2.20576	0.00346236
PF3D7_0625300	DNA polymerase 1	DNA polymerase 1, putative	1.21475	0.0378517	0.198205		1	2.61673	0.00346236
PF3D7_1433400	.	conserved Plasmodium membrane protein, unknown function	-0.559448	0.0398725	0.203115		1	2.44906	0.00346236
PF3D7_1212300	WD repeat-containing	WD repeat-containing protein, putative	4.60875	0.0409195	0.203115		1	2.52745	0.00206299
PF3D7_0520800	.	conserved Plasmodium protein, unknown function	-0.779923	0.0410556	0.203115		1	1.63302	0.0494129
PF3D7_0923400	.	conserved Plasmodium protein, unknown function	4.59574	0.0417211	0.203115		1	2.27417	0.00441281
PF3D7_1338600	.	conserved Plasmodium protein, unknown function	1.25149	0.0423157	0.203115		1	1.96883	0.0153276
PF3D7_1103800	NOT1	CCR4-NOT transcription complex subunit 1, putative (NOT1)	0.888181	0.0459334	0.211885		1	2.83778	0.0075957
PF3D7_0935200	VPS33	vacuolar protein sorting-associated protein 33, putative (VPS33)	1.48012	0.0462442	0.211885		1	2.24393	0.00522748
PF3D7_1015600	HSP60	heat shock protein 60 (HSP60)	1.85983	0.0463498	0.211885		1	2.04743	0.0181181
PF3D7_0615400	ribonuclease	ribonuclease, putative	0.676819	0.0487329	0.21914		1	2.94621	0.00206299
PF3D7_0624600	ISWI	SNF2 helicase, putative (ISWI)	0.557268	0.0494587	0.21914		1	2.9458	0.00522748
