# Supplementary material for: Probing Plasmodium falciparum sexual commitment at the single-cell level
Source: Wellcome Open Res. 2018 Oct 17;3:70. Originally published 2018 Jun 13. [Version 4] doi: 10.12688/wellcomeopenres.14645.4 (PMC6143928; doi:10.12688/wellcomeopenres.14645.4)
Supplement: Supplementary file 9 [file wellcomeopenres-3-16217-s0008.tgz › 0cfe80a9-222d-4164-be8b-717a58a8474e.xls]

## Sheet: Description
Supplementary Table S3
Cluster membership and marker gene results from Single Cell Consensus Clustering (SC3) analysis.
SC3 was used to cluster cells into distinct clusters. Marker genes were assigned to each cluster based on AUROC to classify that cluster
Sheet	Description
Cells	Cluster membership and outlier score for each cell
Genes	All genes and their AUROC and p-value for being a marker gene for their given cluster
Filtered Genes	Only genes that were not filtered out are listed in this table

## Sheet: Cells (based on TP2,3)
Cell	sc3_11_clusters	sc3_12_clusters	sc3_13_clusters	sc3_11_log2_outlier_score	sc3_12_log2_outlier_score	sc3_13_log2_outlier_score
GGACTCCT_A1	2	1	5	0	0	0
GGACTCCT_A15	2	1	5	0	0	0
GGACTCCT_A22	2	1	5	0.695318	0	0
GGACTCCT_C17	2	1	5	0	0	0.397055
GGACTCCT_C20	2	1	5	1.27235	0	1.0263
GGACTCCT_D4	2	1	5	0	0	0
GGACTCCT_D13	2	1	5	0	0	0
GGACTCCT_D24	2	1	5	0	0	0
GGACTCCT_G17	2	1	4	0	0	0
GGACTCCT_G18	7	1	12	0	0	0
GGACTCCT_G19	2	1	5	0	0	0
GGACTCCT_G20	2	1	5	0.923663	0	0
GGACTCCT_G24	2	1	5	0	0	0.213353
GGACTCCT_H6	2	1	5	0.743898	0	0
GGACTCCT_I4	2	1	4	0	0	2.35247
GGACTCCT_I5	2	1	5	0	0	0
GGACTCCT_I8	2	1	4	0	0	0
GGACTCCT_I9	2	1	5	0	0	0
GGACTCCT_I10	2	1	5	0	0	0
GGACTCCT_I11	2	1	4	0	0	0
GGACTCCT_I12	2	1	4	0	0	0
GGACTCCT_I14	2	1	5	0	0	0
GGACTCCT_I15	2	1	5	0	0	0
GGACTCCT_I16	2	1	4	0	0	0
GGACTCCT_I17	2	1	5	0	0	0
GGACTCCT_I18	2	1	4	0	0	0
GGACTCCT_I20	2	1	4	0	0	0.951581
GGACTCCT_I22	2	1	5	0	0	0
GGACTCCT_I24	2	1	5	0	0	0
GGACTCCT_J1	2	1	5	0	0.711172	0
GGACTCCT_J7	2	1	4	0	0	0
GGACTCCT_J9	2	1	4	0	0	0
GGACTCCT_J10	2	1	4	0.0672058	0	0
GGACTCCT_J11	2	1	5	0	0	0
GGACTCCT_J12	2	1	5	0	0	0
GGACTCCT_J14	2	1	4	0	0	0
GGACTCCT_J15	2	1	4	0	0	0
GGACTCCT_J16	2	1	4	0	0	0
GGACTCCT_J17	2	1	5	0	0	0
GGACTCCT_J18	2	1	5	0	0	0
GGACTCCT_J22	2	1	4	0	0	0
GGACTCCT_J23	2	1	5	0	0	0
GGACTCCT_K1	2	1	5	0	0	0
GGACTCCT_K3	2	1	5	0	0	0
GGACTCCT_K4	2	1	5	0	0	0
GGACTCCT_K5	2	1	5	0	0	0
GGACTCCT_K8	2	1	5	0	0	0
GGACTCCT_K11	2	1	3	0	0	1.72207
GGACTCCT_K12	2	1	4	0	0	0
GGACTCCT_K14	2	1	4	0	0	0
GGACTCCT_K15	2	1	4	0	0	0
GGACTCCT_K17	2	1	3	0	0	0
GGACTCCT_K20	2	1	5	0	0	0
GGACTCCT_K21	2	1	5	0	0	0
GGACTCCT_L1	2	1	4	0	0	0
GGACTCCT_L2	2	1	5	0	0	0
GGACTCCT_L6	2	1	5	0	0	0
GGACTCCT_L14	2	1	5	0	0	0
GGACTCCT_L16	2	1	5	0	0	0
GGACTCCT_L17	2	1	5	0	0	0
GGACTCCT_L18	1	1	3	0	0	0
GGACTCCT_L24	2	1	4	0	0	0
GGACTCCT_M4	2	1	3	0	0	0
GGACTCCT_M7	2	1	4	0	0	0
GGACTCCT_M8	2	1	4	0	0	0
GGACTCCT_M10	2	1	5	0	0	0
GGACTCCT_M13	2	1	5	0	0	0
GGACTCCT_M14	2	1	4	0	0	0
GGACTCCT_M15	2	1	4	0	0	0
GGACTCCT_M18	2	1	12	0	0	0
GGACTCCT_N2	2	1	5	0	0	0
GGACTCCT_N3	2	1	5	0	0	0
GGACTCCT_N6	2	1	4	0	0	0
GGACTCCT_N8	2	1	4	0	0	0
GGACTCCT_N10	2	1	4	0	0	0.31925
GGACTCCT_N13	2	1	5	0	0	0
GGACTCCT_N19	2	1	5	0	0	0
GGACTCCT_O1	2	1	12	0	0	0
GGACTCCT_O2	2	1	4	0	0	1.63605
GGACTCCT_O3	2	1	5	0	0	0
GGACTCCT_O4	2	1	5	0	0	0
GGACTCCT_O5	2	1	4	0	0	0
GGACTCCT_O6	2	1	3	0	0	0
GGACTCCT_O7	2	1	5	0	0	0
GGACTCCT_O8	2	1	4	0	0	0
GGACTCCT_O9	2	1	5	0	0	0
GGACTCCT_O16	2	1	4	0	0	0
GGACTCCT_O18	2	1	4	0	0	0
GGACTCCT_O19	2	1	5	0	0	0
GGACTCCT_O22	2	1	4	0	0	0
GGACTCCT_P7	2	1	4	0	0	0
GGACTCCT_P8	2	1	5	0	0	0
GGACTCCT_P13	2	1	4	0	0	0
GGACTCCT_P17	2	1	5	0	0	0
GGACTCCT_P18	2	1	4	0	0	0
TAGGCATG_H6	2	1	5	0	0	0
TAGGCATG_J2	2	1	5	0	0	0
TAGGCATG_O4	2	1	5	0	0	0
TAGGCATG_P3	7	1	5	0	0	0
GGACTCCT_I13	1	2	3	0	0	0
GGACTCCT_J8	1	2	9	0	1.1842	0
GGACTCCT_J13	1	2	9	0	0	0
GGACTCCT_J20	1	2	3	0	0	0
GGACTCCT_K7	2	2	3	0	0	0
GGACTCCT_K16	2	2	3	0	0	0
GGACTCCT_K18	2	2	3	0	0	0
GGACTCCT_K19	2	2	3	0	0	0
GGACTCCT_K22	1	2	3	0	0	0
GGACTCCT_L3	2	2	3	0	0	0
GGACTCCT_L10	2	2	3	0	0	0
GGACTCCT_L15	2	2	3	0	0	0.0648184
GGACTCCT_L20	2	2	3	0	0	0
GGACTCCT_L23	2	2	4	0	0	0.461058
GGACTCCT_M5	1	2	3	0	0	0
GGACTCCT_M11	1	2	3	0	1.49344	0
GGACTCCT_N14	1	2	3	0	0	0
GGACTCCT_O12	2	2	3	0	0	0
GGACTCCT_O17	2	2	3	0	0	0
GGACTCCT_A7	1	3	9	0	0	0
GGACTCCT_B19	1	3	9	0	0	0
GGACTCCT_B24	1	3	9	0	0	0
GGACTCCT_C22	1	3	9	0	0	0
GGACTCCT_D12	1	3	9	0	0	0
GGACTCCT_I19	1	3	11	0	0	0
GGACTCCT_I23	1	3	9	0	0	0
GGACTCCT_J4	1	3	3	0	0	0
GGACTCCT_J6	1	3	9	0	0	0
GGACTCCT_J21	1	3	9	0	0	0
GGACTCCT_K13	1	3	9	0	0	0
GGACTCCT_K24	1	3	9	0	0	0
GGACTCCT_L21	1	3	9	0	0	0
GGACTCCT_M2	1	3	9	0	0	0
GGACTCCT_M6	1	3	9	0	0	0
GGACTCCT_M9	1	3	9	0	0	0
GGACTCCT_M23	1	3	9	0	0	0
GGACTCCT_N5	1	3	9	0	0	0
GGACTCCT_O11	1	3	9	0	0	0
GGACTCCT_O14	1	3	9	0	0	0
GGACTCCT_O15	1	3	9	0	0	0
GGACTCCT_O24	1	3	9	0	0	0
GGACTCCT_P1	1	3	9	0	0	0
GGACTCCT_P3	1	3	9	0	0	0
GGACTCCT_P10	1	3	9	0	0	0
GGACTCCT_P14	1	3	9	0	0	0
GGACTCCT_P15	1	3	9	0	0	0
TAGGCATG_B8	1	3	9	0	0	0
TAGGCATG_B9	1	3	9	0	0	0
TAGGCATG_D11	1	3	9	0	0	0
TAGGCATG_D22	1	3	9	0	0	0
TAGGCATG_E15	1	3	9	1.08438	0	0
TAGGCATG_E21	1	3	9	0	0	0
TAGGCATG_F17	1	3	9	0	0	0
TAGGCATG_H13	8	3	9	0	0	0
TAGGCATG_H21	1	3	9	0	0	0
TAGGCATG_H24	1	3	9	0	0	0
TAGGCATG_J18	1	3	9	1.56562	1.33703	1.24575
TAGGCATG_K22	1	3	9	1.67873	0.957222	0
TAGGCATG_K23	1	3	9	0	0	0
TAGGCATG_L8	1	3	9	0	0	0
TAGGCATG_L12	1	3	9	0	0	0
TAGGCATG_L19	1	3	9	0	0	0
TAGGCATG_O13	1	3	9	0	0.605481	0
TAGGCATG_P5	1	3	3	0	0	0
TAGGCATG_A7	5	4	1	0	0	0
TAGGCATG_B14	4	4	2	0.603654	0	0
TAGGCATG_G21	3	4	2	0	0	0
TAGGCATG_I16	4	4	2	0	0	0
TAGGCATG_J9	4	4	2	0	0	0
TAGGCATG_J11	4	4	2	0	0	0
TAGGCATG_J12	4	4	2	0	0	0
TAGGCATG_J16	3	4	2	0	0	0
TAGGCATG_J21	5	4	2	0	0	0
TAGGCATG_K4	3	4	2	0	0	0
TAGGCATG_K14	4	4	2	2.3285	0	0
TAGGCATG_K17	4	4	2	0	0	0
TAGGCATG_K18	3	4	2	0	0	0
TAGGCATG_K19	4	4	6	0	0	0
TAGGCATG_L6	4	4	2	0	0	0
TAGGCATG_L10	3	4	1	0	0	0
TAGGCATG_L16	4	4	2	0	0	0
TAGGCATG_M2	4	4	2	0.34541	0	0
TAGGCATG_M4	3	4	2	0	0	0
TAGGCATG_N2	3	4	2	0	0	0
TAGGCATG_N5	4	4	8	0	0	0
TAGGCATG_N13	3	4	2	0	0	0
TAGGCATG_O1	4	4	6	0	0	0
TAGGCATG_O2	3	4	1	0	0	0
TAGGCATG_O3	3	4	2	0	0	0
TAGGCATG_O18	3	4	1	0	0	0
GGACTCCT_D19	5	5	2	0	0	0
GGACTCCT_H11	5	5	1	0	0	0
TAGGCATG_A6	5	5	1	0	0	0
TAGGCATG_A17	5	5	1	0	0	0
TAGGCATG_A22	5	5	2	0	0	0
TAGGCATG_A24	5	5	1	0	0	0
TAGGCATG_B2	5	5	1	0	0.79553	0
TAGGCATG_D6	5	5	2	0	0	0
TAGGCATG_D7	5	5	1	0	0	0
TAGGCATG_D10	5	5	2	0	0.5662	0
TAGGCATG_E24	5	5	1	2.66679	4.14939	4.1831
TAGGCATG_G17	5	5	1	0	0	0
TAGGCATG_I3	5	5	1	0	0	0
TAGGCATG_I5	5	5	1	0	0	0
TAGGCATG_I8	5	5	1	0	0	0
TAGGCATG_I12	3	5	1	0	0	0
TAGGCATG_I14	5	5	1	0	0	0
TAGGCATG_I15	5	5	2	0	0	0
TAGGCATG_I18	3	5	1	0	0	0
TAGGCATG_I19	5	5	1	0	0	0
TAGGCATG_I20	3	5	1	0	0	0
TAGGCATG_I21	5	5	1	0	0	0
TAGGCATG_I22	5	5	2	0	0	0
TAGGCATG_I24	3	5	1	0	0	0
TAGGCATG_J1	5	5	1	0	0	0
TAGGCATG_J14	5	5	1	0	0	0
TAGGCATG_J15	3	5	1	0	0	0
TAGGCATG_J20	5	5	1	0	0	0
TAGGCATG_J22	5	5	1	0	0	0
TAGGCATG_J23	3	5	1	0	0	0
TAGGCATG_J24	5	5	1	0	0	0
TAGGCATG_K1	5	5	1	0	0	0
TAGGCATG_K2	3	5	1	0	0	0
TAGGCATG_K7	5	5	1	0	0	0
TAGGCATG_K8	3	5	1	0	0	0
TAGGCATG_K11	5	5	1	0	0	0
TAGGCATG_K12	3	5	1	0	0	0
TAGGCATG_K13	5	5	1	0	0	0
TAGGCATG_K15	3	5	1	0	0	0
TAGGCATG_L1	3	5	1	0	0	0					185
TAGGCATG_L2	3	5	1	0	0	0
TAGGCATG_L3	3	5	1	0	0	0
TAGGCATG_L7	5	5	1	0	0	0
TAGGCATG_L13	5	5	1	0	0	0
TAGGCATG_L15	5	5	1	0	0	0
TAGGCATG_L17	3	5	1	0	0	0
TAGGCATG_L18	3	5	1	0	0	0
TAGGCATG_L23	5	5	2	0	0	0
TAGGCATG_M5	5	5	1	0	0	0
TAGGCATG_M7	3	5	1	0	0	0
TAGGCATG_M8	3	5	1	0	0	0
TAGGCATG_M9	5	5	1	0	0	0
TAGGCATG_M10	5	5	1	0	0	0
TAGGCATG_M14	5	5	1	0	0	0
TAGGCATG_M15	5	5	1	0	0	0
TAGGCATG_M17	5	5	1	0	0	0
TAGGCATG_M18	5	5	1	0	0	0
TAGGCATG_M19	3	5	1	0.705399	0.350088	0
TAGGCATG_M24	3	5	1	0	0	0
TAGGCATG_N3	5	5	1	0	0	0
TAGGCATG_N6	3	5	1	0	0	0
TAGGCATG_N8	3	5	1	0	0	0
TAGGCATG_N10	3	5	1	0	0	0
TAGGCATG_N11	5	5	1	0	0	0
TAGGCATG_N12	3	5	1	0	0	0
TAGGCATG_N20	5	5	2	1.99844	0	0
TAGGCATG_N21	5	5	2	0	0	0
TAGGCATG_N22	5	5	2	0	0	0
TAGGCATG_O7	5	5	1	0	0	0
TAGGCATG_O8	3	5	1	0	0	0
TAGGCATG_O10	5	5	1	0	0	0
TAGGCATG_O16	3	5	1	0	0	0
TAGGCATG_O19	5	5	1	0	0	0
TAGGCATG_O21	5	5	1	0	0	0
TAGGCATG_O22	3	5	1	0	0	0
TAGGCATG_P1	5	5	1	0	3.17482	0
TAGGCATG_P7	5	5	1	0	0	0
TAGGCATG_P10	5	5	1	0	0	0
TAGGCATG_P13	3	5	1	0	0	0
TAGGCATG_P18	3	5	1	0	0	0
GGACTCCT_A3	6	6	10	0	0	0
GGACTCCT_A6	6	6	10	0.360216	0.165292	1.36428
GGACTCCT_A11	6	6	10	0	0	0
GGACTCCT_B23	6	6	10	0	0	0
GGACTCCT_D7	6	6	10	0	0	0
GGACTCCT_D9	6	6	10	0	0	0
GGACTCCT_F6	6	6	11	0	0	0
GGACTCCT_F13	6	6	10	0	0	0
GGACTCCT_G13	6	6	10	0	0	0
GGACTCCT_N4	6	6	10	0	0	0
GGACTCCT_N17	6	6	10	0	0	0
GGACTCCT_N21	6	6	10	0	0	0
GGACTCCT_O20	6	6	10	0	0	0
TAGGCATG_A16	6	6	10	0	0	0
TAGGCATG_B1	6	6	10	0	0	0
TAGGCATG_B3	8	6	12	0	0	0
TAGGCATG_D21	6	6	10	0	0	0
TAGGCATG_F11	6	6	10	0	0	0
TAGGCATG_F16	6	6	10	0	0	0
TAGGCATG_H11	6	6	10	0	0	0
TAGGCATG_J7	6	6	10	0	0	0
TAGGCATG_M11	6	6	10	0	0	0
TAGGCATG_M21	6	6	10	0.5154	1.30909	1.20521
TAGGCATG_O5	6	6	10	0	0	0
TAGGCATG_O9	6	6	11	0	0	0
TAGGCATG_P22	6	6	10	0	0	0
GGACTCCT_A17	8	7	11	0	0	0
GGACTCCT_A19	8	7	12	0	0	0
GGACTCCT_A23	8	7	12	0	0	0
GGACTCCT_B1	8	7	11	0	0	0
GGACTCCT_B6	8	7	11	0	0	0
GGACTCCT_B22	8	7	11	0	0	0
GGACTCCT_C9	8	7	11	0	0	0
GGACTCCT_C24	8	7	11	0	0	0
GGACTCCT_D18	8	7	11	0	0	0
GGACTCCT_D21	8	7	11	0	0	0
GGACTCCT_E13	8	7	11	0	0	0
GGACTCCT_E15	7	7	12	0	0	0
GGACTCCT_E23	8	7	11	0	0	0
GGACTCCT_F2	7	7	11	0	0	0
GGACTCCT_F4	8	7	11	0	0	0
GGACTCCT_F23	8	7	12	0	0	0
GGACTCCT_G4	8	7	12	0	0	0
GGACTCCT_G8	6	7	11	2.36	0	0
GGACTCCT_H8	8	7	11	0	0	0
GGACTCCT_H22	8	7	11	0	0	0
GGACTCCT_H23	7	7	11	0	0	0
GGACTCCT_I3	8	7	11	0	0	0
GGACTCCT_L8	8	7	11	0	0	0
GGACTCCT_L11	8	7	11	0	1.60167	0
GGACTCCT_L19	8	7	11	0	0	0
GGACTCCT_M16	8	7	11	0	0	0
GGACTCCT_M19	8	7	12	0	0	0
GGACTCCT_N1	8	7	11	0	0	0
GGACTCCT_N9	7	7	11	0	0	0
GGACTCCT_N20	8	7	11	0	0	0
GGACTCCT_P12	7	7	12	0	0	0
GGACTCCT_P20	8	7	11	0	0	0
GGACTCCT_P24	8	7	11	0	0	0
TAGGCATG_A4	8	7	9	0	0	0
TAGGCATG_A8	8	7	11	0	0	0
TAGGCATG_A10	8	7	11	0	0	0
TAGGCATG_A12	8	7	11	0	0	0
TAGGCATG_A20	10	7	9	0.997136	0	0
TAGGCATG_B10	8	7	11	0	0	0
TAGGCATG_B11	8	7	11	0	0	0
TAGGCATG_B17	2	7	12	2.52552	0	0
TAGGCATG_B18	8	7	11	0.707348	0	0
TAGGCATG_B22	8	7	11	0	0	0
TAGGCATG_C1	8	7	11	2.20182	0.850575	0
TAGGCATG_C4	8	7	11	0	0	0
TAGGCATG_C9	8	7	12	0	0	0
TAGGCATG_C12	8	7	11	0	0	0
TAGGCATG_C15	8	7	11	0	0	0
TAGGCATG_C24	8	7	11	0	0	0
TAGGCATG_D3	8	7	11	0	0	0
TAGGCATG_D5	8	7	11	0	0	0
TAGGCATG_D12	10	7	11	0	0	0
TAGGCATG_D15	8	7	11	0	0	0.0510896
TAGGCATG_E1	8	7	11	0	0	0
TAGGCATG_E9	8	7	8	0	0	0
TAGGCATG_E14	8	7	11	0	0	0
TAGGCATG_E18	10	7	12	0.949933	0	0
TAGGCATG_E23	8	7	11	0	0	0
TAGGCATG_F2	5	7	2	0.618556	0	2.27711
TAGGCATG_F14	8	7	12	0	0	0
TAGGCATG_F21	11	7	11	0	0	0
TAGGCATG_F24	10	7	8	0	2.26371	0
TAGGCATG_G1	8	7	9	0	0	0
TAGGCATG_G6	8	7	11	0	0	0
TAGGCATG_G16	8	7	11	0	0	0
TAGGCATG_G18	8	7	11	0	0	0
TAGGCATG_G19	4	7	2	0	0	0
TAGGCATG_G23	8	7	2	0	0	0
TAGGCATG_G24	8	7	2	0	0	0
TAGGCATG_H3	8	7	11	0	0	0
TAGGCATG_H4	8	7	11	0	0	0
TAGGCATG_H5	8	7	11	0	0	0
TAGGCATG_H8	8	7	11	0	0	0
TAGGCATG_H15	8	7	11	0	0	0
TAGGCATG_H17	8	7	11	0	0	0
TAGGCATG_H20	8	7	12	0	0	0
TAGGCATG_I2	8	7	11	0	0	0
TAGGCATG_I17	8	7	11	0	0	0
TAGGCATG_I23	8	7	8	0	0	0
TAGGCATG_J3	8	7	11	0	0	0
TAGGCATG_J4	8	7	9	0	0	0
TAGGCATG_J17	8	7	11	0	0	0
TAGGCATG_K5	8	7	3	0	0	2.8218
TAGGCATG_K6	11	7	11	0	0	0
TAGGCATG_K9	8	7	11	0	0	0
TAGGCATG_L9	11	7	11	0	0	0
TAGGCATG_L22	8	7	11	0	0	0
TAGGCATG_L24	8	7	11	0	0	0
TAGGCATG_M13	8	7	12	0	0	0
TAGGCATG_M16	11	7	11	0	0	0
TAGGCATG_N9	8	7	11	0	0	0
TAGGCATG_N23	8	7	9	0	0	0
TAGGCATG_O6	8	7	12	0	0	0
TAGGCATG_O11	8	7	12	0	0	0
TAGGCATG_O14	8	7	12	0	0	0
TAGGCATG_O15	8	7	11	0	0	0
TAGGCATG_O23	8	7	11	0	0	0
TAGGCATG_O24	8	7	11	0	0	0
TAGGCATG_P9	8	7	11	0	0	0
TAGGCATG_P24	8	7	12	0	0	0
GGACTCCT_A2	7	8	12	0	0	0
GGACTCCT_A8	7	8	12	0	0	0
GGACTCCT_A16	7	8	12	0	0	0
GGACTCCT_B8	7	8	12	0	0	0
GGACTCCT_B15	7	8	12	0	0	0
GGACTCCT_C12	7	8	13	0	0	0
GGACTCCT_C13	7	8	12	0	0	0
GGACTCCT_C14	7	8	5	0	0	0
GGACTCCT_C18	7	8	5	0	0	0
GGACTCCT_C19	7	8	5	0	0	0
GGACTCCT_D2	7	8	13	0	0	0
GGACTCCT_D14	7	8	12	0	0	0
GGACTCCT_D15	7	8	12	0	0	0
GGACTCCT_E4	7	8	5	0	0	0
GGACTCCT_E10	7	8	12	0	0	0
GGACTCCT_E16	2	8	5	0.274151	0	0
GGACTCCT_F11	7	8	13	0	0	0
GGACTCCT_F22	7	8	13	0	0	0
GGACTCCT_G16	7	8	5	0	0	0
GGACTCCT_H20	8	8	11	0	0	0
GGACTCCT_I1	2	8	12	0	0	0
GGACTCCT_I2	7	8	5	0	0	0
GGACTCCT_I7	7	8	12	0	0	0
GGACTCCT_I21	1	8	13	0	0	0
GGACTCCT_J5	7	8	13	0	0	0
GGACTCCT_J24	7	8	5	0	0	0
GGACTCCT_K2	7	8	5	0	0	0
GGACTCCT_K9	7	8	5	0	0	0
GGACTCCT_M3	7	8	13	0	0	0
GGACTCCT_O10	2	8	5	0	0	0
GGACTCCT_O13	8	8	13	0	0	0
TAGGCATG_B23	7	8	12	0	0	0
TAGGCATG_C17	2	8	12	0	0	0
TAGGCATG_E10	8	8	11	0	0	0
TAGGCATG_E22	2	8	12	1.39301	0	0
TAGGCATG_G5	2	8	12	0	0	0
TAGGCATG_G10	2	8	12	0	0	0
TAGGCATG_H19	2	8	12	0	0	0
TAGGCATG_I6	7	8	12	0	0	0
TAGGCATG_I7	2	8	12	0	0	0
TAGGCATG_O17	2	8	12	0	0	0
GGACTCCT_B13	8	9	13	0	0	0
GGACTCCT_C21	8	9	13	0	1.71156	0
GGACTCCT_F10	8	9	13	0	0	1.03894
GGACTCCT_H10	8	9	13	0	2.55874	0
GGACTCCT_I6	8	9	13	0	0	0
GGACTCCT_J19	7	9	13	0	0	0
GGACTCCT_K6	8	9	13	0	0	0
GGACTCCT_N12	7	9	13	0	0	0
GGACTCCT_N15	8	9	13	0	0	0
GGACTCCT_N18	8	9	13	0	0	0
GGACTCCT_N22	8	9	13	0	0	0
GGACTCCT_P4	7	9	13	0	0	0
GGACTCCT_P9	8	9	13	0	0	0
GGACTCCT_P22	8	9	13	0	0	0
TAGGCATG_A21	8	9	13	0	0	0
TAGGCATG_C8	11	9	13	0	0	0
TAGGCATG_D1	8	9	13	0	0	0
TAGGCATG_D17	8	9	13	0	0	0
TAGGCATG_G22	8	9	13	0	0	0
TAGGCATG_J8	8	9	13	0	0	0
TAGGCATG_J19	8	9	13	0	0.063193	0
TAGGCATG_K3	8	9	13	0	0	0
TAGGCATG_L14	8	9	13	0	0	0
TAGGCATG_M3	8	9	13	0	0	0
TAGGCATG_N19	8	9	13	0	0	0
GGACTCCT_A18	11	10	7	0	0	0
GGACTCCT_B17	11	10	7	0	0	0
GGACTCCT_C3	11	10	7	0	0	0
GGACTCCT_F7	5	10	2	0	0	0
GGACTCCT_F8	11	10	7	0	0	0
GGACTCCT_G14	11	10	8	0	0	0
GGACTCCT_L5	11	10	8	0	0	0
TAGGCATG_A2	5	10	2	0	0	0
TAGGCATG_A9	10	10	8	0	0	0
TAGGCATG_A19	11	10	7	0	0	1.40373
TAGGCATG_A23	11	10	8	0	0	0
TAGGCATG_B7	11	10	7	0	0	0
TAGGCATG_B12	5	10	2	0	0	0
TAGGCATG_B13	11	10	7	0	0	0
TAGGCATG_B20	11	10	7	0	0	0
TAGGCATG_B21	11	10	11	0	0	0
TAGGCATG_C6	5	10	2	0	0	0
TAGGCATG_C11	11	10	7	0	0	0
TAGGCATG_C18	11	10	8	0	0	0
TAGGCATG_C19	11	10	8	0	0	0
TAGGCATG_C20	11	10	7	0	0	0
TAGGCATG_C21	11	10	7	0	0	0
TAGGCATG_C23	11	10	7	0	0	0
TAGGCATG_D2	10	10	8	0	0.920268	0
TAGGCATG_D8	5	10	2	0	0	0
TAGGCATG_D13	11	10	7	0	0	0
TAGGCATG_D14	11	10	7	0	0	0
TAGGCATG_D16	5	10	7	0	0	0
TAGGCATG_D23	11	10	7	0	0	0
TAGGCATG_E4	11	10	7	0	0	0
TAGGCATG_E8	11	10	7	0	0	0
TAGGCATG_F5	11	10	7	0	0	0
TAGGCATG_F7	11	10	7	0	0	0
TAGGCATG_F12	11	10	7	0	0	0
TAGGCATG_F19	11	10	7	0	0	0
TAGGCATG_G3	11	10	7	0.928549	0	0
TAGGCATG_G11	9	10	7	0	0	0
TAGGCATG_G14	11	10	7	0	0	0
TAGGCATG_H14	5	10	7	0	0	0
TAGGCATG_I1	11	10	7	0	0	0
TAGGCATG_I10	5	10	2	0	0	0
TAGGCATG_J6	11	10	8	0	0	0
TAGGCATG_J10	5	10	7	0	0	0
TAGGCATG_J13	5	10	2	0	0	0
TAGGCATG_K16	11	10	7	0	0	0
TAGGCATG_K21	11	10	7	0.650697	0	0
TAGGCATG_K24	11	10	8	0	0	0.764096
TAGGCATG_L5	5	10	1	0	0	0
TAGGCATG_M12	5	10	2	0	0	0
TAGGCATG_M20	5	10	2	0	0	0
TAGGCATG_M22	11	10	8	0	0	0
TAGGCATG_O12	11	10	7	0	0	0
TAGGCATG_P2	5	10	2	0	0	0
TAGGCATG_P4	5	10	7	0	0	0
TAGGCATG_P17	11	10	8	0	0	0
TAGGCATG_A1	9	11	6	0	0	0
TAGGCATG_A5	9	11	6	0	0	0
TAGGCATG_A11	9	11	6	0	0	0
TAGGCATG_A15	9	11	6	0	0	0
TAGGCATG_A18	9	11	6	0	0	0
TAGGCATG_B4	9	11	6	0	0	0
TAGGCATG_C5	9	11	6	0	0	0
TAGGCATG_C13	9	11	6	1.43998	0	1.77803
TAGGCATG_C22	9	11	6	0	0	0
TAGGCATG_D4	9	11	6	0	0	0
TAGGCATG_D18	9	11	6	0	0	0
TAGGCATG_D20	9	11	6	0	0	0
TAGGCATG_D24	9	11	6	0	0	0
TAGGCATG_E2	9	11	6	0	0	0
TAGGCATG_E7	9	11	6	0	0	0
TAGGCATG_F4	9	11	6	0	0	0
TAGGCATG_F10	9	11	6	2.71651	1.20012	1.79132
TAGGCATG_F18	9	11	6	0	0	0
TAGGCATG_G20	9	11	6	0	0	0
TAGGCATG_H9	9	11	6	0	0	0
TAGGCATG_H16	9	11	6	0	0	0
TAGGCATG_I4	9	11	6	0	0	0
TAGGCATG_I9	9	11	6	0	0	0
TAGGCATG_I11	9	11	6	0	0	0
TAGGCATG_I13	9	11	6	0	0	0
TAGGCATG_J5	9	11	6	0	0	0
TAGGCATG_K10	9	11	6	0	0	0
TAGGCATG_L20	9	11	6	0	0	0
TAGGCATG_M23	9	11	6	0	0	0
TAGGCATG_N14	9	11	6	1.01529	2.0988	2.56354
TAGGCATG_N15	9	11	6	0	0	0
TAGGCATG_A3	10	12	6	0	0	0
TAGGCATG_A14	11	12	8	0	0	0
TAGGCATG_B5	10	12	12	0	0	0
TAGGCATG_B15	11	12	8	0	0	0
TAGGCATG_B16	10	12	8	0	0	0
TAGGCATG_C14	10	12	6	0	1.14782	0
TAGGCATG_C16	10	12	6	0	0	0
TAGGCATG_E11	10	12	8	0	0	0
TAGGCATG_F20	10	12	12	0	0	0
TAGGCATG_F22	10	12	8	0	0	0
TAGGCATG_G8	10	12	6	0	0	0
TAGGCATG_H7	10	12	8	0.170843	0	0
TAGGCATG_N24	11	12	8	0	1.77134	0

## Sheet: Genes (based on TP2,3)
Gene	Product description	Gene filter	sc3_11_markers_clusts	sc3_11_markers_padj	sc3_11_markers_auroc	Marker Cluster	Marker p value	Marker AUROC	sc3_13_markers_clusts	sc3_13_markers_padj	sc3_13_markers_auroc	sc3_11_de_padj	DE p value	sc3_13_de_padj
PF3D7_0500800	mature parasite-infected erythrocyte surface antigen	TRUE	2	3.459e-12	0.720828	1	2.32802e-14	0.755155	4	3.55892e-05	0.745595	6.07796e-20	1.05424e-23	1.78829e-20
PF3D7_0524100	conserved Plasmodium protein, unknown function	TRUE	2	0.0180922	0.566656	1	0.00306046	0.579504	5	0.00701815	0.589207	0.307892	0.222588	0.286246
PF3D7_0525200	structural maintenance of chromosomes protein 6, putative	TRUE	2	0.00900805	0.60366	1	0.019105	0.605841	4	0.000557482	0.696682	1	0.301036	0.113028
PF3D7_0619200	conserved Plasmodium protein, unknown function	TRUE	2	0.00302453	0.57515	1	6.92352e-05	0.595445	4	0.00918899	0.615188	0.162536	0.00991256	0.00302567
PF3D7_0719400	conserved Plasmodium protein, unknown function	TRUE	2	0.993742	0.560846	1	1	0.558568	12	0.549704	0.599433	1	1	1
PF3D7_0724100	conserved Plasmodium protein, unknown function	TRUE	2	6.10299e-09	0.64888	1	2.76147e-08	0.653673	4	6.09763e-11	0.768384	8.3091e-07	2.09357e-05	1.59459e-08
PF3D7_0805700	serine/threonine protein kinase, FIKK family	TRUE	5	1	0.557638	1	0.958955	0.571814	4	0.827915	0.608961	1	1	1
PF3D7_0809400	conserved Plasmodium protein, unknown function	TRUE	2	8.18787e-05	0.590536	1	0.0371427	0.570203	4	0.0346138	0.6071	0.0884216	1	0.457406
PF3D7_0827800	SET domain protein, putative	TRUE	2	0.00272609	0.615739	1	0.000560443	0.633953	4	0.00606507	0.680947	0.387081	0.0168398	0.09941
PF3D7_1019800	tRNA methyltransferase, putative	TRUE	2	0.00140345	0.570864	1	0.00142957	0.575758	4	0.000195037	0.627151	0.246793	0.050055	0.0404676
PF3D7_1104200	chromatin remodeling protein	TRUE	2	1	0.565774	1	1	0.572087	4	0.000749231	0.709524	1	1	0.34705
PF3D7_1124900	60S ribosomal protein L35, putative	TRUE	7	1	0.601106	1	0.038008	0.603037	5	0.0151374	0.629217	0.00264009	0.0074451	0.0274969
PF3D7_1209900	ABC transporter B family member 7, putative	TRUE	3	1	0.539249	1	0.419233	0.557177	4	0.510522	0.583717	1	1	1
PF3D7_1211300	DNA helicase MCM8, putative	TRUE	6	1	0.556144	1	1	0.552455	5	1	0.549917	1	1	1
PF3D7_1235300	CCR4-NOT transcription complex subunit 4, putative	TRUE	2	0.0306004	0.592051	1	0.000574011	0.623995	4	6.96e-06	0.725182	1	0.447971	0.0396259
PF3D7_1335700	conserved Plasmodium protein, unknown function	TRUE	10	1	0.587546	1	0.000432071	0.609709	5	0.000263308	0.632192	0.0402987	0.0444642	0.00856348
PF3D7_1338000	LMBR1 domain-containing protein, putative	TRUE	2	3.3344e-07	0.608262	1	3.90779e-07	0.615219	4	4.99197e-10	0.706759	0.00171057	0.00269152	6.21997e-07
PF3D7_1362400	calpain	TRUE	2	0.0913887	0.555449	1	0.0339359	0.564451	4	2.6422e-06	0.652576	0.261389	0.572124	0.00175487
PF3D7_1422600	conserved Plasmodium protein, unknown function	TRUE	2	0.0705093	0.55936	1	0.0257703	0.56891	4	5.38635e-05	0.644256	1	0.367038	0.00489468
PF3D7_0107800	double-strand break repair protein MRE11	TRUE	2	0.0180922	0.574287	2	1	0.581866	5	0.232838	0.574439	0.0119862	0.103615	0.270903
PF3D7_0202400	gamete antigen 27/25, putative	TRUE	7	0.796023	0.598419	2	0.0958505	0.671758	3	0.106611	0.64972	1.12553e-05	0.000130062	9.9769e-05
PF3D7_0211700	tyrosine kinase-like protein, putative	TRUE	1	1	0.562107	2	1	0.606479	3	1	0.559974	0.147334	0.189269	0.535996
PF3D7_0307800	conserved Plasmodium protein, unknown function	TRUE	4	1	0.591771	2	0.450098	0.622191	3	0.0232159	0.64284	1	0.97969	1
PF3D7_0316400	conserved Plasmodium protein, unknown function	TRUE	2	0.00188996	0.582167	2	1	0.584833	5	0.034563	0.586048	0.00503971	0.0196252	0.0162972
PF3D7_0319000	P-type ATPase, putative	TRUE	2	6.568e-05	0.642428	2	1	0.643351	4	1.16544e-05	0.748902	0.00158694	0.000529099	0.000150905
PF3D7_0607000	translation initiation factor IF-2, putative	TRUE	1	1	0.558502	2	1	0.601664	3	1	0.593206	1	1	1
PF3D7_0608100	conserved Plasmodium protein, unknown function	TRUE	4	1	0.586277	2	0.378027	0.658235	4	0.058869	0.635988	0.0645056	0.162349	0.286246
PF3D7_0713500	conserved Plasmodium protein, unknown function	TRUE	9	1	0.539595	2	1	0.578656	7	1	0.540305	1	1	1
PF3D7_0725000	exonuclease I, putative	TRUE	11	1	0.527292	2	1	0.542757	3	1	0.54019	1	1	1
PF3D7_0728600	RING zinc finger protein, putative	TRUE	10	1	0.615177	2	0.322323	0.677011	4	0.0408645	0.653971	1	0.272533	0.0817678
PF3D7_0931000	elongation factor Tu, putative	TRUE	2	1	0.534186	2	1	0.556085	4	0.13144	0.583897	1	1	1
PF3D7_0933300	conserved Plasmodium protein, unknown function	TRUE	6	1	0.572205	2	1	0.56737	10	1	0.566229	1	1	1
PF3D7_0935200	vacuolar protein sorting-associated protein 33, putative	TRUE	10	1	0.539292	2	1	0.604339	3	0.187746	0.621929	1	1	1
PF3D7_1103400	FeS cluster assembly protein SufD, putative	TRUE	4	1	0.537677	2	1	0.568149	8	1	0.58246	1	1	1
PF3D7_1123100	calcium-dependent protein kinase 7	TRUE	9	1	0.579338	2	0.937763	0.652982	3	1	0.60541	1	1	1
PF3D7_1203000	origin recognition complex subunit 1	TRUE	7	1	0.526174	2	1	0.584395	3	1	0.569574	1	1	1
PF3D7_1207000	conserved Plasmodium protein, unknown function	TRUE	1	1	0.56454	2	1	0.563674	12	1	0.567451	1	1	1
PF3D7_1403100	condensin complex subunit 1, putative	TRUE	3	0.630529	0.620331	2	1	0.615965	4	0.364424	0.629606	0.795936	0.310648	1
PF3D7_0411900	DNA polymerase alpha catalytic subunit A	TRUE	3	0.560713	0.626261	3	1	0.599914	9	1	0.58335	0.0534632	1	1
PF3D7_0508700	pre-mRNA-processing ATP-dependent RNA helicase PRP5, putative	TRUE	1	1	0.546424	3	1	0.561834	9	1	0.539079	1	1	1
PF3D7_0705000	mRNA cap guanine-N7 methyltransferase, putative	TRUE	1	1	0.536067	3	1	0.546602	4	1	0.567387	1	1	1
PF3D7_0705300	origin recognition complex subunit 2, putative	TRUE	9	1	0.524059	3	1	0.52548	8	1	0.539709	1	1	1
PF3D7_1004400	RNA-binding protein, putative	TRUE	1	1	0.537989	3	1	0.557799	13	1	0.55293	1	1	1
PF3D7_1016300	glycophorin binding protein	TRUE	1	1.5828e-29	0.985105	3	5.6416e-25	0.985329	9	2.05456e-27	0.988658	1.21002e-32	4.92503e-34	2.5579e-38
PF3D7_1030300	conserved Plasmodium protein, unknown function	TRUE	1	0.0394666	0.583169	3	0.417476	0.572406	4	0.827915	0.569221	0.719095	1	1
PF3D7_1034900	methionine--tRNA ligase	TRUE	2	2.25456e-06	0.645237	3	0.0234929	0.644531	4	0.0282058	0.654359	2.83706e-10	2.66505e-10	1.68242e-08
PF3D7_1216900	DNA-binding chaperone, putative	TRUE	4	1	0.564626	3	1	0.571111	4	0.229728	0.634334	1	1	1
PF3D7_0212100	conserved Plasmodium protein, unknown function	TRUE	4	1	0.637886	4	1	0.589023	1	0.743203	0.581677	0.149131	0.222588	1
PF3D7_0307400	ATP-dependent Clp protease proteolytic subunit	TRUE	3	0.0226808	0.603721	4	1	0.565543	8	1	0.55365	0.54922	1	1
PF3D7_0309200	serine/threonine protein kinase, putative	TRUE	4	1	0.626897	4	0.419233	0.62518	7	0.775894	0.600556	0.00152382	0.00121875	0.00399545
PF3D7_0317200	cdc2-related protein kinase 4	TRUE	3	5.02608e-06	0.752178	4	0.0109731	0.718201	1	0.000341743	0.660852	3.55346e-05	0.00634982	0.000998865
PF3D7_0510500	topoisomerase I	TRUE	4	1	0.58523	4	1	0.586466	2	1	0.542913	1	1	1
PF3D7_0612600	cytoplasmic tRNA 2-thiolation protein 1, putative	TRUE	4	0.708183	0.618917	4	0.00563768	0.635048	2	0.000182517	0.625883	2.4269e-08	1.16313e-06	6.53999e-07
PF3D7_0615500	cdc2-related protein kinase 5	TRUE	3	1	0.542866	4	1	0.593237	11	1	0.553298	1	1	1
PF3D7_0626400	Sec14 domain containing protein	TRUE	4	0.796023	0.616954	4	0.0655684	0.613872	2	1	0.563088	0.0828208	0.0525265	0.185937
PF3D7_0704100	conserved Plasmodium membrane protein, unknown function	TRUE	4	1	0.651164	4	0.0452192	0.68723	8	0.0650872	0.694407	1.61654e-18	2.68285e-19	3.36748e-20
PF3D7_0707200	conserved Plasmodium protein, unknown function	TRUE	7	1	0.543641	4	1	0.531043	5	1	0.534658	1	1	1
PF3D7_0715200	conserved Plasmodium protein, unknown function	TRUE	4	0.279333	0.706502	4	0.000245686	0.74341	2	0.00777915	0.660609	1.23483e-08	1.19595e-08	9.0054e-08
PF3D7_0731500	erythrocyte binding antigen-175	TRUE	3	2.66415e-30	0.934593	4	1.3264e-08	0.788065	1	2.49137e-17	0.747505	2.57507e-34	2.16572e-24	5.14499e-23
PF3D7_0731600	acyl-CoA synthetase	TRUE	4	1	0.600209	4	0.922722	0.618842	4	1	0.590099	1	1	1
PF3D7_0806300	ferlin, putative	TRUE	3	0.0286672	0.617058	4	0.0564021	0.634903	7	1	0.562973	0.217964	0.701425	0.789131
PF3D7_0815800	vacuolar protein sorting-associated protein 9, putative	TRUE	3	9.97652e-05	0.700674	4	0.0455694	0.674625	2	0.00951409	0.652872	9.68235e-13	1.01211e-11	2.21135e-10
PF3D7_0904600	ubiquitin specific protease, putative	TRUE	3	0.0195295	0.622816	4	1	0.588015	2	1	0.547321	1	1	1
PF3D7_0904900	copper-transporting ATPase	TRUE	4	0.993742	0.688187	4	0.412831	0.658816	3	1	0.578669	0.795936	1	1
PF3D7_0911900	falstatin	TRUE	4	0.610638	0.638605	4	1	0.592012	10	1	0.558619	1	1	1
PF3D7_0913600	conserved Plasmodium protein, unknown function	TRUE	4	1	0.568289	4	0.410764	0.599431	12	1	0.557217	1	1	1
PF3D7_1007700	AP2 domain transcription factor, putative	TRUE	3	3.70368e-05	0.723781	4	1	0.631626	1	0.00055355	0.649581	0.00339796	0.050055	0.00971233
PF3D7_1008000	histone deacetylase 2	TRUE	4	1	0.662088	4	0.294862	0.659104	7	1	0.584724	0.358293	1	1
PF3D7_1010300	succinate dehydrogenase subunit 4, putative	TRUE	11	1	0.580237	4	1	0.581353	2	1	0.579596	1	1	1
PF3D7_1014300	conserved protein, unknown function	TRUE	4	1	0.615188	4	0.244368	0.633967	3	1	0.56285	1	0.583799	1
PF3D7_1019000	eukaryotic translation initiation factor subunit eIF2A, putative	TRUE	3	1.40896e-06	0.754048	4	0.405446	0.655503	1	0.0231665	0.623203	2.03337e-05	0.0196252	0.0256307
PF3D7_1019700	conserved Plasmodium protein, unknown function	TRUE	3	1	0.571928	4	1	0.542639	3	1	0.532066	1	1	1
PF3D7_1021900	PHAX domain-containing protein, putative	TRUE	3	1	0.611472	4	1	0.597594	8	0.743203	0.660063	1	1	0.318608
PF3D7_1025100	glutamine--fructose-6-phosphate aminotransferase [isomerizing], putative	TRUE	3	0.00407551	0.610439	4	1	0.579516	1	0.0652221	0.567615	0.00751341	0.166065	0.457692
PF3D7_1031600	conserved Plasmodium protein, unknown function	TRUE	3	6.92307e-08	0.719499	4	0.00249499	0.683196	1	3.22917e-05	0.636454	6.40764e-09	7.66247e-07	6.02067e-06
PF3D7_1123000	conserved Plasmodium protein, unknown function	TRUE	4	1	0.627551	4	1	0.583729	10	1	0.579103	0.123465	1	1
PF3D7_1138800	WD repeat-containing protein, putative	TRUE	4	1	0.547554	4	1	0.558917	8	1	0.539371	1	1	1
PF3D7_1222400	AP2 domain transcription factor	TRUE	3	0.00221867	0.681899	4	0.283461	0.654134	2	1	0.5948	0.197257	1	1
PF3D7_1228800	WD repeat-containing protein, putative	TRUE	4	1	0.564757	4	1	0.576131	4	1	0.559222	1	1	1
PF3D7_1231600	pre-mRNA-splicing factor ATP-dependent RNA helicase PRP2, putative	TRUE	3	1	0.542645	4	1	0.562518	4	1	0.532427	1	1	1
PF3D7_1236200	conserved Plasmodium protein, unknown function	TRUE	3	1	0.554949	4	1	0.55121	8	1	0.581024	1	1	0.970822
PF3D7_1305000	conserved Plasmodium protein, unknown function	TRUE	3	1	0.595576	4	1	0.564463	3	1	0.561256	1	1	1
PF3D7_1316900	conserved Plasmodium protein, unknown function	TRUE	3	0.875124	0.573306	4	1	0.548473	1	0.510522	0.557801	1	1	1
PF3D7_1318400	structural maintenance of chromosomes protein 2, putative	TRUE	4	1	0.580521	4	1	0.588375	2	1	0.56437	1	1	1
PF3D7_1335000	MSP7-like protein	TRUE	5	0.0679306	0.56965	4	1	0.556252	1	0.0178818	0.574392	0.244796	0.54885	0.35041
PF3D7_1345400	conserved Plasmodium protein, unknown function	TRUE	4	1	0.658229	4	1	0.541451	4	0.0101094	0.658829	1	1	0.859755
PF3D7_1419000	conserved Plasmodium protein, unknown function	TRUE	4	1	0.609367	4	1	0.569216	2	0.146721	0.599523	1	1	0.41756
PF3D7_1431500	mitogen-activated protein kinase 1	TRUE	3	4.79005e-05	0.680373	4	0.448823	0.621867	1	0.0008239	0.619423	7.90181e-06	0.00940219	0.142601
PF3D7_1456000	AP2 domain transcription factor, putative	TRUE	4	1	0.640633	4	1	0.576383	6	0.827915	0.589194	1	1	1
PF3D7_1456500	conserved Plasmodium protein, unknown function	TRUE	3	1	0.570501	4	1	0.584702	2	1	0.566574	1	1	1
PF3D7_1468100	conserved Plasmodium protein, unknown function	TRUE	4	1	0.674385	4	0.605079	0.659356	7	0.0931131	0.674923	7.37444e-11	3.88493e-11	2.55463e-10
PF3D7_0413900	ubiquitin carboxyl-terminal hydrolase 13, putative	TRUE	3	0.025446	0.619543	5	0.00375791	0.598359	1	0.0114019	0.593938	0.0533155	0.0346644	0.12875
PF3D7_0509100	structural maintenance of chromosomes protein 4, putative	TRUE	4	0.570988	0.657902	5	3.54599e-06	0.641784	1	0.000879885	0.617581	0.00042872	0.000438389	0.0019162
PF3D7_0516800	AP2 domain transcription factor AP2-O2, putative	TRUE	3	0.0202154	0.675476	5	1	0.572135	4	0.390239	0.635394	0.506989	0.462061	0.00187517
PF3D7_0520800	conserved Plasmodium protein, unknown function	TRUE	3	0.000260141	0.676214	5	0.0111423	0.605898	1	0.0164236	0.605265	0.0289367	0.242566	1
PF3D7_0811900	RNA-binding protein, putative	TRUE	3	0.000286732	0.683326	5	0.00213582	0.621615	1	0.000182517	0.639766	0.00188853	0.276707	0.00827885
PF3D7_0905400	high molecular weight rhoptry protein 3	TRUE	5	4.383e-26	0.903848	5	5.59688e-33	0.928203	1	2.09135e-28	0.908893	5.82196e-67	1.4731e-65	1.7034e-62
PF3D7_0914500	conserved Plasmodium protein, unknown function	TRUE	3	1	0.564078	5	0.662924	0.566419	4	0.549704	0.593613	1	1	0.908017
PF3D7_0924600	conserved Plasmodium protein, unknown function	TRUE	3	0.0607704	0.590679	5	0.242815	0.558307	1	0.0891582	0.564948	0.821588	1	1
PF3D7_1001600	exported lipase 2	TRUE	5	0.00757501	0.644563	5	0.000432071	0.65875	2	0.467142	0.623701	1.6745e-06	6.27207e-07	4.81031e-05
PF3D7_1021800	schizont egress antigen-1	TRUE	5	0.0066849	0.645306	5	0.000453202	0.657891	1	0.00119868	0.654172	7.73437e-06	1.25505e-06	0.000174051
PF3D7_1033900	ubiquitin-conjugating enzyme E2, putative	TRUE	3	0.701012	0.592155	5	0.0128073	0.597344	2	0.714922	0.585219	0.0116236	0.00620546	0.0199426
PF3D7_1112100	conserved Plasmodium protein, unknown function	TRUE	4	0.119646	0.703624	5	5.03866e-06	0.652956	1	1.83818e-07	0.672852	6.83666e-09	1.22736e-08	8.45962e-09
PF3D7_1147300	conserved Plasmodium protein, unknown function	TRUE	3	0.1983	0.631035	5	0.958955	0.577878	1	0.049239	0.609718	1	1	1
PF3D7_1221000	histone-lysine N-methyltransferase, H3 lysine-4 specific	TRUE	3	1	0.597741	5	1	0.548763	7	1	0.586944	1	1	1
PF3D7_1227500	conserved Plasmodium protein, unknown function	TRUE	3	0.0517854	0.623456	5	0.624913	0.569427	8	1	0.561338	1	1	1
PF3D7_1238500	conserved Plasmodium protein, unknown function	TRUE	3	0.0881201	0.606723	5	0.028527	0.585234	1	0.0282058	0.586694	1	0.629959	1
PF3D7_1316100	inositol polyphosphate kinase, putative	TRUE	3	1	0.577957	5	0.237357	0.579115	1	1	0.5611	1	1	1
PF3D7_1338600	conserved Plasmodium protein, unknown function	TRUE	4	1	0.552198	5	1	0.543568	2	0.775894	0.575548	1	1	1
PF3D7_1353000	tryptophan-rich protein, pseudogene	TRUE	3	1.26172e-05	0.730154	5	1.09689e-08	0.703542	1	6.77951e-10	0.722007	2.76602e-13	5.04714e-12	1.49964e-12
PF3D7_1448300	conserved Plasmodium protein, unknown function	TRUE	3	0.803668	0.604213	5	0.0335472	0.605365	1	0.031893	0.607423	0.823103	1	1
PF3D7_0520900	adenosylhomocysteinase	TRUE	6	2.81916e-15	0.993302	6	2.58697e-15	0.993914	10	1.35383e-13	0.994778	8.31407e-12	8.72312e-12	1.30812e-10
PF3D7_0903300	conserved Plasmodium membrane protein, unknown function	TRUE	3	0.578962	0.6238	6	1	0.588231	8	1	0.599823	0.0993012	0.193447	0.0216355
PF3D7_1248700	conserved Plasmodium protein, unknown function	TRUE	7	1	0.617307	6	1	0.61308	13	0.693954	0.635012	0.246793	1	1
PF3D7_1308800	tyrosine recombinase	TRUE	3	1.36574e-05	0.670407	6	0.169676	0.623307	10	0.0272015	0.650514	5.58344e-05	0.00776056	0.000497964
PF3D7_1359600	conserved Plasmodium protein, unknown function	TRUE	7	1	0.61157	6	1	0.609479	4	0.396653	0.63635	1	1	1
PF3D7_1406600	ATP-dependent Clp protease regulatory subunit ClpC, putative	TRUE	3	1	0.564865	6	1	0.54408	5	1	0.541421	1	1	1
PF3D7_1423500	conserved Plasmodium protein, unknown function	TRUE	3	0.990643	0.564398	6	1	0.528018	2	1	0.532095	1	1	1
PF3D7_1440000	conserved Plasmodium protein, unknown function	TRUE	3	1	0.562257	6	1	0.537561	8	1	0.592303	1	1	1
PF3D7_0310400	parasite-infected erythrocyte surface protein	TRUE	8	4.35066e-06	0.664558	7	2.51337e-09	0.706359	11	1.44947e-13	0.775011	1.57529e-08	4.32874e-10	1.4109e-12
PF3D7_0419900	phosphatidylinositol 4-kinase, putative	TRUE	8	0.0183194	0.615879	7	0.00079894	0.643228	8	1	0.630956	0.000201218	4.88943e-06	4.3704e-06
PF3D7_1433400	conserved Plasmodium membrane protein, unknown function	TRUE	7	0.25041	0.650328	7	0.410764	0.592522	12	9.9009e-07	0.766295	0.514476	1	0.000912558
PF3D7_0710200	conserved Plasmodium protein, unknown function	TRUE	11	1	0.580129	8	1	0.549861	8	1	0.628591	1	1	1
PF3D7_0923400	conserved Plasmodium protein, unknown function	TRUE	7	0.282507	0.578678	8	1	0.551929	4	0.13809	0.583458	0.617748	1	0.71533
PF3D7_0926100	protein kinase, putative	TRUE	7	1	0.564984	8	1	0.583157	4	1	0.594233	1	1	1
PF3D7_1239200	AP2 domain transcription factor, putative	TRUE	7	0.0604004	0.67087	8	0.145487	0.651581	12	0.11056	0.649408	0.000150054	2.43862e-07	2.81654e-05
PF3D7_1355700	NLI interacting factor-like phosphatase, putative	TRUE	7	1	0.570306	8	1	0.542554	4	1	0.55253	1	1	1
PF3D7_1460500	conserved Plasmodium protein, unknown function	TRUE	4	1	0.570905	8	1	0.54065	3	1	0.560051	1	1	1
PF3D7_0628300	choline/ethanolaminephosphotransferase, putative	TRUE	3	2.88043e-06	0.76522	9	0.036081	0.711589	13	0.146721	0.661894	6.89075e-06	2.43846e-05	1.24509e-05
PF3D7_1124600	ethanolamine kinase	TRUE	4	1	0.634158	9	1	0.579888	10	1	0.568658	1	1	1
PF3D7_1211600	lysine-specific histone demethylase 1, putative	TRUE	10	1	0.566176	9	0.958955	0.615215	4	0.140642	0.619374	1	0.0235617	0.270903
PF3D7_1308700	conserved Plasmodium protein, unknown function	TRUE	10	1	0.576402	9	0.498806	0.590879	13	0.213952	0.586568	1	1	1
PF3D7_1312900	eukaryotic translation initation factor 4 gamma	TRUE	7	1	0.614516	9	1	0.585346	4	0.176623	0.641414	1	1	1
PF3D7_0302500	cytoadherence linked asexual protein 3.1	TRUE	11	1.67764e-16	0.891974	10	4.4521e-24	0.929901	7	1.18408e-16	0.961085	6.92984e-56	4.60694e-56	2.01948e-54
PF3D7_0613800	AP2 domain transcription factor, putative	TRUE	11	4.42947e-11	0.828177	10	5.48827e-10	0.785653	7	9.82592e-08	0.82555	2.44437e-32	8.67317e-31	1.48984e-29
PF3D7_0624600	SNF2 helicase, putative	TRUE	5	1	0.591633	10	1	0.581404	11	0.52142	0.597243	0.0278489	0.460701	0.412678
PF3D7_0625300	DNA polymerase 1, putative	TRUE	11	1	0.544035	10	1	0.559244	7	1	0.564601	1	1	1
PF3D7_0704300	conserved Plasmodium membrane protein, unknown function	TRUE	10	1	0.605239	10	0.419164	0.605383	8	1	0.614735	0.00412366	0.0141024	0.109168
PF3D7_0825000	conserved Plasmodium protein, unknown function	TRUE	4	1	0.564168	10	1	0.54324	8	1	0.586727	1	1	1
PF3D7_0917000	merozoite organizing protein	TRUE	11	0.349917	0.580712	10	1	0.552259	7	0.0896768	0.607096	1	1	1
PF3D7_1427000	conserved Plasmodium protein, unknown function	TRUE	5	1	0.535029	10	1	0.536616	4	0.00173151	0.619606	1	1	0.122681
PF3D7_0303200	HAD superfamily protein, putative	TRUE	9	0.0028408	0.690252	11	0.00123913	0.701842	6	0.00377782	0.67428	8.32311e-06	3.51745e-06	0.000744257
PF3D7_0410800	conserved Plasmodium protein, unknown function	TRUE	3	0.00188692	0.669472	11	0.958751	0.610921	1	0.00714091	0.617058	3.80399e-05	0.000342009	0.0103385
PF3D7_0508100	SET domain protein, putative	TRUE	4	0.437029	0.714809	11	0.00316346	0.716964	6	0.00119868	0.70893	1.6753e-12	2.76255e-10	1.2383e-10
PF3D7_0704600	E3 ubiquitin-protein ligase	TRUE	9	0.983817	0.632665	11	0.498806	0.648302	6	0.247559	0.645574	1	1	0.0162325
PF3D7_0730500	conserved Plasmodium protein, unknown function	TRUE	9	1	0.597183	11	1	0.606439	6	1	0.593561	1	1	1
PF3D7_0802100	AP2 domain transcription factor, putative	TRUE	9	4.6067e-05	0.740678	11	0.000195858	0.731356	6	6.27027e-05	0.72234	9.28688e-15	1.26232e-13	2.14847e-12
PF3D7_1013600	conserved Plasmodium protein, unknown function	TRUE	4	1	0.621206	11	1	0.573572	6	1	0.579143	0.142704	0.263749	1
PF3D7_1014900	conserved Plasmodium protein, unknown function	TRUE	9	1.26065e-07	0.80235	11	1.23248e-07	0.807031	6	7.64606e-08	0.786083	5.83889e-26	4.1618e-24	9.92327e-24
PF3D7_1019100	conserved Plasmodium protein, unknown function	TRUE	3	0.0130572	0.62166	11	0.0635559	0.620831	7	0.000724975	0.655895	5.24792e-07	2.13213e-05	1.8629e-07
PF3D7_1025900	conserved Plasmodium protein, unknown function	TRUE	9	2.75847e-05	0.720022	11	9.76961e-06	0.731599	6	0.000299287	0.686967	8.8713e-08	4.34652e-09	3.04661e-07
PF3D7_1114700	serine/threonine protein kinase, putative	TRUE	9	1	0.580966	11	1	0.586133	6	1	0.574131	1	1	0.260695
PF3D7_1145200	serine/threonine protein kinase, putative	TRUE	9	6.48161e-21	0.995502	11	3.15487e-20	0.994878	6	3.58104e-23	0.986667	9.37076e-62	4.44232e-58	8.73547e-58
PF3D7_1222600	AP2 domain transcription factor AP2-G	TRUE	9	0.0135483	0.631866	11	0.00807056	0.638637	6	0.00270962	0.634954	0.000170388	0.00131898	1.39842e-05
PF3D7_1229600	conserved Plasmodium protein, unknown function	TRUE	9	0.993742	0.594371	11	0.727706	0.600707	6	0.457742	0.596765	0.0235131	0.0866751	0.0496639
PF3D7_1247500	serine/threonine protein kinase, putative	TRUE	4	0.145545	0.682104	11	0.00994406	0.653424	6	0.0341128	0.628365	3.39394e-05	0.00121453	0.00197137
PF3D7_1438400	metacaspase-like protein	TRUE	4	1	0.62742	11	0.0289236	0.627416	6	0.000221386	0.652421	0.00248151	0.0020888	7.34755e-05
PF3D7_1449100	conserved Plasmodium protein, unknown function	TRUE	9	0.0100707	0.627308	11	0.00601728	0.633606	6	0.000284157	0.642757	0.000173097	0.0197422	0.000100005
PF3D7_0111300	replication factor c protein, putative	TRUE	10	1	0.633904	12	1	0.662143	5	0.0463712	0.619495	0.00150703	0.367038	1
PF3D7_0206300	pentafunctional AROM polypeptide, putative, pseudogene	TRUE	4	1	0.595238	12	1	0.582618	8	1	0.571223	1	1	1
PF3D7_0208400	conserved Plasmodium protein, unknown function	TRUE	4	1	0.612768	12	1	0.595345	4	0.000261399	0.68738	1	1	0.06042
PF3D7_0305200	conserved Plasmodium protein, unknown function	TRUE	3	5.54894e-06	0.669521	12	0.199867	0.66369	1	0.000439157	0.607285	5.33479e-09	7.87275e-08	2.88248e-06
PF3D7_0320700	signal peptidase complex subunit SPC2, putative	TRUE	10	0.33646	0.653033	12	1	0.628815	4	1.27252e-12	0.769133	6.49411e-05	8.72229e-05	5.34132e-09
PF3D7_0321700	conserved Plasmodium protein, unknown function	TRUE	9	0.304572	0.599047	12	1	0.626775	8	1	0.592303	0.197257	0.162528	1
PF3D7_0404300	conserved Plasmodium protein, unknown function	TRUE	4	0.113543	0.712389	12	0.0972951	0.724089	8	1	0.594627	0.00583435	0.0840958	1
PF3D7_0414000	structural maintenance of chromosomes protein 3, putative	TRUE	1	1	0.532115	12	1	0.624244	4	1	0.581288	1	1	1
PF3D7_0508900	conserved Plasmodium protein, unknown function	TRUE	10	1	0.668084	12	0.21699	0.745465	7	0.0261842	0.688506	3.34373e-11	1.22226e-11	3.18548e-10
PF3D7_0615400	ribonuclease, putative	TRUE	10	1	0.666245	12	1	0.649838	10	1	0.613513	0.146975	1	1
PF3D7_0717600	conserved Plasmodium protein, unknown function	TRUE	10	0.225132	0.696576	12	1	0.65912	4	1	0.564002	1	1	1
PF3D7_0807600	conserved Plasmodium protein, unknown function	TRUE	10	1	0.59128	12	1	0.597455	4	3.78067e-06	0.693427	0.00998412	0.0696478	0.000719086
PF3D7_0827600	conserved Plasmodium protein, unknown function	TRUE	4	1	0.596808	12	1	0.554634	11	1	0.546352	1	1	1
PF3D7_0919800	TLD domain-containing protein	TRUE	3	3.46116e-05	0.67213	12	1	0.598509	2	0.382944	0.590842	0.00141343	0.15394	0.310433
PF3D7_0919900	regulator of chromosome condensation, putative	TRUE	4	0.489429	0.717687	12	0.0507633	0.782309	6	0.000221386	0.732391	6.30154e-19	1.5837e-18	4.90184e-18
PF3D7_0924500	conserved Plasmodium membrane protein, unknown function	TRUE	10	1	0.555377	12	1	0.590986	7	1	0.549154	1	1	1
PF3D7_1029900	conserved Plasmodium protein, unknown function	TRUE	3	0.13859	0.630863	12	1	0.620728	4	0.00171362	0.680637	2.38099e-07	1.55274e-06	1.14382e-08
PF3D7_1103800	CCR4-NOT transcription complex subunit 1, putative	TRUE	10	1	0.540786	12	1	0.637252	4	0.276508	0.627797	1	1	1
PF3D7_1117900	conserved Plasmodium protein, unknown function	TRUE	10	1	0.59622	12	0.5962	0.634018	8	0.599425	0.600963	1	0.387249	1
PF3D7_1121300	tyrosine kinase-like protein	TRUE	10	0.108789	0.686294	12	0.240771	0.691815	1	1	0.553842	0.310502	1	1
PF3D7_1132400	conserved Plasmodium membrane protein, unknown function	TRUE	10	1	0.574334	12	0.194721	0.693714	4	1	0.552943	1	1	1
PF3D7_1133200	conserved Plasmodium protein, unknown function	TRUE	10	1	0.644014	12	1	0.654268	11	0.0236254	0.627691	0.0270456	0.00228912	0.00302303
PF3D7_1227600	conserved Plasmodium protein, unknown function	TRUE	10	0.00569184	0.744198	12	0.00118534	0.794192	6	0.000943633	0.679371	0.000247259	0.000385965	0.00400739
PF3D7_1319400	conserved Plasmodium protein, unknown function	TRUE	4	1	0.598182	12	1	0.651877	4	3.51323e-06	0.749651	1	1	0.00178814
PF3D7_1325400	conserved Plasmodium protein, unknown function	TRUE	10	1	0.661707	12	1	0.682534	2	1	0.588008	0.4688	0.982719	1
PF3D7_1339700	conserved Plasmodium protein, unknown function	TRUE	10	0.888502	0.65849	12	1	0.641682	8	0.00355908	0.71988	1	1	0.0866918
PF3D7_1366400	rhoptry protein RHOP148	TRUE	10	0.00740241	0.69761	12	0.937695	0.639572	12	1	0.553596	1	1	1
PF3D7_1433800	conserved Plasmodium protein, unknown function	TRUE	10	0.0139803	0.686581	12	0.0149679	0.706089	7	0.743203	0.589341	0.0168557	0.014862	0.297268
PF3D7_1448500	conserved Plasmodium protein, unknown function	TRUE	11	0.643505	0.620712	12	1	0.623682	8	0.743203	0.660063	0.0402987	0.0851535	0.00612221
PF3D7_0103300	conserved Plasmodium protein, unknown function	FALSE
PF3D7_0202500	early transcribed membrane protein 2	FALSE
PF3D7_0203000	repetitive organellar protein, putative	FALSE
PF3D7_0301700	Plasmodium exported protein, unknown function	FALSE
PF3D7_0402000	Plasmodium exported protein (PHISTa), unknown function	FALSE
PF3D7_0403200	conserved Plasmodium protein, unknown function	FALSE
PF3D7_0416300	DNA helicase MCM9, putative	FALSE
PF3D7_0424600	Plasmodium exported protein (PHISTb), unknown function	FALSE
PF3D7_0502000	vacuolar protein sorting-associated protein 11, putative	FALSE
PF3D7_0519500	carbon catabolite repressor protein 4, putative	FALSE
PF3D7_0525000	zinc finger protein, putative	FALSE
PF3D7_0609400	mitochondrial cardiolipin synthase, putative	FALSE
PF3D7_0616600	conserved protein, unknown function	FALSE
PF3D7_0629500	amino acid transporter, putative	FALSE
PF3D7_0705100	conserved Plasmodium protein, unknown function	FALSE
PF3D7_0806100	conserved Plasmodium protein, unknown function	FALSE
PF3D7_0818000	conserved protein, unknown function	FALSE
PF3D7_0901700	Plasmodium exported protein (hyp5), unknown function	FALSE
PF3D7_0911600	conserved Plasmodium protein, unknown function	FALSE
PF3D7_0918100	cytochrome b5-like heme/steroid binding protein, putative	FALSE
PF3D7_0922200	S-adenosylmethionine synthetase	FALSE
PF3D7_0926800	conserved Plasmodium protein, unknown function	FALSE
PF3D7_0930100	conserved Plasmodium protein, unknown function	FALSE
PF3D7_0935400	gametocyte development protein 1	FALSE
PF3D7_1002200	tryptophan-rich antigen 3	FALSE
PF3D7_1015600	heat shock protein 60	FALSE
PF3D7_1117300	conserved Plasmodium protein, unknown function	FALSE
PF3D7_1143300	DNA-directed RNA polymerases I and III subunit RPAC1, putative	FALSE
PF3D7_1148000	serine/threonine protein kinase, putative	FALSE
PF3D7_1149200	ring-infected erythrocyte surface antigen	FALSE
PF3D7_1208800	zinc finger protein, putative	FALSE
PF3D7_1212300	WD repeat-containing protein, putative	FALSE
PF3D7_1231000	conserved Plasmodium protein, unknown function	FALSE
PF3D7_1237500	conserved Plasmodium protein, unknown function	FALSE
PF3D7_1238300	pre-mRNA-splicing factor CWC22, putative	FALSE
PF3D7_1249300	protein phosphatase PPM4, putative	FALSE
PF3D7_1307700	conserved Plasmodium protein, unknown function	FALSE
PF3D7_1314700	pinin/SDK/MemA domain-containing protein, putative	FALSE
PF3D7_1328000	conserved Plasmodium protein, unknown function	FALSE
PF3D7_1343000	phosphoethanolamine N-methyltransferase	FALSE
PF3D7_1364600	aldehyde reductase, putative	FALSE
PF3D7_1429100	apicoplast ribosomal protein L15 precursor, putative	FALSE
PF3D7_1458500	spindle assembly abnormal protein 4, putative	FALSE
PF3D7_1464000	YL1 nuclear protein, putative	FALSE

## Sheet: Filtered Genes (based on TP2,3)
Gene	[Product Description]	Gene filter	sc3_11_markers_clusts	sc3_11_markers_padj	sc3_11_markers_auroc	Marker Cluster	Marker p value	Marker AUROC	sc3_13_markers_clusts	sc3_13_markers_padj	sc3_13_markers_auroc	sc3_11_de_padj	DE p value	sc3_13_de_padj
PF3D7_0615400	ribonuclease, putative	TRUE	1	1.5828e-29	0.985105	3	5.6416e-25	0.985329	9	2.05456e-27	0.988658	1.21002e-32	4.92503e-34	2.5579e-38
PF3D7_0827800	SET domain protein, putative	TRUE	1	1	0.562107	2	1	0.606479	3	1	0.559974	0.147334	0.189269	0.535996
PF3D7_1016300	glycophorin binding protein	TRUE	1	1	0.532115	12	1	0.624244	4	1	0.581288	1	1	1
PF3D7_1019000	eukaryotic translation initiation factor subunit eIF2A, putative	TRUE	1	1	0.546424	3	1	0.561834	9	1	0.539079	1	1	1
PF3D7_1019100	conserved Plasmodium protein, unknown function	TRUE	1	1	0.558502	2	1	0.601664	3	1	0.593206	1	1	1
PF3D7_1025100	glutamine--fructose-6-phosphate aminotransferase [isomerizing], putative	TRUE	1	1	0.536067	3	1	0.546602	4	1	0.567387	1	1	1
PF3D7_1209900	ABC transporter B family member 7, putative	TRUE	1	1	0.537989	3	1	0.557799	13	1	0.55293	1	1	1
PF3D7_1228800	WD repeat-containing protein, putative	TRUE	1	0.0394666	0.583169	3	0.417476	0.572406	4	0.827915	0.569221	0.719095	1	1
PF3D7_1316100	inositol polyphosphate kinase, putative	TRUE	1	1	0.56454	2	1	0.563674	12	1	0.567451	1	1	1
PF3D7_0212100	conserved Plasmodium protein, unknown function	TRUE	2	3.459e-12	0.720828	1	2.32802e-14	0.755155	4	3.55892e-05	0.745595	6.07796e-20	1.05424e-23	1.78829e-20
PF3D7_0309200	serine/threonine protein kinase, putative	TRUE	2	0.0180922	0.566656	1	0.00306046	0.579504	5	0.00701815	0.589207	0.307892	0.222588	0.286246
PF3D7_0310400	parasite-infected erythrocyte surface protein	TRUE	2	0.00900805	0.60366	1	0.019105	0.605841	4	0.000557482	0.696682	1	0.301036	0.113028
PF3D7_0321700	conserved Plasmodium protein, unknown function	TRUE	2	0.00302453	0.57515	1	6.92352e-05	0.595445	4	0.00918899	0.615188	0.162536	0.00991256	0.00302567
PF3D7_0419900	phosphatidylinositol 4-kinase, putative	TRUE	2	6.10299e-09	0.64888	1	2.76147e-08	0.653673	4	6.09763e-11	0.768384	8.3091e-07	2.09357e-05	1.59459e-08
PF3D7_0508700	pre-mRNA-processing ATP-dependent RNA helicase PRP5, putative	TRUE	2	8.18787e-05	0.590536	1	0.0371427	0.570203	4	0.0346138	0.6071	0.0884216	1	0.457406
PF3D7_0516800	AP2 domain transcription factor AP2-O2, putative	TRUE	2	0.00272609	0.615739	1	0.000560443	0.633953	4	0.00606507	0.680947	0.387081	0.0168398	0.09941
PF3D7_0613800	AP2 domain transcription factor, putative	TRUE	2	6.568e-05	0.642428	2	1	0.643351	4	1.16544e-05	0.748902	0.00158694	0.000529099	0.000150905
PF3D7_0619200	conserved Plasmodium protein, unknown function	TRUE	2	0.00140345	0.570864	1	0.00142957	0.575758	4	0.000195037	0.627151	0.246793	0.050055	0.0404676
PF3D7_0704300	conserved Plasmodium membrane protein, unknown function	TRUE	2	2.25456e-06	0.645237	3	0.0234929	0.644531	4	0.0282058	0.654359	2.83706e-10	2.66505e-10	1.68242e-08
PF3D7_0715200	conserved Plasmodium protein, unknown function	TRUE	2	0.00188996	0.582167	2	1	0.584833	5	0.034563	0.586048	0.00503971	0.0196252	0.0162972
PF3D7_0728600	RING zinc finger protein, putative	TRUE	2	0.0306004	0.592051	1	0.000574011	0.623995	4	6.96e-06	0.725182	1	0.447971	0.0396259
PF3D7_0809400	conserved Plasmodium protein, unknown function	TRUE	2	0.0180922	0.574287	2	1	0.581866	5	0.232838	0.574439	0.0119862	0.103615	0.270903
PF3D7_0914500	conserved Plasmodium protein, unknown function	TRUE	2	3.3344e-07	0.608262	1	3.90779e-07	0.615219	4	4.99197e-10	0.706759	0.00171057	0.00269152	6.21997e-07
PF3D7_0923400	conserved Plasmodium protein, unknown function	TRUE	2	0.0913887	0.555449	1	0.0339359	0.564451	4	2.6422e-06	0.652576	0.261389	0.572124	0.00175487
PF3D7_0924600	conserved Plasmodium protein, unknown function	TRUE	2	0.0705093	0.55936	1	0.0257703	0.56891	4	5.38635e-05	0.644256	1	0.367038	0.00489468
PF3D7_1034900	methionine--tRNA ligase	TRUE	2	0.993742	0.560846	1	1	0.558568	12	0.549704	0.599433	1	1	1
PF3D7_1147300	conserved Plasmodium protein, unknown function	TRUE	2	1	0.534186	2	1	0.556085	4	0.13144	0.583897	1	1	1
PF3D7_1235300	CCR4-NOT transcription complex subunit 4, putative	TRUE	2	1	0.565774	1	1	0.572087	4	0.000749231	0.709524	1	1	0.34705
PF3D7_0206300	pentafunctional AROM polypeptide, putative, pseudogene	TRUE	3	5.02608e-06	0.752178	4	0.0109731	0.718201	1	0.000341743	0.660852	3.55346e-05	0.00634982	0.000998865
PF3D7_0208400	conserved Plasmodium protein, unknown function	TRUE	3	0.025446	0.619543	5	0.00375791	0.598359	1	0.0114019	0.593938	0.0533155	0.0346644	0.12875
PF3D7_0307400	ATP-dependent Clp protease proteolytic subunit	TRUE	3	0.000260141	0.676214	5	0.0111423	0.605898	1	0.0164236	0.605265	0.0289367	0.242566	1
PF3D7_0404300	conserved Plasmodium protein, unknown function	TRUE	3	2.88043e-06	0.76522	9	0.036081	0.711589	13	0.146721	0.661894	6.89075e-06	2.43846e-05	1.24509e-05
PF3D7_0413900	ubiquitin carboxyl-terminal hydrolase 13, putative	TRUE	3	5.54894e-06	0.669521	12	0.199867	0.66369	1	0.000439157	0.607285	5.33479e-09	7.87275e-08	2.88248e-06
PF3D7_0500800	mature parasite-infected erythrocyte surface antigen	TRUE	3	2.66415e-30	0.934593	4	1.3264e-08	0.788065	1	2.49137e-17	0.747505	2.57507e-34	2.16572e-24	5.14499e-23
PF3D7_0508900	conserved Plasmodium protein, unknown function	TRUE	3	0.13859	0.630863	12	1	0.620728	4	0.00171362	0.680637	2.38099e-07	1.55274e-06	1.14382e-08
PF3D7_0509100	structural maintenance of chromosomes protein 4, putative	TRUE	3	0.000286732	0.683326	5	0.00213582	0.621615	1	0.000182517	0.639766	0.00188853	0.276707	0.00827885
PF3D7_0510500	topoisomerase I	TRUE	3	9.97652e-05	0.700674	4	0.0455694	0.674625	2	0.00951409	0.652872	9.68235e-13	1.01211e-11	2.21135e-10
PF3D7_0520800	conserved Plasmodium protein, unknown function	TRUE	3	0.0130572	0.62166	11	0.0635559	0.620831	7	0.000724975	0.655895	5.24792e-07	2.13213e-05	1.8629e-07
PF3D7_0607000	translation initiation factor IF-2, putative	TRUE	3	0.00188692	0.669472	11	0.958751	0.610921	1	0.00714091	0.617058	3.80399e-05	0.000342009	0.0103385
PF3D7_0628300	choline/ethanolaminephosphotransferase, putative	TRUE	3	6.92307e-08	0.719499	4	0.00249499	0.683196	1	3.22917e-05	0.636454	6.40764e-09	7.66247e-07	6.02067e-06
PF3D7_0704100	conserved Plasmodium membrane protein, unknown function	TRUE	3	0.701012	0.592155	5	0.0128073	0.597344	2	0.714922	0.585219	0.0116236	0.00620546	0.0199426
PF3D7_0704600	E3 ubiquitin-protein ligase	TRUE	3	1.36574e-05	0.670407	6	0.169676	0.623307	10	0.0272015	0.650514	5.58344e-05	0.00776056	0.000497964
PF3D7_0705000	mRNA cap guanine-N7 methyltransferase, putative	TRUE	3	4.79005e-05	0.680373	4	0.448823	0.621867	1	0.0008239	0.619423	7.90181e-06	0.00940219	0.142601
PF3D7_0717600	conserved Plasmodium protein, unknown function	TRUE	3	1.40896e-06	0.754048	4	0.405446	0.655503	1	0.0231665	0.623203	2.03337e-05	0.0196252	0.0256307
PF3D7_0730500	conserved Plasmodium protein, unknown function	TRUE	3	0.0881201	0.606723	5	0.028527	0.585234	1	0.0282058	0.586694	1	0.629959	1
PF3D7_0731500	erythrocyte binding antigen-175	TRUE	3	3.70368e-05	0.723781	4	1	0.631626	1	0.00055355	0.649581	0.00339796	0.050055	0.00971233
PF3D7_0811900	RNA-binding protein, putative	TRUE	3	3.46116e-05	0.67213	12	1	0.598509	2	0.382944	0.590842	0.00141343	0.15394	0.310433
PF3D7_0827600	conserved Plasmodium protein, unknown function	TRUE	3	0.00407551	0.610439	4	1	0.579516	1	0.0652221	0.567615	0.00751341	0.166065	0.457692
PF3D7_0903300	conserved Plasmodium membrane protein, unknown function	TRUE	3	0.578962	0.6238	6	1	0.588231	8	1	0.599823	0.0993012	0.193447	0.0216355
PF3D7_0917000	merozoite organizing protein	TRUE	3	1.26172e-05	0.730154	5	1.09689e-08	0.703542	1	6.77951e-10	0.722007	2.76602e-13	5.04714e-12	1.49964e-12
PF3D7_0919800	TLD domain-containing protein	TRUE	3	0.630529	0.620331	2	1	0.615965	4	0.364424	0.629606	0.795936	0.310648	1
PF3D7_0931000	elongation factor Tu, putative	TRUE	3	0.0202154	0.675476	5	1	0.572135	4	0.390239	0.635394	0.506989	0.462061	0.00187517
PF3D7_1007700	AP2 domain transcription factor, putative	TRUE	3	0.0286672	0.617058	4	0.0564021	0.634903	7	1	0.562973	0.217964	0.701425	0.789131
PF3D7_1014900	conserved Plasmodium protein, unknown function	TRUE	3	0.560713	0.626261	3	1	0.599914	9	1	0.58335	0.0534632	1	1
PF3D7_1021800	schizont egress antigen-1	TRUE	3	0.00221867	0.681899	4	0.283461	0.654134	2	1	0.5948	0.197257	1	1
PF3D7_1117900	conserved Plasmodium protein, unknown function	TRUE	3	0.803668	0.604213	5	0.0335472	0.605365	1	0.031893	0.607423	0.823103	1	1
PF3D7_1124600	ethanolamine kinase	TRUE	3	1	0.564078	5	0.662924	0.566419	4	0.549704	0.593613	1	1	0.908017
PF3D7_1138800	WD repeat-containing protein, putative	TRUE	3	0.0607704	0.590679	5	0.242815	0.558307	1	0.0891582	0.564948	0.821588	1	1
PF3D7_1211300	DNA helicase MCM8, putative	TRUE	3	0.0226808	0.603721	4	1	0.565543	8	1	0.55365	0.54922	1	1
PF3D7_1216900	DNA-binding chaperone, putative	TRUE	3	1	0.542866	4	1	0.593237	11	1	0.553298	1	1	1
PF3D7_1222600	AP2 domain transcription factor AP2-G	TRUE	3	0.0195295	0.622816	4	1	0.588015	2	1	0.547321	1	1	1
PF3D7_1239200	AP2 domain transcription factor, putative	TRUE	3	1	0.571928	4	1	0.542639	3	1	0.532066	1	1	1
PF3D7_1308700	conserved Plasmodium protein, unknown function	TRUE	3	1	0.611472	4	1	0.597594	8	0.743203	0.660063	1	1	0.318608
PF3D7_1308800	tyrosine recombinase	TRUE	3	0.1983	0.631035	5	0.958955	0.577878	1	0.049239	0.609718	1	1	1
PF3D7_1316900	conserved Plasmodium protein, unknown function	TRUE	3	1	0.539249	1	0.419233	0.557177	4	0.510522	0.583717	1	1	1
PF3D7_1325400	conserved Plasmodium protein, unknown function	TRUE	3	1	0.597741	5	1	0.548763	7	1	0.586944	1	1	1
PF3D7_1335000	MSP7-like protein	TRUE	3	0.0517854	0.623456	5	0.624913	0.569427	8	1	0.561338	1	1	1
PF3D7_1345400	conserved Plasmodium protein, unknown function	TRUE	3	1	0.542645	4	1	0.562518	4	1	0.532427	1	1	1
PF3D7_1359600	conserved Plasmodium protein, unknown function	TRUE	3	1	0.577957	5	0.237357	0.579115	1	1	0.5611	1	1	1
PF3D7_1362400	calpain	TRUE	3	1	0.554949	4	1	0.55121	8	1	0.581024	1	1	0.970822
PF3D7_1366400	rhoptry protein RHOP148	TRUE	3	1	0.595576	4	1	0.564463	3	1	0.561256	1	1	1
PF3D7_1406600	ATP-dependent Clp protease regulatory subunit ClpC, putative	TRUE	3	0.875124	0.573306	4	1	0.548473	1	0.510522	0.557801	1	1	1
PF3D7_1433800	conserved Plasmodium protein, unknown function	TRUE	3	1	0.564865	6	1	0.54408	5	1	0.541421	1	1	1
PF3D7_1438400	metacaspase-like protein	TRUE	3	0.990643	0.564398	6	1	0.528018	2	1	0.532095	1	1	1
PF3D7_1449100	conserved Plasmodium protein, unknown function	TRUE	3	1	0.562257	6	1	0.537561	8	1	0.592303	1	1	1
PF3D7_1468100	conserved Plasmodium protein, unknown function	TRUE	3	1	0.570501	4	1	0.584702	2	1	0.566574	1	1	1
PF3D7_0302500	cytoadherence linked asexual protein 3.1	TRUE	4	0.437029	0.714809	11	0.00316346	0.716964	6	0.00119868	0.70893	1.6753e-12	2.76255e-10	1.2383e-10
PF3D7_0303200	HAD superfamily protein, putative	TRUE	4	0.570988	0.657902	5	3.54599e-06	0.641784	1	0.000879885	0.617581	0.00042872	0.000438389	0.0019162
PF3D7_0305200	conserved Plasmodium protein, unknown function	TRUE	4	0.489429	0.717687	12	0.0507633	0.782309	6	0.000221386	0.732391	6.30154e-19	1.5837e-18	4.90184e-18
PF3D7_0317200	cdc2-related protein kinase 4	TRUE	4	1	0.674385	4	0.605079	0.659356	7	0.0931131	0.674923	7.37444e-11	3.88493e-11	2.55463e-10
PF3D7_0319000	P-type ATPase, putative	TRUE	4	0.708183	0.618917	4	0.00563768	0.635048	2	0.000182517	0.625883	2.4269e-08	1.16313e-06	6.53999e-07
PF3D7_0410800	conserved Plasmodium protein, unknown function	TRUE	4	1	0.651164	4	0.0452192	0.68723	8	0.0650872	0.694407	1.61654e-18	2.68285e-19	3.36748e-20
PF3D7_0411900	DNA polymerase alpha catalytic subunit A	TRUE	4	0.279333	0.706502	4	0.000245686	0.74341	2	0.00777915	0.660609	1.23483e-08	1.19595e-08	9.0054e-08
PF3D7_0615500	cdc2-related protein kinase 5	TRUE	4	1	0.626897	4	0.419233	0.62518	7	0.775894	0.600556	0.00152382	0.00121875	0.00399545
PF3D7_0705300	origin recognition complex subunit 2, putative	TRUE	4	0.119646	0.703624	5	5.03866e-06	0.652956	1	1.83818e-07	0.672852	6.83666e-09	1.22736e-08	8.45962e-09
PF3D7_0731600	acyl-CoA synthetase	TRUE	4	0.796023	0.616954	4	0.0655684	0.613872	2	1	0.563088	0.0828208	0.0525265	0.185937
PF3D7_0805700	serine/threonine protein kinase, FIKK family	TRUE	4	0.113543	0.712389	12	0.0972951	0.724089	8	1	0.594627	0.00583435	0.0840958	1
PF3D7_0815800	vacuolar protein sorting-associated protein 9, putative	TRUE	4	1	0.586277	2	0.378027	0.658235	4	0.058869	0.635988	0.0645056	0.162349	0.286246
PF3D7_0904600	ubiquitin specific protease, putative	TRUE	4	0.145545	0.682104	11	0.00994406	0.653424	6	0.0341128	0.628365	3.39394e-05	0.00121453	0.00197137
PF3D7_0904900	copper-transporting ATPase	TRUE	4	1	0.637886	4	1	0.589023	1	0.743203	0.581677	0.149131	0.222588	1
PF3D7_0911900	falstatin	TRUE	4	1	0.621206	11	1	0.573572	6	1	0.579143	0.142704	0.263749	1
PF3D7_1001600	exported lipase 2	TRUE	4	1	0.615188	4	0.244368	0.633967	3	1	0.56285	1	0.583799	1
PF3D7_1004400	RNA-binding protein, putative	TRUE	4	1	0.62742	11	0.0289236	0.627416	6	0.000221386	0.652421	0.00248151	0.0020888	7.34755e-05
PF3D7_1008000	histone deacetylase 2	TRUE	4	1	0.591771	2	0.450098	0.622191	3	0.0232159	0.64284	1	0.97969	1
PF3D7_1013600	conserved Plasmodium protein, unknown function	TRUE	4	1	0.595238	12	1	0.582618	8	1	0.571223	1	1	1
PF3D7_1014300	conserved protein, unknown function	TRUE	4	1	0.612768	12	1	0.595345	4	0.000261399	0.68738	1	1	0.06042
PF3D7_1029900	conserved Plasmodium protein, unknown function	TRUE	4	1	0.662088	4	0.294862	0.659104	7	1	0.584724	0.358293	1	1
PF3D7_1103400	FeS cluster assembly protein SufD, putative	TRUE	4	1	0.568289	4	0.410764	0.599431	12	1	0.557217	1	1	1
PF3D7_1112100	conserved Plasmodium protein, unknown function	TRUE	4	0.993742	0.688187	4	0.412831	0.658816	3	1	0.578669	0.795936	1	1
PF3D7_1121300	tyrosine kinase-like protein	TRUE	4	1	0.564168	10	1	0.54324	8	1	0.586727	1	1	1
PF3D7_1123000	conserved Plasmodium protein, unknown function	TRUE	4	1	0.596808	12	1	0.554634	11	1	0.546352	1	1	1
PF3D7_1123100	calcium-dependent protein kinase 7	TRUE	4	1	0.600209	4	0.922722	0.618842	4	1	0.590099	1	1	1
PF3D7_1211600	lysine-specific histone demethylase 1, putative	TRUE	4	1	0.58523	4	1	0.586466	2	1	0.542913	1	1	1
PF3D7_1227500	conserved Plasmodium protein, unknown function	TRUE	4	0.610638	0.638605	4	1	0.592012	10	1	0.558619	1	1	1
PF3D7_1229600	conserved Plasmodium protein, unknown function	TRUE	4	1	0.537677	2	1	0.568149	8	1	0.58246	1	1	1
PF3D7_1248700	conserved Plasmodium protein, unknown function	TRUE	4	1	0.634158	9	1	0.579888	10	1	0.568658	1	1	1
PF3D7_1319400	conserved Plasmodium protein, unknown function	TRUE	4	1	0.564626	3	1	0.571111	4	0.229728	0.634334	1	1	1
PF3D7_1335700	conserved Plasmodium protein, unknown function	TRUE	4	1	0.627551	4	1	0.583729	10	1	0.579103	0.123465	1	1
PF3D7_1338000	LMBR1 domain-containing protein, putative	TRUE	4	1	0.547554	4	1	0.558917	8	1	0.539371	1	1	1
PF3D7_1338600	conserved Plasmodium protein, unknown function	TRUE	4	1	0.564757	4	1	0.576131	4	1	0.559222	1	1	1
PF3D7_1403100	condensin complex subunit 1, putative	TRUE	4	1	0.598182	12	1	0.651877	4	3.51323e-06	0.749651	1	1	0.00178814
PF3D7_1419000	conserved Plasmodium protein, unknown function	TRUE	4	1	0.552198	5	1	0.543568	2	0.775894	0.575548	1	1	1
PF3D7_1423500	conserved Plasmodium protein, unknown function	TRUE	4	1	0.580521	4	1	0.588375	2	1	0.56437	1	1	1
PF3D7_1448300	conserved Plasmodium protein, unknown function	TRUE	4	1	0.658229	4	1	0.541451	4	0.0101094	0.658829	1	1	0.859755
PF3D7_1456000	AP2 domain transcription factor, putative	TRUE	4	1	0.609367	4	1	0.569216	2	0.146721	0.599523	1	1	0.41756
PF3D7_1456500	conserved Plasmodium protein, unknown function	TRUE	4	1	0.640633	4	1	0.576383	6	0.827915	0.589194	1	1	1
PF3D7_1460500	conserved Plasmodium protein, unknown function	TRUE	4	1	0.570905	8	1	0.54065	3	1	0.560051	1	1	1
PF3D7_0520900	adenosylhomocysteinase	TRUE	5	4.383e-26	0.903848	5	5.59688e-33	0.928203	1	2.09135e-28	0.908893	5.82196e-67	1.4731e-65	1.7034e-62
PF3D7_0608100	conserved Plasmodium protein, unknown function	TRUE	5	0.00757501	0.644563	5	0.000432071	0.65875	2	0.467142	0.623701	1.6745e-06	6.27207e-07	4.81031e-05
PF3D7_0624600	SNF2 helicase, putative	TRUE	5	0.0066849	0.645306	5	0.000453202	0.657891	1	0.00119868	0.654172	7.73437e-06	1.25505e-06	0.000174051
PF3D7_0926100	protein kinase, putative	TRUE	5	1	0.591633	10	1	0.581404	11	0.52142	0.597243	0.0278489	0.460701	0.412678
PF3D7_0933300	conserved Plasmodium protein, unknown function	TRUE	5	0.0679306	0.56965	4	1	0.556252	1	0.0178818	0.574392	0.244796	0.54885	0.35041
PF3D7_1114700	serine/threonine protein kinase, putative	TRUE	5	1	0.557638	1	0.958955	0.571814	4	0.827915	0.608961	1	1	1
PF3D7_1440000	conserved Plasmodium protein, unknown function	TRUE	5	1	0.535029	10	1	0.536616	4	0.00173151	0.619606	1	1	0.122681
PF3D7_0307800	conserved Plasmodium protein, unknown function	TRUE	6	2.81916e-15	0.993302	6	2.58697e-15	0.993914	10	1.35383e-13	0.994778	8.31407e-12	8.72312e-12	1.30812e-10
PF3D7_1203000	origin recognition complex subunit 1	TRUE	6	1	0.572205	2	1	0.56737	10	1	0.566229	1	1	1
PF3D7_1318400	structural maintenance of chromosomes protein 2, putative	TRUE	6	1	0.556144	1	1	0.552455	5	1	0.549917	1	1	1
PF3D7_0414000	structural maintenance of chromosomes protein 3, putative	TRUE	7	0.0604004	0.67087	8	0.145487	0.651581	12	0.11056	0.649408	0.000150054	2.43862e-07	2.81654e-05
PF3D7_0525200	structural maintenance of chromosomes protein 6, putative	TRUE	7	0.796023	0.598419	2	0.0958505	0.671758	3	0.106611	0.64972	1.12553e-05	0.000130062	9.9769e-05
PF3D7_0710200	conserved Plasmodium protein, unknown function	TRUE	7	1	0.601106	1	0.038008	0.603037	5	0.0151374	0.629217	0.00264009	0.0074451	0.0274969
PF3D7_1132400	conserved Plasmodium membrane protein, unknown function	TRUE	7	0.282507	0.578678	8	1	0.551929	4	0.13809	0.583458	0.617748	1	0.71533
PF3D7_1145200	serine/threonine protein kinase, putative	TRUE	7	1	0.564984	8	1	0.583157	4	1	0.594233	1	1	1
PF3D7_1221000	histone-lysine N-methyltransferase, H3 lysine-4 specific	TRUE	7	1	0.543641	4	1	0.531043	5	1	0.534658	1	1	1
PF3D7_1312900	eukaryotic translation initation factor 4 gamma	TRUE	7	1	0.526174	2	1	0.584395	3	1	0.569574	1	1	1
PF3D7_1339700	conserved Plasmodium protein, unknown function	TRUE	7	1	0.617307	6	1	0.61308	13	0.693954	0.635012	0.246793	1	1
PF3D7_1355700	NLI interacting factor-like phosphatase, putative	TRUE	7	1	0.614516	9	1	0.585346	4	0.176623	0.641414	1	1	1
PF3D7_1427000	conserved Plasmodium protein, unknown function	TRUE	7	1	0.570306	8	1	0.542554	4	1	0.55253	1	1	1
PF3D7_1431500	mitogen-activated protein kinase 1	TRUE	7	1	0.61157	6	1	0.609479	4	0.396653	0.63635	1	1	1
PF3D7_1448500	conserved Plasmodium protein, unknown function	TRUE	7	0.25041	0.650328	7	0.410764	0.592522	12	9.9009e-07	0.766295	0.514476	1	0.000912558
PF3D7_0202400	gamete antigen 27/25, putative	TRUE	8	4.35066e-06	0.664558	7	2.51337e-09	0.706359	11	1.44947e-13	0.775011	1.57529e-08	4.32874e-10	1.4109e-12
PF3D7_0211700	tyrosine kinase-like protein, putative	TRUE	8	0.0183194	0.615879	7	0.00079894	0.643228	8	1	0.630956	0.000201218	4.88943e-06	4.3704e-06
PF3D7_0111300	replication factor c protein, putative	TRUE	9	0.0028408	0.690252	11	0.00123913	0.701842	6	0.00377782	0.67428	8.32311e-06	3.51745e-06	0.000744257
PF3D7_0508100	SET domain protein, putative	TRUE	9	4.6067e-05	0.740678	11	0.000195858	0.731356	6	6.27027e-05	0.72234	9.28688e-15	1.26232e-13	2.14847e-12
PF3D7_0612600	cytoplasmic tRNA 2-thiolation protein 1, putative	TRUE	9	1.26065e-07	0.80235	11	1.23248e-07	0.807031	6	7.64606e-08	0.786083	5.83889e-26	4.1618e-24	9.92327e-24
PF3D7_0626400	Sec14 domain containing protein	TRUE	9	2.75847e-05	0.720022	11	9.76961e-06	0.731599	6	0.000299287	0.686967	8.8713e-08	4.34652e-09	3.04661e-07
PF3D7_0713500	conserved Plasmodium protein, unknown function	TRUE	9	6.48161e-21	0.995502	11	3.15487e-20	0.994878	6	3.58104e-23	0.986667	9.37076e-62	4.44232e-58	8.73547e-58
PF3D7_0719400	conserved Plasmodium protein, unknown function	TRUE	9	0.0135483	0.631866	11	0.00807056	0.638637	6	0.00270962	0.634954	0.000170388	0.00131898	1.39842e-05
PF3D7_0807600	conserved Plasmodium protein, unknown function	TRUE	9	0.993742	0.594371	11	0.727706	0.600707	6	0.457742	0.596765	0.0235131	0.0866751	0.0496639
PF3D7_0825000	conserved Plasmodium protein, unknown function	TRUE	9	0.304572	0.599047	12	1	0.626775	8	1	0.592303	0.197257	0.162528	1
PF3D7_1021900	PHAX domain-containing protein, putative	TRUE	9	0.983817	0.632665	11	0.498806	0.648302	6	0.247559	0.645574	1	1	0.0162325
PF3D7_1025900	conserved Plasmodium protein, unknown function	TRUE	9	1	0.524059	3	1	0.52548	8	1	0.539709	1	1	1
PF3D7_1031600	conserved Plasmodium protein, unknown function	TRUE	9	1	0.539595	2	1	0.578656	7	1	0.540305	1	1	1
PF3D7_1104200	chromatin remodeling protein	TRUE	9	1	0.597183	11	1	0.606439	6	1	0.593561	1	1	1
PF3D7_1222400	AP2 domain transcription factor	TRUE	9	0.0100707	0.627308	11	0.00601728	0.633606	6	0.000284157	0.642757	0.000173097	0.0197422	0.000100005
PF3D7_1236200	conserved Plasmodium protein, unknown function	TRUE	9	1	0.580966	11	1	0.586133	6	1	0.574131	1	1	0.260695
PF3D7_1247500	serine/threonine protein kinase, putative	TRUE	9	1	0.579338	2	0.937763	0.652982	3	1	0.60541	1	1	1
PF3D7_0316400	conserved Plasmodium protein, unknown function	TRUE	10	1	0.668084	12	0.21699	0.745465	7	0.0261842	0.688506	3.34373e-11	1.22226e-11	3.18548e-10
PF3D7_0524100	conserved Plasmodium protein, unknown function	TRUE	10	0.33646	0.653033	12	1	0.628815	4	1.27252e-12	0.769133	6.49411e-05	8.72229e-05	5.34132e-09
PF3D7_0625300	DNA polymerase 1, putative	TRUE	10	1	0.644014	12	1	0.654268	11	0.0236254	0.627691	0.0270456	0.00228912	0.00302303
PF3D7_0707200	conserved Plasmodium protein, unknown function	TRUE	10	1	0.605239	10	0.419164	0.605383	8	1	0.614735	0.00412366	0.0141024	0.109168
PF3D7_0724100	conserved Plasmodium protein, unknown function	TRUE	10	1	0.566176	9	0.958955	0.615215	4	0.140642	0.619374	1	0.0235617	0.270903
PF3D7_0725000	exonuclease I, putative	TRUE	10	0.00569184	0.744198	12	0.00118534	0.794192	6	0.000943633	0.679371	0.000247259	0.000385965	0.00400739
PF3D7_0802100	AP2 domain transcription factor, putative	TRUE	10	1	0.59128	12	1	0.597455	4	3.78067e-06	0.693427	0.00998412	0.0696478	0.000719086
PF3D7_0905400	high molecular weight rhoptry protein 3	TRUE	10	1	0.587546	1	0.000432071	0.609709	5	0.000263308	0.632192	0.0402987	0.0444642	0.00856348
PF3D7_0913600	conserved Plasmodium protein, unknown function	TRUE	10	1	0.615177	2	0.322323	0.677011	4	0.0408645	0.653971	1	0.272533	0.0817678
PF3D7_0919900	regulator of chromosome condensation, putative	TRUE	10	1	0.633904	12	1	0.662143	5	0.0463712	0.619495	0.00150703	0.367038	1
PF3D7_0924500	conserved Plasmodium membrane protein, unknown function	TRUE	10	1	0.59622	12	0.5962	0.634018	8	0.599425	0.600963	1	0.387249	1
PF3D7_0935200	vacuolar protein sorting-associated protein 33, putative	TRUE	10	0.0139803	0.686581	12	0.0149679	0.706089	7	0.743203	0.589341	0.0168557	0.014862	0.297268
PF3D7_1010300	succinate dehydrogenase subunit 4, putative	TRUE	10	1	0.661707	12	1	0.682534	2	1	0.588008	0.4688	0.982719	1
PF3D7_1019700	conserved Plasmodium protein, unknown function	TRUE	10	1	0.666245	12	1	0.649838	10	1	0.613513	0.146975	1	1
PF3D7_1033900	ubiquitin-conjugating enzyme E2, putative	TRUE	10	0.225132	0.696576	12	1	0.65912	4	1	0.564002	1	1	1
PF3D7_1133200	conserved Plasmodium protein, unknown function	TRUE	10	1	0.555377	12	1	0.590986	7	1	0.549154	1	1	1
PF3D7_1207000	conserved Plasmodium protein, unknown function	TRUE	10	1	0.539292	2	1	0.604339	3	0.187746	0.621929	1	1	1
PF3D7_1231600	pre-mRNA-splicing factor ATP-dependent RNA helicase PRP2, putative	TRUE	10	1	0.540786	12	1	0.637252	4	0.276508	0.627797	1	1	1
PF3D7_1238500	conserved Plasmodium protein, unknown function	TRUE	10	0.108789	0.686294	12	0.240771	0.691815	1	1	0.553842	0.310502	1	1
PF3D7_1305000	conserved Plasmodium protein, unknown function	TRUE	10	1	0.574334	12	0.194721	0.693714	4	1	0.552943	1	1	1
PF3D7_1353000	tryptophan-rich protein, pseudogene	TRUE	10	1	0.576402	9	0.498806	0.590879	13	0.213952	0.586568	1	1	1
PF3D7_1422600	conserved Plasmodium protein, unknown function	TRUE	10	0.888502	0.65849	12	1	0.641682	8	0.00355908	0.71988	1	1	0.0866918
PF3D7_1433400	conserved Plasmodium membrane protein, unknown function	TRUE	10	0.00740241	0.69761	12	0.937695	0.639572	12	1	0.553596	1	1	1
PF3D7_0107800	double-strand break repair protein MRE11	TRUE	11	1.67764e-16	0.891974	10	4.4521e-24	0.929901	7	1.18408e-16	0.961085	6.92984e-56	4.60694e-56	2.01948e-54
PF3D7_0320700	signal peptidase complex subunit SPC2, putative	TRUE	11	4.42947e-11	0.828177	10	5.48827e-10	0.785653	7	9.82592e-08	0.82555	2.44437e-32	8.67317e-31	1.48984e-29
PF3D7_0806300	ferlin, putative	TRUE	11	0.643505	0.620712	12	1	0.623682	8	0.743203	0.660063	0.0402987	0.0851535	0.00612221
PF3D7_1019800	tRNA methyltransferase, putative	TRUE	11	1	0.544035	10	1	0.559244	7	1	0.564601	1	1	1
PF3D7_1030300	conserved Plasmodium protein, unknown function	TRUE	11	1	0.580129	8	1	0.549861	8	1	0.628591	1	1	1
PF3D7_1103800	CCR4-NOT transcription complex subunit 1, putative	TRUE	11	1	0.527292	2	1	0.542757	3	1	0.54019	1	1	1
PF3D7_1124900	60S ribosomal protein L35, putative	TRUE	11	0.349917	0.580712	10	1	0.552259	7	0.0896768	0.607096	1	1	1
PF3D7_1227600	conserved Plasmodium protein, unknown function	TRUE	11	1	0.580237	4	1	0.581353	2	1	0.579596	1	1	1

## Sheet: Cells (based on all TPs)
Well	sc3_11_clusters	sc3_12_clusters	sc3_13_clusters	sc3_11_log2_outlier_score	sc3_12_log2_outlier_score	sc3_13_log2_outlier_score
AGGCAGAA_A11	11	9	6	0	0	0
AGGCAGAA_A16	11	8	7	0	0	0
AGGCAGAA_A23	10	11	11	0.390128	0	0
AGGCAGAA_B2	10	11	11	0	0	0
AGGCAGAA_B11	10	11	11	0	0	0
AGGCAGAA_B19	9	8	7	0	0	0
AGGCAGAA_C23	9	8	10	0	0	0
AGGCAGAA_D15	11	8	8	0	0	0
AGGCAGAA_E19	11	8	7	0	0	0
AGGCAGAA_F2	2	1	10	0	0	0
AGGCAGAA_F10	11	8	8	0	0	0
AGGCAGAA_G17	9	8	10	0	0	0
AGGCAGAA_H2	10	11	11	2.42502	0	0
AGGCAGAA_H12	1	8	9	0	0	0
AGGCAGAA_H14	11	8	7	0	0	0
AGGCAGAA_H15	9	8	10	0	0	0
AGGCAGAA_H17	11	10	12	0	0	0
AGGCAGAA_I8	10	11	11	0	0	0
AGGCAGAA_I12	2	1	2	0	0	0
AGGCAGAA_I13	2	1	10	0	0	0
AGGCAGAA_I15	10	11	11	0	0	0
AGGCAGAA_I16	2	1	2	0	0	0
AGGCAGAA_I18	2	1	2	0	0	0
AGGCAGAA_I19	10	11	10	0	0	0
AGGCAGAA_I20	2	1	2	0	0	0
AGGCAGAA_I21	11	8	7	0	0	0
AGGCAGAA_I22	11	10	7	0	0	0
AGGCAGAA_J6	11	10	7	0	0	0
AGGCAGAA_J7	10	11	10	0	0	0
AGGCAGAA_J8	2	1	2	0	0	0
AGGCAGAA_J9	2	1	2	0	0	0
AGGCAGAA_J12	11	8	8	0	0	0
AGGCAGAA_J15	2	1	2	0	0	0
AGGCAGAA_J17	11	8	7	0	0	0
AGGCAGAA_J21	2	1	2	0	0	0
AGGCAGAA_K1	2	1	2	0	0	0
AGGCAGAA_K2	2	1	10	0	0	0
AGGCAGAA_K3	2	1	2	0	0	0
AGGCAGAA_K4	2	1	2	0	0	0
AGGCAGAA_K16	9	8	10	0	0	0
AGGCAGAA_K17	2	1	2	0	0	0
AGGCAGAA_K18	2	1	2	0	0	0
AGGCAGAA_L3	2	1	2	0	0	0
AGGCAGAA_L5	1	8	7	0	0.613715	0
AGGCAGAA_L6	2	1	2	0	0	0
AGGCAGAA_L8	9	8	7	0	0	0
AGGCAGAA_L10	2	1	2	0	0	0
AGGCAGAA_L16	2	1	2	0	0	0
AGGCAGAA_L17	2	1	2	0	0	0
AGGCAGAA_L18	2	1	2	0	0	0
AGGCAGAA_M4	2	1	2	0	0	0
AGGCAGAA_M7	2	1	10	0	0	0
AGGCAGAA_M12	9	8	10	0	0	0
AGGCAGAA_M14	9	8	7	0	0	0
AGGCAGAA_M17	9	8	10	0	0	0
AGGCAGAA_M23	11	8	9	0	0	0
AGGCAGAA_N3	9	8	10	0	0	0
AGGCAGAA_N17	11	8	7	0	0	0
AGGCAGAA_O3	11	8	7	0	0	0
AGGCAGAA_O4	2	1	2	0	0	0
AGGCAGAA_O6	9	8	10	0	0	0
AGGCAGAA_O7	10	11	10	0	0	0
AGGCAGAA_O15	11	8	7	0	0	0
AGGCAGAA_O16	2	1	10	0	0	0
AGGCAGAA_O18	11	8	7	0	0	0
AGGCAGAA_O19	2	1	2	0	0	0
AGGCAGAA_O22	9	8	10	0	0	0
AGGCAGAA_P2	9	8	7	0	0	0
AGGCAGAA_P4	11	8	7	0	0	0
AGGCAGAA_P9	10	11	11	0	0	0
AGGCAGAA_P13	9	8	7	0	0	0
AGGCAGAA_P14	9	8	10	0	0	0
AGGCAGAA_P16	1	1	9	0	0	0
AGGCAGAA_P17	2	1	2	0	0	0
AGGCAGAA_P22	2	1	2	0	0	0
GGACTCCT_A1	2	1	2	0	0	0
GGACTCCT_A2	1	1	2	0	0	0
GGACTCCT_A3	10	11	11	0	0	0
GGACTCCT_A6	6	7	11	0	0	0
GGACTCCT_A7	7	12	12	0	0	0
GGACTCCT_A8	11	10	8	0	0	0
GGACTCCT_A11	10	11	11	0	0	0
GGACTCCT_A15	1	1	2	0	0	0
GGACTCCT_A16	11	9	6	0	0	0
GGACTCCT_A17	11	9	6	0	0	0
GGACTCCT_A18	6	7	5	0	0	0
GGACTCCT_A19	11	8	9	0	0	0
GGACTCCT_A22	2	2	2	0	0	0
GGACTCCT_A23	11	8	7	0	0	0
GGACTCCT_B1	7	10	12	0	0	0
GGACTCCT_B6	11	9	7	0	0	0
GGACTCCT_B8	11	10	8	0	0	0
GGACTCCT_B13	11	8	7	0	0	0
GGACTCCT_B15	1	8	7	0	0	0
GGACTCCT_B17	6	7	5	0	0	0
GGACTCCT_B19	1	1	9	0	0	0
GGACTCCT_B22	11	8	12	0	0	0
GGACTCCT_B23	10	11	11	0	0	0
GGACTCCT_B24	2	1	2	0	0	0
GGACTCCT_C3	6	7	5	0	0	0
GGACTCCT_C9	11	9	6	0	0	0
GGACTCCT_C12	11	8	8	0	0	0
GGACTCCT_C13	11	8	9	0	0	0
GGACTCCT_C14	2	1	8	0	0	0
GGACTCCT_C17	1	1	2	0	0	0
GGACTCCT_C18	1	1	2	0	0	0
GGACTCCT_C19	1	1	9	0	0	0
GGACTCCT_C20	2	2	2	0	0	0
GGACTCCT_C21	11	10	7	0	0	0
GGACTCCT_C22	11	8	9	0	0	0
GGACTCCT_C24	11	10	12	0	0	0
GGACTCCT_D2	11	8	8	0	0	0
GGACTCCT_D4	2	1	2	0	0	0
GGACTCCT_D7	10	11	11	0	0	0
GGACTCCT_D9	10	11	11	0	0	0
GGACTCCT_D12	11	9	6	0	0	0
GGACTCCT_D13	2	2	2	0	0.215333	0
GGACTCCT_D14	11	8	7	0	0	0
GGACTCCT_D15	11	8	7	0	0	0
GGACTCCT_D18	7	12	12	0	0	0
GGACTCCT_D19	4	4	4	0	0	0
GGACTCCT_D21	11	10	12	0	0	0
GGACTCCT_D24	1	1	9	0	0	0
GGACTCCT_E4	11	8	10	0	0	0
GGACTCCT_E10	11	9	6	0	0	0
GGACTCCT_E13	7	10	12	1.4214	0	0
GGACTCCT_E15	11	10	12	0	0	0
GGACTCCT_E16	1	1	2	0	0	0
GGACTCCT_E23	9	8	7	0	0	0
GGACTCCT_F2	1	8	9	0	0	0
GGACTCCT_F4	10	11	7	0	0	0
GGACTCCT_F6	10	11	11	0	0	0
GGACTCCT_F7	6	4	4	0	0	0
GGACTCCT_F8	6	7	5	0.692356	0	0
GGACTCCT_F10	11	8	7	0	0	0
GGACTCCT_F11	11	10	8	0	0.291735	0
GGACTCCT_F13	10	11	11	0	0	0
GGACTCCT_F22	11	8	8	0	0	0
GGACTCCT_F23	11	8	9	0	0	0
GGACTCCT_G4	1	8	9	0.900936	0	0
GGACTCCT_G8	11	10	7	0	0	0
GGACTCCT_G13	10	11	11	0	0	0
GGACTCCT_G14	6	7	5	0	0	0
GGACTCCT_G16	1	1	7	0	0	0
GGACTCCT_G17	2	2	2	0	0	0
GGACTCCT_G18	2	1	2	0	1.53534	0
GGACTCCT_G19	2	2	2	0	0	0
GGACTCCT_G20	2	1	2	0	0	1.3624
GGACTCCT_G24	2	1	2	0	0	0
GGACTCCT_H6	2	1	2	0	0	0
GGACTCCT_H8	11	10	9	0	0	0
GGACTCCT_H10	11	9	6	0	0	0
GGACTCCT_H11	4	4	1	0	0	0
GGACTCCT_H20	11	8	7	0	0	1.48362
GGACTCCT_H22	11	8	12	0	0	0
GGACTCCT_H23	1	8	9	0	0	0
GGACTCCT_I1	9	8	10	0	0	0
GGACTCCT_I2	11	9	6	0	0	0
GGACTCCT_I3	11	10	12	0	0	0
GGACTCCT_I4	2	2	2	0	0	0
GGACTCCT_I5	2	1	2	0	0	0
GGACTCCT_I6	11	10	7	0	0	0
GGACTCCT_I7	1	8	9	0	0	0
GGACTCCT_I8	2	2	2	0	0	0
GGACTCCT_I9	2	2	2	0	0	0
GGACTCCT_I10	2	2	2	0	0	0
GGACTCCT_I11	2	2	2	0	0	0
GGACTCCT_I12	2	2	2	0	0	0
GGACTCCT_I13	2	2	2	0	0	0
GGACTCCT_I14	2	2	2	0	0	0
GGACTCCT_I15	2	1	2	0	0	0
GGACTCCT_I16	2	2	2	0	0	0
GGACTCCT_I17	11	9	6	0	0	0
GGACTCCT_I18	2	2	2	0	0	0
GGACTCCT_I19	11	10	7	0	0	0
GGACTCCT_I20	2	2	2	0	0	0
GGACTCCT_I21	2	1	8	0	0	0
GGACTCCT_I22	2	2	2	0	0	0
GGACTCCT_I23	2	1	2	0	0	0
GGACTCCT_I24	2	2	2	0	0	0
GGACTCCT_J1	2	1	2	0	0	0
GGACTCCT_J4	1	1	2	0	0	0
GGACTCCT_J5	11	1	8	0	0	0
GGACTCCT_J6	11	8	7	0	0	0
GGACTCCT_J7	2	2	2	0	0	0
GGACTCCT_J8	2	2	2	0	0	0
GGACTCCT_J9	2	2	2	0	0	0
GGACTCCT_J10	2	2	2	0	0	1.25316
GGACTCCT_J11	2	1	2	0	0	0
GGACTCCT_J12	2	2	2	0	0	0
GGACTCCT_J13	2	2	2	0	0	0
GGACTCCT_J14	2	2	2	0	0	0
GGACTCCT_J15	2	2	2	0	0	0
GGACTCCT_J16	2	2	2	0	0	0
GGACTCCT_J17	2	2	2	0	0	0
GGACTCCT_J18	11	9	6	0	0	0
GGACTCCT_J19	11	10	7	0	0	0
GGACTCCT_J20	2	2	2	0	0	0
GGACTCCT_J21	2	2	2	0	0	0
GGACTCCT_J22	2	2	2	0	0	0
GGACTCCT_J23	2	2	2	0	0	0
GGACTCCT_J24	2	1	2	0	0	0
GGACTCCT_K1	2	1	2	0	0	0
GGACTCCT_K2	10	1	10	0	0	0
GGACTCCT_K3	2	2	2	0	0	0
GGACTCCT_K4	2	1	2	0	0	0
GGACTCCT_K5	2	2	2	0	0	0
GGACTCCT_K6	11	8	7	0	0	0
GGACTCCT_K7	2	1	2	0	0	0
GGACTCCT_K8	2	1	2	0	0	0
GGACTCCT_K9	2	1	7	0	0	0
GGACTCCT_K11	2	2	2	0	0	0
GGACTCCT_K12	2	2	2	0	0	0
GGACTCCT_K13	1	1	9	0	0	0
GGACTCCT_K14	2	2	2	0	0	0
GGACTCCT_K15	2	2	2	0	0	0
GGACTCCT_K16	2	1	2	0	0	0
GGACTCCT_K17	2	2	2	0	0	0
GGACTCCT_K18	2	2	2	0	0	0
GGACTCCT_K19	2	2	2	0	0	0
GGACTCCT_K20	1	1	9	0	0	0
GGACTCCT_K21	2	2	2	0	0	2.23463
GGACTCCT_K22	2	1	2	0	0	0
GGACTCCT_K24	2	1	2	0	0	0
GGACTCCT_L1	2	2	2	0	0	0
GGACTCCT_L2	2	2	2	0	0	0
GGACTCCT_L3	2	1	2	0	0	0
GGACTCCT_L5	3	7	4	0	0	0
GGACTCCT_L6	2	2	2	0	0	0
GGACTCCT_L8	11	10	12	0	0	0
GGACTCCT_L10	2	2	2	0	0	0
GGACTCCT_L11	11	8	12	0	0	0
GGACTCCT_L14	2	2	2	0	0	0
GGACTCCT_L15	2	2	2	0	0	0
GGACTCCT_L16	2	2	2	0	0	0
GGACTCCT_L17	2	2	2	0	0	0
GGACTCCT_L18	2	1	2	0	0	0
GGACTCCT_L19	11	8	12	0	0	0
GGACTCCT_L20	2	2	2	0	0	0
GGACTCCT_L21	2	1	2	0	0	0
GGACTCCT_L23	2	2	2	0	0	0
GGACTCCT_L24	2	2	2	0	0	0
GGACTCCT_M2	2	1	2	0	0	0
GGACTCCT_M3	11	8	8	0	0	0
GGACTCCT_M4	2	2	2	0	0	0
GGACTCCT_M5	2	2	2	0	0	0
GGACTCCT_M6	2	8	2	0	0	0
GGACTCCT_M7	2	2	2	0.185504	0	0
GGACTCCT_M8	2	2	2	0	0	0
GGACTCCT_M9	2	2	2	0	0	0
GGACTCCT_M10	2	1	2	0	0	0
GGACTCCT_M11	2	2	2	0	0	0
GGACTCCT_M13	2	1	2	0	0.663877	0
GGACTCCT_M14	2	2	2	0	0	0
GGACTCCT_M15	2	2	2	0	0	0
GGACTCCT_M16	11	8	12	0	0	0
GGACTCCT_M18	9	8	9	0	0	0
GGACTCCT_M19	11	9	6	0	0	0
GGACTCCT_M23	11	8	12	0	0	0
GGACTCCT_N1	11	8	7	0	0	0
GGACTCCT_N2	2	2	2	0	0	0
GGACTCCT_N3	2	2	2	0	0	0
GGACTCCT_N4	10	11	11	0	0	0
GGACTCCT_N5	10	1	10	0	0	0
GGACTCCT_N6	2	2	2	0	0	0
GGACTCCT_N8	2	2	2	0	0.652942	0
GGACTCCT_N9	1	8	9	0	0	0
GGACTCCT_N10	2	2	2	0.726442	0	0
GGACTCCT_N12	9	8	9	0	0	0
GGACTCCT_N13	2	1	2	0	0	0
GGACTCCT_N14	2	2	2	0	0	0
GGACTCCT_N15	11	8	7	0	0	0
GGACTCCT_N17	10	11	11	0	0	0
GGACTCCT_N18	11	8	7	0	0	0
GGACTCCT_N19	2	1	2	0	0	0
GGACTCCT_N20	11	9	6	0	0	0
GGACTCCT_N21	10	11	11	0	0	0
GGACTCCT_N22	11	8	7	0	0	0
GGACTCCT_O1	2	1	2	0	0	0
GGACTCCT_O2	2	2	2	1.29863	0	0
GGACTCCT_O3	9	8	9	0	0	0
GGACTCCT_O4	2	2	2	0	0	0
GGACTCCT_O5	2	2	2	0	0	0
GGACTCCT_O6	2	2	2	0	0	0
GGACTCCT_O7	1	1	2	0	0	0
GGACTCCT_O8	2	2	2	0	0	0
GGACTCCT_O9	2	2	2	0	0	0
GGACTCCT_O10	1	1	5	0	0	0
GGACTCCT_O11	2	1	2	0	0	0
GGACTCCT_O12	2	2	2	0	0	0
GGACTCCT_O13	11	8	8	0	0	0
GGACTCCT_O14	2	2	2	0	0	0
GGACTCCT_O15	11	8	7	0	0	0
GGACTCCT_O16	2	2	2	0	0	0
GGACTCCT_O17	2	2	2	0	0	0
GGACTCCT_O18	2	2	2	0	0	0
GGACTCCT_O19	2	2	2	0	0	0
GGACTCCT_O20	10	11	11	0	0	0
GGACTCCT_O22	2	2	2	0	0	0
GGACTCCT_O24	2	2	2	0	0	0
GGACTCCT_P1	2	1	2	0	0	0
GGACTCCT_P3	1	1	2	0	0	0
GGACTCCT_P4	9	8	9	0	0	0
GGACTCCT_P7	2	2	2	0	0	0
GGACTCCT_P8	2	2	2	0	0	0
GGACTCCT_P9	11	10	7	0	0	0
GGACTCCT_P10	2	2	2	0	0	0
GGACTCCT_P12	1	8	9	0	0	0
GGACTCCT_P13	2	2	2	0	0	0
GGACTCCT_P14	1	8	13	0	0	0
GGACTCCT_P15	2	2	2	0	0	0
GGACTCCT_P17	2	1	2	0	0	0
GGACTCCT_P18	2	2	2	0	0	0
GGACTCCT_P20	11	10	7	0	0	0
GGACTCCT_P22	11	8	7	0	0	0
GGACTCCT_P24	11	10	7	0	0	0
TAGGCATG_A1	5	6	3	0	0	0
TAGGCATG_A2	8	12	13	0	0	0
TAGGCATG_A3	3	7	4	0	0	0
TAGGCATG_A4	8	10	13	0	0	0
TAGGCATG_A5	5	6	3	0	0	0
TAGGCATG_A6	4	3	1	0	0	0
TAGGCATG_A7	8	12	13	0	0	0
TAGGCATG_A8	7	10	12	0	0	0
TAGGCATG_A9	6	7	5	0	0	0
TAGGCATG_A10	7	10	12	0	0	0
TAGGCATG_A11	5	6	3	0	0	0
TAGGCATG_A12	11	9	6	0	0	0
TAGGCATG_A14	6	7	5	0	0	0
TAGGCATG_A15	5	6	3	0	0	0
TAGGCATG_A16	10	11	11	0	0	0
TAGGCATG_A17	4	3	1	0	0	0
TAGGCATG_A18	5	6	3	0	0	0
TAGGCATG_A19	6	7	4	0.960628	0.399038	0.150168
TAGGCATG_A20	6	7	5	0	0	0
TAGGCATG_A21	11	10	7	0	0	0
TAGGCATG_A22	4	5	1	0	0	0
TAGGCATG_A23	6	7	5	0	0	0
TAGGCATG_A24	4	3	1	0	0	0
TAGGCATG_B1	10	11	11	0	0	0
TAGGCATG_B2	4	3	1	0	0	0
TAGGCATG_B3	10	11	7	0	0	0
TAGGCATG_B4	5	6	3	0	0	0
TAGGCATG_B5	6	7	5	0	0	0
TAGGCATG_B7	6	7	5	1.75313	1.52503	0
TAGGCATG_B8	11	10	13	0.963176	0	0
TAGGCATG_B9	1	12	13	0	0	0
TAGGCATG_B10	11	10	7	0	0	0
TAGGCATG_B11	7	10	12	0	0	0
TAGGCATG_B12	6	4	4	0	0	0
TAGGCATG_B13	6	7	5	0	0	0
TAGGCATG_B14	3	7	4	0	0	0
TAGGCATG_B15	6	7	5	0	0	0
TAGGCATG_B16	6	10	8	0	0	0
TAGGCATG_B17	11	9	6	0	0	0
TAGGCATG_B18	11	10	13	0	0	0
TAGGCATG_B20	6	7	5	0	0	0
TAGGCATG_B21	7	12	12	0	0	0
TAGGCATG_B22	7	12	12	0	0	0
TAGGCATG_B23	1	8	9	0	0	0
TAGGCATG_C1	11	8	7	0	3.30795	0
TAGGCATG_C4	3	5	5	0	0	0
TAGGCATG_C5	5	6	3	0	0	0
TAGGCATG_C6	6	7	5	0	0	0
TAGGCATG_C8	6	7	5	0	0	0
TAGGCATG_C9	11	9	6	0	0	0
TAGGCATG_C11	6	7	5	0	0	0
TAGGCATG_C12	7	12	13	0	0	0
TAGGCATG_C13	5	6	3	0.252513	0	0.932449
TAGGCATG_C14	6	7	5	0	0	0
TAGGCATG_C15	7	10	12	0	0	0
TAGGCATG_C16	6	7	5	0	0	0
TAGGCATG_C17	1	8	7	0	0	0
TAGGCATG_C18	6	7	5	0	0	0
TAGGCATG_C19	6	7	5	0	0	0
TAGGCATG_C20	6	7	4	0	0	0
TAGGCATG_C21	6	7	5	0	0	0
TAGGCATG_C22	5	6	3	0	0	0
TAGGCATG_C23	6	7	4	0	0	0
TAGGCATG_C24	7	12	12	0	0	0
TAGGCATG_D1	11	10	7	0	0	0
TAGGCATG_D2	6	12	5	0	0	0
TAGGCATG_D3	7	10	12	0	0	0.0592342
TAGGCATG_D4	5	6	3	0	0	0
TAGGCATG_D5	7	12	12	0	0	0
TAGGCATG_D6	4	4	4	0	0	0
TAGGCATG_D7	4	3	1	0	0	0
TAGGCATG_D8	3	5	1	0	0	0
TAGGCATG_D10	6	4	4	0	0	0
TAGGCATG_D11	2	1	2	0	0	0
TAGGCATG_D12	8	12	13	0	0	0
TAGGCATG_D13	6	7	5	0	0	0
TAGGCATG_D14	6	7	5	0	0	0
TAGGCATG_D15	7	10	12	0	0	0
TAGGCATG_D16	3	5	4	0	0	0
TAGGCATG_D17	11	10	7	0	0	0
TAGGCATG_D18	5	6	3	0	0	0
TAGGCATG_D20	5	6	3	0	0	0
TAGGCATG_D21	10	11	11	0	0	0
TAGGCATG_D22	7	12	12	0	0	0
TAGGCATG_D23	3	7	5	0	0	0
TAGGCATG_D24	5	6	3	0	0	0
TAGGCATG_E1	11	10	13	0	0	0
TAGGCATG_E2	5	6	3	0	0	0
TAGGCATG_E4	3	7	5	0.788307	1.83311	0
TAGGCATG_E7	5	6	3	0	0	0.517572
TAGGCATG_E8	6	7	5	0	0	0
TAGGCATG_E9	6	7	5	0	0	0
TAGGCATG_E10	1	8	7	0	0	0
TAGGCATG_E11	6	7	5	0	0	0
TAGGCATG_E14	11	8	12	0	0	0
TAGGCATG_E15	11	10	12	0	0	0
TAGGCATG_E18	11	9	6	0	0	2.48862
TAGGCATG_E21	10	10	11	0	0	0
TAGGCATG_E22	11	10	7	0	0	0
TAGGCATG_E23	11	9	12	0	0	0
TAGGCATG_E24	4	3	4	3.13211	3.76158	0
TAGGCATG_F2	11	9	6	0	0.6448	0
TAGGCATG_F4	5	6	3	0	0	0
TAGGCATG_F5	6	7	5	0	0	0
TAGGCATG_F7	6	7	5	0	0	0
TAGGCATG_F10	5	6	3	0	1.23642	0
TAGGCATG_F11	10	11	11	1.01734	1.31496	0
TAGGCATG_F12	6	7	5	0	0	0
TAGGCATG_F14	11	9	6	0	0	0
TAGGCATG_F16	10	11	11	0	0	0
TAGGCATG_F17	7	10	12	0	0	0
TAGGCATG_F18	5	6	3	0	0	0
TAGGCATG_F19	6	7	5	0	0	0
TAGGCATG_F20	6	7	5	0	0	0
TAGGCATG_F21	11	10	13	0	0	0
TAGGCATG_F22	6	7	5	0	0	0
TAGGCATG_F24	6	7	5	0	0.401118	0.816394
TAGGCATG_G1	6	7	5	0	0	0
TAGGCATG_G3	6	7	5	0	0	0
TAGGCATG_G5	1	8	9	0	0	0
TAGGCATG_G6	8	12	13	0	0	0
TAGGCATG_G8	6	7	5	0	0	0
TAGGCATG_G10	11	9	6	0	0	0
TAGGCATG_G11	5	7	5	0	0	0
TAGGCATG_G14	6	7	5	0	0	0
TAGGCATG_G16	11	9	6	0	2.75975	0.930958
TAGGCATG_G17	4	3	1	0	0	0
TAGGCATG_G18	7	12	12	0	0	0
TAGGCATG_G19	4	5	1	0	0	0
TAGGCATG_G20	5	6	3	0	0	0
TAGGCATG_G21	4	3	1	0	0	0
TAGGCATG_G22	11	10	7	0	0	0
TAGGCATG_G23	3	5	5	0	1.76949	0
TAGGCATG_G24	8	12	13	0.438593	0	0
TAGGCATG_H3	7	12	12	0	0.172581	0
TAGGCATG_H4	7	10	12	0	0	0
TAGGCATG_H5	11	8	7	0	0.536859	0
TAGGCATG_H6	1	1	2	0	0	0
TAGGCATG_H7	6	7	5	0	0	0
TAGGCATG_H8	7	12	12	0	0	0
TAGGCATG_H9	5	6	3	0	0	0
TAGGCATG_H11	10	10	11	0	0	0
TAGGCATG_H13	3	5	1	0	0	0
TAGGCATG_H14	3	7	4	0	0	0
TAGGCATG_H15	11	10	12	0.558765	0	1.48289
TAGGCATG_H16	5	6	3	0	0	0
TAGGCATG_H17	7	12	12	0	0	0
TAGGCATG_H19	1	1	2	0	1.70477	0
TAGGCATG_H20	7	12	13	0	0	0
TAGGCATG_H21	1	1	2	0	0	0
TAGGCATG_H24	10	11	11	0	0	0
TAGGCATG_I1	6	7	5	0	0	0
TAGGCATG_I2	7	12	12	0	0	0
TAGGCATG_I3	4	3	1	0	0	0
TAGGCATG_I4	5	6	3	0	0	0
TAGGCATG_I5	4	3	1	0	0	0
TAGGCATG_I6	11	10	8	0	0	1.37735
TAGGCATG_I7	8	12	13	0	0	0
TAGGCATG_I8	4	3	1	0	0	0
TAGGCATG_I9	5	6	3	0	0	0
TAGGCATG_I10	3	7	4	0	0	0
TAGGCATG_I11	5	6	3	0	0	0
TAGGCATG_I12	4	3	1	0	0	0
TAGGCATG_I13	5	6	3	0	0	0
TAGGCATG_I14	4	3	1	0	0	0
TAGGCATG_I15	4	5	1	0	0	0
TAGGCATG_I16	4	5	1	0	0	0
TAGGCATG_I17	7	10	12	0	0	0
TAGGCATG_I18	4	3	1	0	0	0
TAGGCATG_I19	4	3	1	0	0	0
TAGGCATG_I20	4	3	1	0	0	0
TAGGCATG_I21	4	3	1	0	0	0
TAGGCATG_I22	4	5	1	0	0	0
TAGGCATG_I23	7	12	13	0	0	0
TAGGCATG_I24	4	3	1	0	0	0
TAGGCATG_J1	4	3	1	0	0	0
TAGGCATG_J2	1	1	2	0	0	0
TAGGCATG_J3	7	12	13	0	0	0
TAGGCATG_J4	8	12	13	0	0	0
TAGGCATG_J5	5	6	3	0	0	0
TAGGCATG_J6	6	7	5	0	0	0
TAGGCATG_J7	8	11	11	0	0	0
TAGGCATG_J8	11	9	6	0	0	0
TAGGCATG_J9	3	7	1	0	0	0
TAGGCATG_J10	3	5	4	0	0	0
TAGGCATG_J11	4	5	1	0	0	0
TAGGCATG_J12	3	5	4	0	0	0
TAGGCATG_J13	6	4	4	0	0	0
TAGGCATG_J14	4	3	1	0	0	0
TAGGCATG_J15	4	5	1	0	0	0
TAGGCATG_J16	3	5	1	0	0	0
TAGGCATG_J17	7	12	12	0	0	0
TAGGCATG_J18	11	9	6	0	0	0
TAGGCATG_J19	8	12	7	0	0	0
TAGGCATG_J20	4	5	1	0	0	0
TAGGCATG_J21	4	3	1	0	0	0
TAGGCATG_J22	4	3	1	0	0	0
TAGGCATG_J23	4	3	1	0	0	0
TAGGCATG_J24	4	3	1	0	0	0
TAGGCATG_K1	4	3	1	0	0	0
TAGGCATG_K2	4	3	1	0	0	0
TAGGCATG_K3	8	12	7	0	0	0
TAGGCATG_K4	4	3	1	0	0	0
TAGGCATG_K5	7	12	13	0	0	0
TAGGCATG_K6	7	10	7	0	0	0
TAGGCATG_K7	4	3	1	0	0	0
TAGGCATG_K8	4	3	1	0	0	0
TAGGCATG_K9	7	12	12	0	0	0
TAGGCATG_K10	5	6	3	0	0	0
TAGGCATG_K11	4	3	1	0	0	0
TAGGCATG_K12	4	3	1	0	0	0
TAGGCATG_K13	4	3	1	0	0	0
TAGGCATG_K14	3	5	4	0	0	0
TAGGCATG_K15	4	3	1	0	0	0
TAGGCATG_K16	6	7	4	0	0	0
TAGGCATG_K17	3	5	1	0	0	0
TAGGCATG_K18	3	5	1	0	0	0
TAGGCATG_K19	3	7	4	0	0	0
TAGGCATG_K21	6	7	5	0	0	0
TAGGCATG_K22	7	12	12	1.06506	0	0
TAGGCATG_K23	6	4	4	0	0	0
TAGGCATG_K24	6	12	5	0	0	0
TAGGCATG_L1	4	3	1	0	0	0
TAGGCATG_L2	4	3	1	0	0	0
TAGGCATG_L3	4	3	1	0	0	0
TAGGCATG_L5	4	5	1	0	0	0
TAGGCATG_L6	3	7	4	0	0	0
TAGGCATG_L7	4	3	1	0	0	0
TAGGCATG_L8	1	12	13	0	0	0
TAGGCATG_L9	11	9	6	0	0	0
TAGGCATG_L10	4	3	1	0	0	0
TAGGCATG_L12	1	1	9	0	0	0
TAGGCATG_L13	4	3	1	0	0	0
TAGGCATG_L14	8	12	7	0	0	0
TAGGCATG_L15	4	3	1	0	0	0
TAGGCATG_L16	3	5	1	0	0	0
TAGGCATG_L17	4	3	1	0	0	0
TAGGCATG_L18	4	3	1	0	0	0
TAGGCATG_L19	8	12	13	0	0	0
TAGGCATG_L20	5	6	3	0	0	0
TAGGCATG_L22	11	10	13	0.0951777	0	0
TAGGCATG_L23	4	3	1	0	0	0
TAGGCATG_L24	8	12	13	0	0	0
TAGGCATG_M2	8	12	13	0	0	0
TAGGCATG_M3	11	10	7	0	0	0
TAGGCATG_M4	4	3	1	0	0	0
TAGGCATG_M5	4	5	1	0	0	0
TAGGCATG_M7	4	3	1	0	0	0
TAGGCATG_M8	4	3	1	0	0	0
TAGGCATG_M9	4	4	1	0	0.879511	0
TAGGCATG_M10	4	3	1	0	0	0
TAGGCATG_M11	10	11	11	0	0	0
TAGGCATG_M12	3	7	4	1.45919	0	0
TAGGCATG_M13	7	12	7	0	0	0
TAGGCATG_M14	4	3	1	0	0	0
TAGGCATG_M15	4	3	1	0	0	0
TAGGCATG_M16	6	12	5	0	0	0
TAGGCATG_M17	4	3	1	0	0	0
TAGGCATG_M18	4	3	1	0	0	0
TAGGCATG_M19	4	3	1	0	0	0
TAGGCATG_M20	3	5	1	0	0	0
TAGGCATG_M21	8	11	11	2.91947	0	0.232914
TAGGCATG_M22	6	7	5	0	0	0
TAGGCATG_M23	5	7	4	0	0	0
TAGGCATG_M24	4	3	1	0	0	0
TAGGCATG_N2	3	5	1	0	0	1.20375
TAGGCATG_N3	4	3	1	0	0	0
TAGGCATG_N5	8	10	8	1.65467	0	3.48981
TAGGCATG_N6	4	3	1	0	0	0
TAGGCATG_N8	4	3	1	0	0	0
TAGGCATG_N9	7	12	12	0	0	0
TAGGCATG_N10	4	3	1	0	0	0
TAGGCATG_N11	4	3	1	0	0	0
TAGGCATG_N12	4	3	1	0	0	0
TAGGCATG_N13	4	3	1	1.29575	0	0.299681
TAGGCATG_N14	5	6	3	2.76932	2.53423	2.45356
TAGGCATG_N15	5	6	4	0	0	0
TAGGCATG_N19	11	10	7	0	0	0
TAGGCATG_N20	4	4	1	1.38426	0.534515	2.65513
TAGGCATG_N21	6	4	4	0	0	0
TAGGCATG_N22	6	4	4	0	0	0
TAGGCATG_N23	11	10	13	0	0	0
TAGGCATG_N24	6	7	5	0	0	0
TAGGCATG_O1	3	7	4	0	0	0
TAGGCATG_O2	4	3	1	0	0	0
TAGGCATG_O3	4	3	1	0	0	0
TAGGCATG_O4	1	1	2	0	0	0
TAGGCATG_O5	8	11	11	0	0	0
TAGGCATG_O6	6	7	12	0	0	0
TAGGCATG_O7	4	3	1	0	0	0
TAGGCATG_O8	4	3	1	0	0	0
TAGGCATG_O9	7	12	12	0	0	0
TAGGCATG_O10	4	3	1	0	0	0
TAGGCATG_O11	7	12	12	0	0	0
TAGGCATG_O12	3	7	5	0	0.792661	0.333324
TAGGCATG_O13	1	8	7	1.08213	0	0
TAGGCATG_O14	7	12	12	0	0	0
TAGGCATG_O15	7	12	12	0	0	0
TAGGCATG_O16	4	3	1	0	0	0
TAGGCATG_O17	1	1	2	0	0	0
TAGGCATG_O18	4	4	1	0	0	0
TAGGCATG_O19	4	3	1	0	0	0
TAGGCATG_O21	4	3	1	0	0	0
TAGGCATG_O22	4	3	1	0	0	0
TAGGCATG_O23	7	12	13	0	0	0
TAGGCATG_O24	7	12	12	0	0	0
TAGGCATG_P1	4	3	1	0	0	0
TAGGCATG_P2	3	5	4	0	0	0
TAGGCATG_P3	2	1	2	0	0	0
TAGGCATG_P4	3	5	4	0	0	0
TAGGCATG_P5	7	12	13	0	0	0
TAGGCATG_P7	4	3	1	0	0	0
TAGGCATG_P9	7	12	12	0	0	0
TAGGCATG_P10	4	3	1	0	0	0
TAGGCATG_P13	4	3	1	0	0	0
TAGGCATG_P17	7	5	5	0	0	0
TAGGCATG_P18	4	3	1	0	0	0
TAGGCATG_P22	8	11	11	0	0	0
TAGGCATG_P24	1	10	9	0	0	0

## Sheet: Genes (based on all TPs)
Gene	sc3_gene_filter	sc3_11_markers_clusts	sc3_11_markers_padj	sc3_11_markers_auroc	sc3_12_markers_clusts	sc3_12_markers_padj	sc3_12_markers_auroc	sc3_13_markers_clusts	sc3_13_markers_padj	sc3_13_markers_auroc	sc3_11_de_padj	sc3_12_de_padj	sc3_13_de_padj
PF3D7_0103300	FALSE
PF3D7_0107800	TRUE	1	0.368802	0.583046	2	0.000844238	0.592573	8	1	0.557443	1	0.102901	1
PF3D7_0111300	TRUE	1	1	0.585838	2	1	0.557786	8	1	0.594137	1	1	1
PF3D7_0202400	TRUE	2	5.66135e-05	0.600994	2	6.82999e-07	0.645199	2	4.78719e-06	0.608434	0.00120224	5.16525e-05	0.00208792
PF3D7_0202500	FALSE
PF3D7_0203000	FALSE
PF3D7_0206300	TRUE	7	1	0.560929	5	1	0.553363	5	1	0.534169	1	1	1
PF3D7_0208400	TRUE	7	0.687384	0.596932	2	1	0.563711	13	1	0.564297	0.555905	1	1
PF3D7_0211700	TRUE	2	0.0679812	0.557004	2	0.00385986	0.585945	8	1	0.576861	0.126742	0.0964269	0.440227
PF3D7_0212100	TRUE	8	0.096609	0.692883	12	0.0568815	0.629241	12	0.224774	0.611573	1.70492e-05	0.0116751	0.00390704
PF3D7_0301700	FALSE
PF3D7_0302500	TRUE	6	7.61196e-22	0.883647	7	1.96549e-22	0.877841	4	6.43197e-12	0.892384	1.62097e-78	7.54627e-77	7.15529e-73
PF3D7_0303200	TRUE	5	0.000457973	0.701415	6	6.01621e-05	0.725096	3	2.10181e-05	0.738136	1.42256e-11	1.78463e-09	1.8479e-08
PF3D7_0305200	TRUE	3	0.0250195	0.62473	6	0.116227	0.60697	1	1.72949e-09	0.63274	4.61845e-13	9.81005e-11	1.63256e-11
PF3D7_0307400	TRUE	3	0.0744532	0.602652	5	0.00379773	0.629904	1	0.00150156	0.577033	0.0213187	0.0288252	0.746751
PF3D7_0307800	TRUE	8	1	0.588559	2	1	0.54884	13	1	0.565668	1	1	1
PF3D7_0309200	TRUE	4	0.000942522	0.606728	3	0.000193083	0.624127	1	0.000378075	0.608157	2.63729e-07	1.23197e-06	2.45558e-06
PF3D7_0310400	TRUE	7	3.90339e-11	0.815878	12	2.53864e-05	0.714154	12	3.45075e-12	0.807487	7.67833e-17	5.9785e-15	1.895e-16
PF3D7_0316400	TRUE	2	0.000302235	0.57722	2	1.71278e-05	0.60735	2	8.58522e-05	0.580066	0.0971868	0.00231639	0.139809
PF3D7_0317200	TRUE	3	0.159666	0.662883	3	3.64115e-05	0.672448	1	7.69076e-08	0.686389	1.72923e-06	7.80135e-06	7.87063e-07
PF3D7_0319000	TRUE	2	0.00477202	0.601669	2	9.80472e-10	0.710641	2	0.0141465	0.593592	0.00651492	2.99085e-08	0.00650793
PF3D7_0320700	TRUE	2	5.99931e-05	0.593501	2	2.10342e-11	0.670065	2	2.92369e-05	0.594586	0.00819458	5.68486e-08	0.0147489
PF3D7_0321700	TRUE	5	0.113304	0.604426	6	0.255042	0.598292	3	0.183966	0.604074	0.0213187	0.000368975	0.0478365
PF3D7_0402000	FALSE
PF3D7_0403200	FALSE
PF3D7_0404300	TRUE	8	0.168891	0.667678	5	0.040303	0.660484	1	0.030573	0.592532	2.21639e-06	4.48236e-06	0.00280079
PF3D7_0410800	TRUE	8	0.714808	0.638371	3	3.66306e-05	0.642843	1	5.08184e-07	0.646809	7.65421e-09	7.71917e-09	7.75461e-09
PF3D7_0411900	TRUE	1	1	0.586433	2	1	0.56906	9	0.00152003	0.732395	1	1	0.0466103
PF3D7_0413900	TRUE	8	1	0.596292	3	0.0382262	0.587007	1	0.0149447	0.583585	0.113055	0.117917	0.414211
PF3D7_0414000	TRUE	1	1	0.546686	9	1	0.542623	6	1	0.555982	1	1	1
PF3D7_0416300	FALSE
PF3D7_0419900	TRUE	7	0.131769	0.645054	4	1	0.628246	12	0.0396377	0.649726	0.000283477	2.98036e-06	1.06727e-06
PF3D7_0424600	FALSE
PF3D7_0500800	TRUE	2	2.98606e-11	0.688771	2	3.92766e-11	0.734059	2	7.68819e-14	0.705546	1.6631e-14	1.6342e-18	3.14078e-15
PF3D7_0502000	FALSE
PF3D7_0508100	TRUE	5	0.00024999	0.734686	6	0.000820395	0.727906	3	0.000871638	0.731507	5.13123e-22	4.28355e-20	7.4121e-20
PF3D7_0508700	TRUE	3	1	0.526858	5	1	0.557383	6	1	0.538079	1	1	1
PF3D7_0508900	TRUE	6	1.69809e-05	0.697264	4	0.179691	0.740168	4	0.11896	0.665696	2.89805e-16	7.10271e-17	2.58267e-15
PF3D7_0509100	TRUE	4	4.9115e-06	0.630754	3	1.46588e-05	0.636882	1	7.74165e-08	0.64306	9.27977e-05	7.21285e-05	8.02257e-05
PF3D7_0510500	TRUE	4	0.850752	0.562691	12	0.0892883	0.60713	1	0.120007	0.577584	1	0.450614	1
PF3D7_0516800	TRUE	7	0.0235022	0.662535	3	0.0531428	0.618623	12	0.000480176	0.688137	0.0160161	0.00312831	9.38964e-07
PF3D7_0519500	TRUE	7	1	0.558395	11	1	0.556833	10	1	0.543675	1	1	1
PF3D7_0520800	TRUE	8	1	0.613166	3	0.0013375	0.619454	1	0.000106053	0.620111	0.00176355	0.17298	0.0135477
PF3D7_0520900	TRUE	10	5.55571e-20	0.985548	11	2.84887e-20	0.988976	11	1.86288e-19	0.992877	3.1619e-18	9.46593e-17	2.91089e-15
PF3D7_0524100	TRUE	2	0.0104282	0.559954	2	0.0603072	0.565201	8	0.188586	0.625309	0.947457	1	0.299897
PF3D7_0525000	FALSE
PF3D7_0525200	TRUE	6	1	0.561832	2	9.22897e-05	0.638697	5	1	0.566614	0.342956	0.00187728	0.149157
PF3D7_0607000	TRUE	7	1	0.567155	12	1	0.597051	8	1	0.616648	0.113149	0.140586	1
PF3D7_0608100	TRUE	2	0.00851389	0.583309	2	0.000111397	0.628115	2	0.00508064	0.584434	0.966892	0.0544185	1
PF3D7_0609400	FALSE
PF3D7_0612600	TRUE	3	6.21401e-08	0.683624	5	8.62301e-06	0.664717	4	0.00360987	0.619018	2.69012e-14	1.80764e-10	1.28151e-11
PF3D7_0613800	TRUE	6	1.95271e-11	0.787471	7	8.49591e-13	0.794629	4	1.44928e-05	0.782605	1.13518e-45	2.22921e-43	3.44547e-43
PF3D7_0615400	TRUE	10	1	0.549929	9	1	0.593475	6	1	0.578538	1	1	1
PF3D7_0615500	TRUE	3	1	0.58322	5	0.382507	0.604319	9	1	0.585404	1	1	0.269023
PF3D7_0616600	FALSE
PF3D7_0619200	TRUE	2	0.00292645	0.56347	2	3.80147e-06	0.603731	6	1	0.557083	0.888908	0.00164551	0.134436
PF3D7_0624600	TRUE	7	0.000787783	0.705944	12	0.00310255	0.681715	13	0.505351	0.655428	0.000789445	5.24969e-05	0.00613274
PF3D7_0625300	TRUE	6	1	0.550965	7	1	0.55915	6	1	0.558255	1	1	1
PF3D7_0626400	TRUE	7	0.1625	0.58002	4	1	0.603327	4	1	0.557466	0.0193382	0.0544185	0.103022
PF3D7_0628300	TRUE	8	0.000579171	0.802632	3	4.84804e-06	0.692562	13	0.00268172	0.735807	3.3291e-09	1.42286e-08	1.03162e-09
PF3D7_0629500	FALSE
PF3D7_0704100	TRUE	3	0.000619468	0.722516	5	0.0334476	0.681226	4	0.00278386	0.699129	1.29284e-28	3.20752e-29	4.12002e-26
PF3D7_0704300	TRUE	4	0.00547579	0.617044	4	1	0.637151	3	1	0.597075	3.28156e-05	6.91418e-05	0.000194746
PF3D7_0704600	TRUE	5	0.714808	0.636168	6	0.15016	0.667796	3	0.314046	0.657932	0.157551	0.658026	0.56062
PF3D7_0705000	TRUE	8	1	0.542037	11	1	0.530881	9	1	0.553637	1	1	1
PF3D7_0705100	FALSE
PF3D7_0705300	FALSE
PF3D7_0707200	TRUE	8	1	0.518498	10	1	0.539201	8	1	0.562488	1	1	1
PF3D7_0710200	TRUE	7	0.0367452	0.650888	12	1	0.591496	12	0.369252	0.61159	0.13474	1	1
PF3D7_0713500	FALSE
PF3D7_0715200	TRUE	3	0.0718261	0.659383	3	2.2182e-06	0.671508	1	1.07307e-08	0.676909	3.14269e-15	1.38681e-14	3.37044e-12
PF3D7_0717600	TRUE	6	0.00309626	0.637759	4	1	0.647292	13	0.299395	0.639985	0.0306414	0.000256351	0.00181281
PF3D7_0719400	TRUE	8	1	0.54695	9	1	0.541607	6	1	0.557367	1	1	1
PF3D7_0724100	TRUE	2	3.0009e-05	0.601223	2	6.2598e-15	0.703918	2	4.33308e-05	0.598322	0.00368473	4.11205e-11	0.010943
PF3D7_0725000	TRUE	8	1	0.547292	12	1	0.533308	13	0.354551	0.591953	1	1	1
PF3D7_0728600	TRUE	2	0.289462	0.568324	2	1.77015e-05	0.651722	6	1	0.539855	1	0.000878479	1
PF3D7_0730500	TRUE	5	0.840629	0.613495	6	0.31414	0.632342	3	0.503096	0.627404	0.224703	0.0128747	0.308694
PF3D7_0731500	TRUE	4	4.11336e-30	0.783293	3	6.42542e-27	0.791492	1	1.61084e-36	0.803272	5.51731e-35	6.13978e-33	2.12262e-33
PF3D7_0731600	TRUE	1	1	0.532951	9	1	0.587607	6	1	0.607417	1	1	1
PF3D7_0802100	TRUE	5	2.84324e-06	0.754431	6	3.87299e-05	0.739477	3	1.23506e-05	0.753869	1.88505e-24	3.23413e-23	2.48741e-21
PF3D7_0805700	TRUE	3	1	0.579094	4	0.270394	0.706406	4	1	0.582728	0.587597	0.00442387	1
PF3D7_0806100	FALSE
PF3D7_0806300	TRUE	3	1	0.578525	4	1	0.57952	13	0.505351	0.598562	0.0306414	0.179922	0.0229401
PF3D7_0807600	TRUE	2	0.00074103	0.587905	2	0.000332054	0.613139	2	0.00117993	0.584632	0.0864061	0.0155091	0.214309
PF3D7_0809400	TRUE	1	1	0.551203	2	0.00413213	0.580732	6	1	0.554845	1	0.250172	1
PF3D7_0811900	TRUE	8	0.0464598	0.68451	3	5.79052e-08	0.673026	1	8.83295e-05	0.623203	1.13061e-06	1.94359e-06	0.00143249
PF3D7_0815800	TRUE	3	0.00757076	0.681604	3	1.17585e-06	0.669461	1	2.7013e-08	0.667807	1.11875e-16	1.62385e-16	1.27158e-12
PF3D7_0818000	FALSE
PF3D7_0825000	TRUE	4	1	0.552008	5	0.921852	0.600207	13	1	0.575627	1	1	1
PF3D7_0827600	TRUE	8	1	0.532339	10	1	0.547461	6	1	0.519892	1	1	1
PF3D7_0827800	TRUE	8	1	0.611159	2	3.58501e-07	0.676546	8	1	0.56977	0.0133175	0.000128942	1
PF3D7_0901700	FALSE
PF3D7_0903300	TRUE	7	0.850752	0.606419	9	1	0.614787	12	0.822934	0.599077	0.000370288	2.67333e-05	0.00216032
PF3D7_0904600	TRUE	8	1	0.590738	11	1	0.551381	11	1	0.561109	1	1	1
PF3D7_0904900	TRUE	10	1	0.61131	9	0.878941	0.639738	6	1	0.619636	0.619947	0.0979876	0.597536
PF3D7_0905400	TRUE	4	6.16545e-36	0.915637	4	5.32645e-07	0.968959	4	4.50043e-10	0.864372	3.41661e-84	1.53675e-85	4.20408e-81
PF3D7_0911600	FALSE
PF3D7_0911900	TRUE	8	1	0.560748	4	1	0.581932	4	1	0.573515	1	1	1
PF3D7_0913600	TRUE	3	1	0.552066	5	1	0.541332	13	1	0.528387	1	1	1
PF3D7_0914500	TRUE	7	0.186435	0.597894	12	0.000517495	0.637883	13	1	0.565911	0.0717457	0.00126158	1
PF3D7_0917000	TRUE	8	1	0.569293	7	0.927528	0.555897	13	1	0.547941	1	1	1
PF3D7_0918100	FALSE
PF3D7_0919800	TRUE	4	0.00024999	0.604098	4	1	0.613839	1	3.95747e-05	0.608728	0.00087338	0.0163311	0.00540701
PF3D7_0919900	TRUE	5	0.00115586	0.725979	4	0.07491	0.764284	4	3.6046e-07	0.807093	3.91445e-29	2.89475e-28	3.72497e-29
PF3D7_0922200	TRUE	3	0.856843	0.640122	9	2.61133e-14	0.986	6	4.20148e-13	0.985188	2.15449e-05	8.80115e-24	1.3537e-17
PF3D7_0923400	TRUE	1	1	0.544921	9	1	0.550885	2	0.0313607	0.551724	0.874921	0.311523	1
PF3D7_0924500	TRUE	6	0.0464598	0.578483	7	0.86632	0.554656	5	0.0183306	0.587665	0.60171	1	1
PF3D7_0924600	TRUE	8	0.228021	0.608894	3	0.132806	0.560702	1	0.188494	0.552789	0.910907	1	1
PF3D7_0926100	TRUE	10	1	0.564119	11	1	0.552238	10	1	0.596026	1	1	1
PF3D7_0926800	FALSE
PF3D7_0930100	FALSE
PF3D7_0931000	TRUE	2	0.0890551	0.547277	2	0.000735539	0.579757	2	0.182402	0.543513	1	1	1
PF3D7_0933300	TRUE	8	1	0.535543	9	1	0.54059	6	1	0.549659	1	1	1
PF3D7_0935200	TRUE	3	1	0.527484	10	1	0.533997	8	1	0.558538	1	1	1
PF3D7_0935400	FALSE
PF3D7_1001600	TRUE	7	9.40873e-09	0.784353	4	0.22763	0.733614	12	7.55152e-08	0.752222	8.08267e-20	1.39352e-19	2.60244e-18
PF3D7_1002200	FALSE
PF3D7_1004400	TRUE	9	1	0.534202	2	1	0.534189	8	0.214136	0.626975	1	1	1
PF3D7_1007700	TRUE	4	8.86131e-07	0.669623	3	8.85947e-05	0.657465	13	0.226054	0.652869	7.62771e-05	2.67333e-05	0.000417303
PF3D7_1008000	TRUE	3	0.762959	0.629566	7	0.219434	0.603752	5	0.604669	0.59837	1	0.83016	1
PF3D7_1010300	TRUE	7	0.000468101	0.64969	12	0.0329555	0.610857	6	1	0.59161	5.04313e-05	0.000457553	0.0119502
PF3D7_1013600	TRUE	5	1	0.592714	5	1	0.579191	11	1	0.584567	0.0462412	0.102901	0.449819
PF3D7_1014300	TRUE	4	1	0.559062	3	0.652065	0.568917	1	0.239837	0.570211	1	1	1
PF3D7_1014900	TRUE	5	3.40985e-09	0.819729	6	1.09276e-08	0.821129	3	5.71558e-08	0.813617	1.35908e-37	1.43414e-35	4.39443e-36
PF3D7_1015600	TRUE	9	1	0.567706	1	0.00696608	0.570402	7	0.535915	0.555385	0.0186442	0.0506904	0.014204
PF3D7_1016300	FALSE
PF3D7_1019000	TRUE	4	0.000330283	0.64106	3	4.25282e-06	0.679915	1	0.00013023	0.642364	0.0661429	0.00822334	0.111093
PF3D7_1019100	TRUE	5	0.0167477	0.623601	6	0.00499544	0.636529	3	0.0317115	0.62308	6.1914e-12	1.13213e-09	7.10634e-10
PF3D7_1019700	TRUE	4	0.762959	0.549205	5	1	0.550621	1	0.120841	0.559475	1	0.482428	1
PF3D7_1019800	FALSE
PF3D7_1021800	TRUE	7	0.0277859	0.661534	3	6.84488e-05	0.672327	1	1.67663e-07	0.687046	3.59248e-14	2.313e-13	3.83668e-10
PF3D7_1021900	TRUE	9	0.0322077	0.730068	3	1	0.567965	10	1	0.617047	0.0103552	1	1
PF3D7_1025100	TRUE	4	0.000149485	0.584241	3	2.38877e-05	0.597919	1	2.27625e-05	0.587894	1.9479e-06	3.74929e-07	6.68606e-05
PF3D7_1025900	TRUE	5	1.15324e-06	0.732665	6	1.01633e-07	0.756281	3	3.33662e-07	0.752162	1.31973e-11	5.09862e-14	8.1319e-12
PF3D7_1029900	TRUE	5	0.097517	0.640573	7	3.73862e-05	0.657126	5	0.00188858	0.642696	2.3473e-10	7.06638e-13	2.8843e-09
PF3D7_1030300	TRUE	7	1	0.548044	12	1	0.55675	10	1	0.536853	1	1	1
PF3D7_1031600	TRUE	4	3.01216e-09	0.655454	3	1.06624e-11	0.688575	1	8.17389e-12	0.669672	3.76493e-12	3.11513e-13	1.14339e-10
PF3D7_1033900	TRUE	4	9.922e-05	0.614149	5	0.0686867	0.63499	1	0.000161717	0.608554	0.000263964	2.39993e-06	0.0053266
PF3D7_1034900	TRUE	2	7.11054e-08	0.639428	2	2.01084e-07	0.669142	2	2.31143e-08	0.641467	6.91708e-09	5.55374e-08	1.00112e-07
PF3D7_1103400	TRUE	8	1	0.5358	9	1	0.552262	10	1	0.572149	1	1	1
PF3D7_1103800	TRUE	7	1	0.546846	4	1	0.555961	12	1	0.551795	1	1	1
PF3D7_1104200	TRUE	9	1	0.633822	2	0.0457267	0.609751	8	1	0.616457	1	0.193591	1
PF3D7_1112100	TRUE	4	2.33316e-10	0.678165	3	6.08836e-10	0.689984	1	6.33998e-10	0.67001	3.44583e-13	3.11513e-13	3.56263e-12
PF3D7_1114700	TRUE	5	0.863203	0.583178	6	0.464746	0.593719	3	0.335793	0.599522	1	1	0.477811
PF3D7_1117300	FALSE
PF3D7_1117900	TRUE	5	1	0.566801	6	1	0.557245	5	0.400662	0.566034	1	0.133271	1
PF3D7_1121300	TRUE	7	1	0.564366	9	0.304852	0.626033	6	0.117135	0.646633	0.187681	6.75308e-05	0.000111127
PF3D7_1123000	TRUE	8	1	0.611073	6	1	0.569532	3	1	0.575424	0.323417	1	1
PF3D7_1123100	TRUE	5	1	0.589345	6	1	0.58719	3	1	0.596592	0.519797	0.413824	0.948517
PF3D7_1124600	TRUE	7	1	0.573283	10	0.805466	0.591834	9	1	0.554094	1	0.102901	1
PF3D7_1124900	TRUE	9	1	0.639367	9	1	0.582	10	0.0012118	0.748443	9.7927e-06	2.02409e-05	3.10756e-05
PF3D7_1132400	TRUE	7	1	0.573323	12	1	0.540371	12	1	0.548	1	1	1
PF3D7_1133200	TRUE	7	0.0176457	0.666582	12	0.00676723	0.66727	12	0.0901155	0.636547	0.000263964	4.97926e-05	0.0543566
PF3D7_1138800	TRUE	7	1	0.557275	12	1	0.555615	1	1	0.53498	1	1	1
PF3D7_1143300	FALSE
PF3D7_1145200	TRUE	5	2.84923e-22	0.996061	6	7.26754e-21	0.995537	3	3.66301e-20	0.995334	1.51422e-79	1.00185e-74	3.05132e-74
PF3D7_1147300	TRUE	4	0.0843463	0.596616	9	1	0.601574	6	1	0.607594	1	0.665744	0.804955
PF3D7_1148000	FALSE
PF3D7_1149200	FALSE
PF3D7_1203000	TRUE	2	0.863203	0.542694	2	1	0.54648	8	1	0.58538	1	1	1
PF3D7_1207000	TRUE	3	1	0.579492	4	1	0.59838	3	1	0.545095	1	1	1
PF3D7_1208800	FALSE
PF3D7_1209900	TRUE	4	0.0619348	0.567299	3	0.0548386	0.573204	1	0.183966	0.558925	1	0.205231	1
PF3D7_1211300	TRUE	1	1	0.53716	2	1	0.540545	2	1	0.529921	1	1	1
PF3D7_1211600	TRUE	2	0.273263	0.561121	9	0.584816	0.621344	6	1	0.614841	0.700068	0.16338	0.0980398
PF3D7_1212300	FALSE
PF3D7_1216900	TRUE	9	1	0.609237	8	0.991863	0.575728	9	1	0.56384	1	0.864627	1
PF3D7_1221000	TRUE	3	1	0.579492	3	1	0.562304	8	1	0.571959	1	1	1
PF3D7_1222400	TRUE	4	0.210663	0.587268	5	1	0.616929	1	0.0432138	0.598089	1	1	1
PF3D7_1222600	TRUE	5	0.00287644	0.63806	6	0.00735818	0.633939	3	0.00424955	0.641004	9.03083e-05	4.61157e-06	0.000836748
PF3D7_1227500	TRUE	4	0.543357	0.566453	12	1	0.577921	13	1	0.571942	1	0.273595	1
PF3D7_1227600	TRUE	5	0.0204693	0.654125	6	0.0332856	0.652534	3	0.0178986	0.662342	2.79373e-07	8.21009e-07	1.17029e-07
PF3D7_1228800	TRUE	1	1	0.581917	10	1	0.563762	9	1	0.593049	0.947397	1	1
PF3D7_1229600	TRUE	7	0.0325547	0.615022	6	0.27802	0.610441	3	0.191787	0.61756	2.58881e-05	7.04745e-05	0.000543195
PF3D7_1231000	FALSE
PF3D7_1231600	TRUE	4	1	0.529592	3	1	0.543214	1	1	0.535801	1	1	1
PF3D7_1235300	TRUE	9	1	0.61389	2	1.63866e-05	0.647695	2	7.73832e-05	0.610434	0.00417815	0.00442387	0.118215
PF3D7_1236200	TRUE	7	0.333906	0.575778	12	0.86632	0.562624	1	0.122547	0.559021	0.273575	0.193591	1
PF3D7_1237500	FALSE
PF3D7_1238300	FALSE
PF3D7_1238500	TRUE	4	0.0794039	0.573344	3	0.0862074	0.578359	1	0.0200595	0.579198	1	1	1
PF3D7_1239200	TRUE	1	0.000756917	0.710869	10	1	0.594718	9	4.02484e-05	0.789809	2.34828e-07	0.00343533	4.13687e-08
PF3D7_1247500	TRUE	5	0.000281946	0.672652	6	0.000602036	0.671129	3	0.00028257	0.680238	4.30898e-08	3.51003e-08	1.47478e-05
PF3D7_1248700	TRUE	2	1	0.565009	2	0.0208372	0.623637	8	3.5836e-10	0.99329	1	0.907554	3.58607e-07
PF3D7_1249300	FALSE
PF3D7_1305000	TRUE	8	1	0.558185	9	1	0.585443	6	1	0.58376	1	1	1
PF3D7_1307700	FALSE
PF3D7_1308700	TRUE	8	1	0.583647	7	1	0.546383	8	0.713744	0.597754	0.555391	1	1
PF3D7_1308800	TRUE	8	0.371078	0.622779	3	4.97357e-07	0.633822	1	1.1463e-05	0.608834	1.04811e-06	4.5666e-06	4.54189e-05
PF3D7_1312900	TRUE	9	1	0.607763	2	1	0.572437	4	1	0.582114	1	1	1
PF3D7_1314700	FALSE
PF3D7_1316100	TRUE	4	0.0727899	0.579888	4	0.805466	0.648281	1	0.039239	0.58141	0.77494	0.526459	0.40054
PF3D7_1316900	TRUE	4	0.0728753	0.564179	5	1	0.562074	1	0.651135	0.54845	0.947397	1	1
PF3D7_1318400	TRUE	3	0.774328	0.613406	5	0.0819906	0.650676	1	1	0.553291	1	1	1
PF3D7_1319400	TRUE	10	1	0.550167	2	0.375151	0.585777	2	1	0.534697	1	1	1
PF3D7_1325400	TRUE	6	0.134571	0.608785	4	1	0.623671	1	0.0173383	0.605626	0.000115629	0.000559608	0.00300122
PF3D7_1328000	TRUE	9	1	0.576392	8	0.049052	0.564245	10	0.0965272	0.612969	0.592352	0.151097	0.0191863
PF3D7_1335000	FALSE
PF3D7_1335700	TRUE	2	0.135906	0.561499	2	0.000166248	0.615582	2	0.00902145	0.574882	1	0.149246	1
PF3D7_1338000	TRUE	2	0.0016255	0.569161	2	1.5233e-07	0.62027	2	0.00461056	0.564303	0.795682	0.00354402	1
PF3D7_1338600	TRUE	8	1	0.589884	12	0.00828986	0.606687	13	1	0.549281	0.62472	0.209956	1
PF3D7_1339700	TRUE	7	0.863203	0.595478	3	1	0.562629	5	0.328706	0.597633	0.00084389	1	0.0196383
PF3D7_1343000	FALSE
PF3D7_1345400	TRUE	7	1	0.589527	12	1	0.541986	9	1	0.554825	1	1	1
PF3D7_1353000	TRUE	4	4.24741e-11	0.71105	3	3.88758e-09	0.709508	1	2.76001e-12	0.71559	5.04273e-17	1.22852e-14	2.96372e-14
PF3D7_1355700	TRUE	4	1	0.51894	9	1	0.553049	6	1	0.542128	1	1	1
PF3D7_1359600	TRUE	1	1	0.601215	9	1	0.617377	9	0.106309	0.6815	1	1	1
PF3D7_1362400	TRUE	4	1	0.530163	2	0.270394	0.553622	9	1	0.526894	1	1	1
PF3D7_1364600	FALSE
PF3D7_1366400	TRUE	1	1	0.550053	12	1	0.520478	13	1	0.54922	1	1	1
PF3D7_1403100	TRUE	8	0.840629	0.656869	2	0.524165	0.582589	4	1	0.583636	0.00426587	0.158162	1
PF3D7_1406600	TRUE	7	1	0.564602	12	0.927528	0.577034	10	1	0.604034	1	1	1
PF3D7_1419000	TRUE	7	0.550856	0.581788	4	1	0.627628	13	0.970626	0.592623	1	0.00037055	0.154892
PF3D7_1422600	TRUE	8	1	0.575017	2	0.00011971	0.58929	1	1	0.538265	0.0766947	0.00423537	1
PF3D7_1423500	FALSE
PF3D7_1427000	TRUE	3	0.460034	0.584045	5	0.921852	0.577455	4	1	0.560244	1	1	1
PF3D7_1429100	FALSE
PF3D7_1431500	TRUE	4	3.26837e-06	0.630928	5	0.0457267	0.642513	1	1.43422e-07	0.639185	1.33151e-06	1.05933e-06	0.000104198
PF3D7_1433400	TRUE	7	0.126277	0.647745	12	1	0.597725	6	1	0.620027	0.194173	1	1
PF3D7_1433800	TRUE	6	1	0.560947	5	1	0.56518	10	1	0.577599	1	0.114899	1
PF3D7_1438400	TRUE	5	0.0106819	0.627177	6	0.0330989	0.620744	3	0.0199101	0.627347	0.000110662	0.000655608	0.00280079
PF3D7_1440000	TRUE	8	1	0.550325	5	1	0.545108	13	1	0.533473	1	1	1
PF3D7_1448300	TRUE	4	0.0100437	0.606259	3	0.0047015	0.620164	8	0.153144	0.684561	0.0337846	0.0753962	0.0185119
PF3D7_1448500	TRUE	8	1	0.632647	12	0.0745581	0.643509	13	1	0.637244	3.75713e-05	6.28033e-08	1.90216e-06
PF3D7_1449100	TRUE	5	0.00118493	0.634795	6	0.000295918	0.647713	3	0.00197351	0.637248	0.000290803	1.80108e-05	0.000188375
PF3D7_1456000	TRUE	5	1	0.581779	6	0.903091	0.593664	3	0.651135	0.600205	0.0686069	0.0709413	0.0960141
PF3D7_1456500	TRUE	3	1	0.585069	10	1	0.555502	13	1	0.587019	0.519553	1	0.808122
PF3D7_1458500	FALSE
PF3D7_1460500	TRUE	9	1	0.560648	1	1	0.5342	13	1	0.550195	1	1	1
PF3D7_1464000	FALSE
PF3D7_1468100	TRUE	8	0.443742	0.689764	7	0.00200564	0.663009	4	0.53404	0.644921	2.69012e-14	1.21239e-12	2.24532e-11
