# Supplementary material for: Probing Plasmodium falciparum sexual commitment at the single-cell level
Source: Wellcome Open Res. 2018 Oct 17;3:70. Originally published 2018 Jun 13. [Version 4] doi: 10.12688/wellcomeopenres.14645.4 (PMC6143928; doi:10.12688/wellcomeopenres.14645.4)
Supplement: Supplementary file 10 [file wellcomeopenres-3-16217-s0009.tgz › a4de6322-4c3d-431c-8eb7-3c4c8bed5d07.xlsx]

## Sheet: Description
Supplementary Table S4
Genes differentially expressed in cells above the 80th percentile of the marker signature across 40-44 and 44-48 hpi
edgeR was used to determine genes that co-expressed with an elevated marker signature (80th percentile)
Sheet	Description
40-48hpi	Both 40-44hpi and 44-48hpi read counts used to find genes associated with high marker signature
40-44hpi	Genes associated with high marker signature in 40-44hpi
44-48hpi	Genes associated with high marker signature in 44-48hpi

## Sheet: 40-48hpi
Gene	Gene_name	Gene_description	logFC	logCPM	LR	PValue	FDR
PF3D7_1145200	serine/threonine kinase	serine/threonine protein kinase, putative	2.41286	12.1824	277.802	2.2627e-62	7.03699e-59
PF3D7_1247500	serine/threonine kinase	serine/threonine protein kinase, putative	2.05725	11.3082	91.4676	1.13433e-21	3.15864e-19
PF3D7_1014900	.	conserved Plasmodium protein, unknown function	2.03523	11.6696	140.938	1.66009e-32	2.58144e-29
PF3D7_0707300	RAMA	rhoptry-associated membrane antigen (RAMA)	1.81839	12.4562	131.958	1.5284e-30	1.58445e-27
PF3D7_0508100	SET9	SET domain protein, putative (SET9)	1.81551	11.7632	118.794	1.16176e-27	9.03266e-25
PF3D7_1335000	MSRP1	MSP7-like protein (MSRP1)	1.81275	11.2203	61.7453	3.9089e-15	4.34167e-13
PF3D7_0802100	ApiAP2	transcription factor with AP2 domain(s) (ApiAP2)	1.80026	11.5414	94.8623	2.04095e-22	7.05262e-20
PF3D7_0628100	ubiquitin-transferase	HECT-domain (ubiquitin-transferase), putative	1.78891	12.6467	95.4415	1.52328e-22	5.92176e-20
PF3D7_1252100	RON3	rhoptry neck protein 3 (RON3)	1.76282	12.5903	100.954	9.41449e-24	4.18272e-21
PF3D7_0717500	CDPK4	calcium-dependent protein kinase 4 (CDPK4)	1.72499	11.3368	64.9804	7.56452e-16	8.71321e-14
PF3D7_1452000	RON2	rhoptry neck protein 2 (RON2)	1.7061	11.901	112.8	2.38664e-26	1.23707e-23
PF3D7_0722200	RALP1	rhoptry-associated leucine zipper-like protein 1 (RALP1)	1.69942	11.6172	90.632	1.73042e-21	3.84401e-19
PF3D7_0220800	CLAG2	cytoadherence linked asexual protein 2 (CLAG2)	1.69938	11.4435	74.4038	6.36675e-18	1.10003e-15
PF3D7_1321100	.	conserved Plasmodium protein, unknown function	1.65548	11.4806	73.9279	8.10249e-18	1.32625e-15
PF3D7_1222600	AP2-G	transcription factor with AP2 domain(s) (AP2-G)	1.62772	11.2192	48.2703	3.71343e-12	2.74971e-10
PF3D7_1025900	.	conserved Plasmodium protein, unknown function	1.61003	11.3556	58.0663	2.53428e-14	2.62721e-12
PF3D7_1343800	.	conserved Plasmodium protein, unknown function	1.60064	11.4849	69.2256	8.78187e-17	1.24144e-14
PF3D7_1009700	tubulin--tyrosine ligase	tubulin--tyrosine ligase, putative	1.5954	11.2032	45.672	1.39807e-11	9.25103e-10
PF3D7_1436200	.	conserved Plasmodium protein, unknown function	1.55991	11.3844	56.8039	4.81506e-14	4.53783e-12
PF3D7_0831600	CLAG8	cytoadherence linked asexual protein 8 (CLAG8)	1.55079	11.512	66.6847	3.1859e-16	3.96326e-14
PF3D7_1401600	.	Plasmodium exported protein (PHISTb), unknown function	1.54465	11.2664	45.733	1.35521e-11	9.22172e-10
PF3D7_0522400	.	conserved Plasmodium protein, unknown function	1.53975	11.6684	76.795	1.8966e-18	3.93229e-16
PF3D7_1228600	MSP9	merozoite surface protein 9 (MSP9)	1.53611	12.3676	113.955	1.33331e-26	8.29318e-24
PF3D7_0501600	RAP2	rhoptry-associated protein 2 (RAP2)	1.53515	11.6532	75.5962	3.48028e-18	6.36687e-16
PF3D7_1128900	.	conserved Plasmodium protein, unknown function	1.52068	11.193	41.7391	1.04305e-10	6.12051e-09
PF3D7_0817600	.	conserved Plasmodium protein, unknown function	1.51612	11.4033	54.6951	1.40755e-13	1.21596e-11
PF3D7_1435600	.	conserved Plasmodium protein, unknown function	1.51538	11.2463	42.4392	7.29131e-11	4.36076e-09
PF3D7_0508500	RCC1	guanidine nucleotide exchange factor (RCC1)	1.49151	11.4543	57.3824	3.5881e-14	3.59967e-12
PF3D7_1406800	GAPM3	glideosome associated protein with multiple membrane spans 3 (GAPM3)	1.48756	11.2509	41.1221	1.43011e-10	8.08662e-09
PF3D7_0303200	HAD superfamily	HAD superfamily protein, putative	1.48176	11.4263	53.6667	2.37559e-13	1.99678e-11
PF3D7_1031200	MORN1	MORN repeat-containing protein 1 (MORN1)	1.47555	11.1464	39.6108	3.09971e-10	1.63392e-08
PF3D7_1356800	ARK3	serine/threonine protein kinase, putative (ARK3)	1.47519	11.4819	57.1816	3.97368e-14	3.86192e-12
PF3D7_0302500	CLAG3.1	cytoadherence linked asexual protein 3.1 (CLAG3.1)	1.46025	12.5939	75.7864	3.16069e-18	6.1436e-16
PF3D7_1018200	PPP8	serine/threonine protein phosphatase 8, putative (PPP8)	1.45778	11.7291	72.164	1.98035e-17	2.9328e-15
PF3D7_0302200	CLAG3.2	cytoadherence linked asexual protein 3.2 (CLAG3.2)	1.45132	12.2045	93.3781	4.32015e-22	1.34357e-19
PF3D7_0802600	ACbeta	adenylyl cyclase beta (ACbeta)	1.44603	11.3912	48.902	2.69078e-12	2.09208e-10
PF3D7_0607700	.	conserved Plasmodium protein, unknown function	1.43029	11.3395	43.9498	3.36903e-11	2.09554e-09
PF3D7_1410400	RAP1	rhoptry-associated protein 1 (RAP1)	1.42855	12.6542	68.4916	1.27422e-16	1.72297e-14
PF3D7_0817700	RON5	rhoptry neck protein 5 (RON5)	1.40373	11.7402	65.9257	4.68239e-16	5.60086e-14
PF3D7_0423500	GAPM2	glideosome associated protein with multiple membrane spans 2 (GAPM2)	1.4006	11.4201	47.4704	5.58406e-12	4.0387e-10
PF3D7_0604100	SIP2	transcription factor with AP2 domain(s) (SIP2)	1.39361	11.7776	68.2137	1.467e-16	1.90099e-14
PF3D7_0405900	ASP	apical sushi protein (ASP)	1.39202	11.3756	43.8383	3.56653e-11	2.17489e-09
PF3D7_0404700	DPAP3	dipeptidyl aminopeptidase 3 (DPAP3)	1.36089	11.3317	38.8339	4.61435e-10	2.3111e-08
PF3D7_1431400	.	conserved Plasmodium protein, unknown function	1.33739	11.2052	31.1161	2.43044e-08	9.44834e-07
PF3D7_1441300	serine/threonine kinase	serine/threonine protein kinase, putative	1.33027	11.3973	41.1933	1.37896e-10	7.94176e-09
PF3D7_1116000	RON4	rhoptry neck protein 4 (RON4)	1.32488	11.7857	61.5784	4.25463e-15	4.56272e-13
PF3D7_0932100	MAM3	protein MAM3, putative	1.32312	11.3409	37.0577	1.14687e-09	5.32354e-08
PF3D7_1455300	.	conserved Plasmodium protein, unknown function	1.30303	11.2914	32.8249	1.00847e-08	4.18177e-07
PF3D7_0929400	RhopH2	high molecular weight rhoptry protein 2 (RhopH2)	1.29738	12.8978	91.3256	1.21877e-21	3.15864e-19
PF3D7_0506900	ROM4	rhomboid protease ROM4 (ROM4)	1.29434	11.3903	38.0568	6.87132e-10	3.33903e-08
PF3D7_0611600	.	conserved Plasmodium protein, unknown function	1.29309	11.2779	31.6884	1.80997e-08	7.21667e-07
PF3D7_1035100	.	probable protein, unknown function	1.29134	11.3578	36.2766	1.71208e-09	7.71678e-08
PF3D7_1129300	.	conserved Plasmodium protein, unknown function	1.29117	11.1711	28.6423	8.70617e-08	3.1122e-06
PF3D7_1307600	DNA-directed RNA polymerase alpha chain	DNA-directed RNA polymerase alpha chain, putative	1.28688	11.1792	28.6587	8.63274e-08	3.1122e-06
PF3D7_1312800	.	conserved Plasmodium protein, unknown function	1.26693	11.2898	30.5899	3.18742e-08	1.19432e-06
PF3D7_1035300	GLURP	glutamate-rich protein (GLURP)	1.26002	11.4456	38.8607	4.55153e-10	2.3111e-08
PF3D7_1323700	GAPM1	glideosome associated protein with multiple membrane spans 1 (GAPM1)	1.24854	11.4229	37.4457	9.39939e-10	4.4291e-08
PF3D7_0501500	RAP3	rhoptry-associated protein 3 (RAP3)	1.22402	11.2625	27.423	1.63471e-07	5.40846e-06
PF3D7_0905900	SEC27	coatomer subunit beta, putative (SEC27)	1.20442	11.2036	25.005	5.7182e-07	1.64663e-05
PF3D7_0530900	formin 1	formin 1	1.20146	11.1824	24.564	7.18815e-07	2.05093e-05
PF3D7_0905400	RhopH3	high molecular weight rhoptry protein 3 (RhopH3)	1.19597	12.8489	44.5148	2.52446e-11	1.63564e-09
PF3D7_0613300	ROP14	rhoptry protein ROP14 (ROP14)	1.18349	11.2103	24.2619	8.40869e-07	2.31425e-05
PF3D7_0919900	regulator of chromosome condensation	regulator of chromosome condensation, putative	1.176	11.9542	53.6018	2.4554e-13	2.00955e-11
PF3D7_0704500	serine/threonine kinase	serine/threonine protein kinase, putative	1.17543	11.3087	27.3391	1.70723e-07	5.58894e-06
PF3D7_1113000	.	conserved Plasmodium protein, unknown function	1.17307	11.3204	27.7144	1.40613e-07	4.75334e-06
PF3D7_0405200	MAg-1	ag-1 blood stage membrane protein homologue (MAg-1)	1.16809	11.2454	24.0878	9.20418e-07	2.48913e-05
PF3D7_0802800	CNA	serine/threonine protein phosphatase 2B catalytic subunit A (CNA)	1.16659	11.2137	22.7656	1.83015e-06	4.41223e-05
PF3D7_0815800	VPS9	vacuolar protein sorting-associated protein 9, putative (VPS9)	1.16519	11.4297	32.2872	1.32988e-08	5.37132e-07
PF3D7_1432200	.	conserved Plasmodium protein, unknown function	1.16416	11.2232	23.5756	1.20099e-06	3.07657e-05
PF3D7_1235200	VP2	V-type K+-independent H+-translocating inorganic pyrophosphatase (VP2)	1.16269	11.1726	22.7244	1.86977e-06	4.47306e-05
PF3D7_1331100	DEAD box helicase	DEAD box helicase, putative	1.15417	11.137	24.5136	7.37857e-07	2.08612e-05
PF3D7_0606800	.	probable protein, unknown function	1.14977	11.2243	23.6904	1.13147e-06	2.93672e-05
PF3D7_1019100	.	conserved Plasmodium protein, unknown function	1.14797	11.2422	23.386	1.32537e-06	3.32411e-05
PF3D7_0515700	GAP40	glideosome-associated protein 40, putative (GAP40)	1.13922	11.7765	44.1152	3.09609e-11	1.96507e-09
PF3D7_0318500	.	conserved Plasmodium protein, unknown function	1.13773	11.3019	25.3224	4.85049e-07	1.42312e-05
PF3D7_0407800	.	conserved Plasmodium protein, unknown function	1.13592	11.4337	30.7023	3.00802e-08	1.15493e-06
PF3D7_1351700	IMC1f	inner membrane complex protein 1f, putative (IMC1f)	1.13201	11.2359	22.0903	2.60119e-06	5.99237e-05
PF3D7_1319200	.	conserved Plasmodium protein, unknown function	1.1311	11.1238	27.4473	1.61434e-07	5.3985e-06
PF3D7_1312600	BCKDHA	2-oxoisovalerate dehydrogenase subunit alpha, mitochondrial, putative (BCKDHA)	1.12618	11.1912	21.7206	3.1539e-06	6.81156e-05
PF3D7_1212800	iron-sulfur subunit of succinate dehydrogenase	iron-sulfur subunit of succinate dehydrogenase	1.11618	11.1548	21.5807	3.39248e-06	7.27628e-05
PF3D7_1135100	PPM8	protein phosphatase PPM8, putative (PPM8)	1.11617	11.1773	20.2233	6.89083e-06	0.000131475
PF3D7_1029900	.	conserved Plasmodium protein, unknown function	1.11558	11.4606	30.5963	3.17705e-08	1.19432e-06
PF3D7_1444100	.	conserved Plasmodium protein, unknown function	1.11474	11.2228	21.3612	3.80386e-06	8.04761e-05
PF3D7_1105300	.	conserved Plasmodium protein, unknown function	1.11448	11.1536	20.7368	5.26926e-06	0.000106993
PF3D7_1035900	M566	probable protein, unknown function (M566)	1.1121	11.3564	26.1447	3.16766e-07	9.69345e-06
PF3D7_1227700	.	conserved Plasmodium protein, unknown function	1.10976	11.1766	20.2519	6.78846e-06	0.000130322
PF3D7_0214900	RON6	rhoptry neck protein 6 (RON6)	1.10498	11.2939	23.5099	1.2427e-06	3.14212e-05
PF3D7_1344300	.	conserved protein, unknown function	1.10004	11.4259	28.4467	9.6315e-08	3.38928e-06
PF3D7_0321100	.	conserved Plasmodium protein, unknown function	1.09971	11.1481	20.5822	5.71234e-06	0.000111732
PF3D7_1107800	ApiAP2	transcription factor with AP2 domain(s) (ApiAP2)	1.09757	11.5038	31.3562	2.14768e-08	8.4548e-07
PF3D7_0423300	.	conserved Plasmodium protein, unknown function	1.09744	11.1581	20.5159	5.91374e-06	0.000114948
PF3D7_0810900	NA	NA	1.08957	11.1411	20.9132	4.80564e-06	9.89771e-05
PF3D7_1227600	cyclin related	cyclin related protein, putative	1.08644	11.384	26.2387	3.01711e-07	9.47798e-06
PF3D7_1361800	.	conserved Plasmodium protein, unknown function	1.07683	11.8074	40.2216	2.26726e-10	1.21572e-08
PF3D7_0403900	SET8	SET domain protein, putative (SET8)	1.07663	11.1706	19.1066	1.23615e-05	0.000223858
PF3D7_0914400	.	conserved Plasmodium protein, unknown function	1.07035	11.1532	19.5564	9.76751e-06	0.000180815
PF3D7_0613800	ApiAP2	transcription factor with AP2 domain(s) (ApiAP2)	1.06931	12.5897	56.1991	6.54916e-14	5.99055e-12
PF3D7_1138000	.	conserved Plasmodium protein, unknown function	1.06804	11.2681	20.9678	4.67063e-06	9.68378e-05
PF3D7_1303500	NHE	sodium/hydrogen exchanger, Na+, H+ antiporter (NHE)	1.06765	11.3505	23.8575	1.03735e-06	2.73404e-05
PF3D7_1313600	.	conserved Plasmodium protein, unknown function	1.06717	11.1572	19.1295	1.22143e-05	0.000223449
PF3D7_0314000	P23	co-chaperone p23 (P23)	1.06616	11.1682	18.3956	1.79471e-05	0.000310087
PF3D7_1003400	.	conserved Plasmodium protein, unknown function	1.06556	11.1748	19.2357	1.15535e-05	0.000212612
PF3D7_0932200	PFN	profilin, putative (PFN)	1.0635	11.4191	26.1377	3.1792e-07	9.69345e-06
PF3D7_0916000	sugar transporter	sugar transporter, putative	1.0583	11.2112	19.1037	1.23806e-05	0.000223858
PF3D7_1423300	PP7	serine/threonine protein phosphatase 7 (PP7)	1.05523	11.2578	20.1127	7.30096e-06	0.000138451
PF3D7_0717200	.	conserved Plasmodium protein, unknown function	1.054	11.311	21.7874	3.04595e-06	6.66923e-05
PF3D7_1335100	MSP7	merozoite surface protein 7 (MSP7)	1.05384	11.817	38.8943	4.47375e-10	2.3111e-08
PF3D7_0911900	ICP	falstatin (ICP)	1.05275	11.2368	19.6929	9.09394e-06	0.000170374
PF3D7_1416200	MCA3	metacaspase-like protein (MCA3)	1.05258	11.2388	19.5966	9.56417e-06	0.000178111
PF3D7_0709700	lysophospholipase	lysophospholipase, putative	1.04857	11.1972	18.653	1.56799e-05	0.000277071
PF3D7_1035700	DBLMSP	duffy binding-like merozoite surface protein (DBLMSP)	1.04428	11.4006	24.4183	7.75288e-07	2.15281e-05
PF3D7_0624000	HK	hexokinase (HK)	1.04317	11.3282	21.8927	2.88325e-06	6.49775e-05
PF3D7_1133300	LEM3/CDC50 family	LEM3/CDC50 family protein, putative	1.04013	11.1545	18.0354	2.1683e-05	0.00036412
PF3D7_0203100	kinase	protein kinase, putative	1.03925	11.1614	17.4062	3.01837e-05	0.00046242
PF3D7_0614100	.	conserved Plasmodium protein, unknown function	1.03697	11.1558	18.0406	2.1624e-05	0.00036412
PF3D7_1132800	AQP	aquaglyceroporin (AQP)	1.02295	11.4825	26.1982	3.08116e-07	9.5824e-06
PF3D7_0723300	.	conserved Plasmodium protein, unknown function	1.02255	11.1932	16.9801	3.77739e-05	0.000548958
PF3D7_1037500	DYN2	dynamin-like protein (DYN2)	1.02054	11.1278	20.4651	6.07281e-06	0.000117307
PF3D7_1466100	PPKL	protein phosphatase containing kelch-like domains (PPKL)	1.0141	11.1928	17.3382	3.12839e-05	0.000471418
PF3D7_1147200	tubulin--tyrosine ligase	tubulin--tyrosine ligase, putative	1.00856	11.143	17.6346	2.6767e-05	0.0004269
PF3D7_1140400	.	conserved Plasmodium protein, unknown function	1.0081	11.2307	17.4155	3.00364e-05	0.00046242
PF3D7_0603800	CEP76	centrosomal protein CEP76, putative (CEP76)	1.00628	11.4912	25.8759	3.64091e-07	1.09934e-05
PF3D7_0216600	MtN3-like	MtN3-like protein	1.00585	11.1905	16.8842	3.97312e-05	0.000574716
PF3D7_1440400	.	conserved Plasmodium protein, unknown function	1.00406	11.1756	16.7043	4.36815e-05	0.000613571
PF3D7_1218300	AP2-MU	AP-2 complex subunit mu, putative (AP2-MU)	1.00345	11.1345	18.3311	1.85647e-05	0.000318985
PF3D7_1453700	P23	co-chaperone p23 (P23)	-1.00141	11.7726	24.1595	8.86777e-07	2.41919e-05
PF3D7_1127100	dUTPase	deoxyuridine 5'-triphosphate nucleotidohydrolase (dUTPase)	-1.01565	11.2099	15.5359	8.09517e-05	0.00104465
PF3D7_0603200	mitochondrial chaperone BCS1	mitochondrial chaperone BCS1, putative	-1.02557	11.1856	17.2486	3.27942e-05	0.00048799
PF3D7_0618300	60S ribosomal L27a	60S ribosomal protein L27a, putative	-1.02689	11.6973	23.6875	1.13314e-06	2.93672e-05
PF3D7_0312800	60S ribosomal L26	60S ribosomal protein L26, putative	-1.0281	11.3901	17.369	3.07812e-05	0.000469262
PF3D7_0500800	MESA	mature parasite-infected erythrocyte surface antigen (MESA)	-1.02872	11.9392	28.4331	9.69921e-08	3.38928e-06
PF3D7_1357200	glutamate--tRNA ligase	glutamate--tRNA ligase	-1.03317	11.1865	17.1426	3.46753e-05	0.00051109
PF3D7_0504000	ATPase3	cation transporting P-ATPase (ATPase3)	-1.03396	11.5314	20.7562	5.21617e-06	0.000106726
PF3D7_0720600	.	conserved Plasmodium protein, unknown function	-1.03704	11.2143	16.3091	5.38056e-05	0.000733927
PF3D7_1404100	cytochrome c	cytochrome c, putative	-1.03966	11.1872	17.4127	3.00804e-05	0.00046242
PF3D7_1347500	ALBA4	DNA/RNA-binding protein Alba 4 (ALBA4)	-1.04045	11.6433	23.2291	1.43805e-06	3.57786e-05
PF3D7_0306900	40S ribosomal S23	40S ribosomal protein S23, putative	-1.04202	11.768	25.8194	3.74905e-07	1.12111e-05
PF3D7_1022400	SRSF4	serine/arginine-rich splicing factor 4 (SRSF4)	-1.0421	11.5775	21.9285	2.83004e-06	6.4244e-05
PF3D7_0215400	.	conserved Plasmodium protein, unknown function	-1.0436	11.2605	15.75	7.22895e-05	0.000940671
PF3D7_1309100	60S ribosomal L24	60S ribosomal protein L24, putative	-1.05322	11.9083	29.1027	6.86428e-08	2.51152e-06
PF3D7_1460700	RPL27	60S ribosomal protein L27 (RPL27)	-1.05342	11.5061	20.7069	5.35216e-06	0.000107389
PF3D7_0815600	EIF3G	eukaryotic translation initiation factor 3 subunit G, putative (EIF3G)	-1.05571	11.2529	16.1644	5.80746e-05	0.000781871
PF3D7_0711000	Cdc48	AAA family ATPase, CDC48 subfamily (Cdc48)	-1.07366	11.2868	16.8365	4.07413e-05	0.000581218
PF3D7_0506300	.	conserved Plasmodium protein, unknown function	-1.07429	11.1726	21.0291	4.52362e-06	9.44192e-05
PF3D7_1357900	pyrroline-5-carboxylate reductase	pyrroline-5-carboxylate reductase	-1.09155	11.1632	25.6918	4.00523e-07	1.18631e-05
PF3D7_0923900	RNA-binding	RNA-binding protein, putative	-1.10227	11.2978	17.8738	2.36045e-05	0.000390478
PF3D7_0507100	RPL4	60S ribosomal protein L4 (RPL4)	-1.10308	12.1461	35.9643	2.00969e-09	8.80303e-08
PF3D7_0532100	ETRAMP5	early transcribed membrane protein 5 (ETRAMP5)	-1.10395	12.9165	46.3522	9.8795e-12	6.98301e-10
PF3D7_1324900	LDH	L-lactate dehydrogenase (LDH)	-1.10465	11.8212	29.8449	4.68029e-08	1.73282e-06
PF3D7_0113000	GARP	glutamic acid-rich protein (GARP)	-1.11514	11.3346	18.98	1.32094e-05	0.0002361
PF3D7_1211400	PfJ4	heat shock protein DNAJ homologue Pfj4 (PfJ4)	-1.12238	11.2228	18.4164	1.77524e-05	0.000309201
PF3D7_0702400	SEMP1	small exported membrane protein 1 (SEMP1)	-1.13205	11.2265	19.0074	1.3021e-05	0.000234078
PF3D7_1229400	MIF	macrophage migration inhibitory factor (MIF)	-1.1432	11.3874	21.0549	4.46321e-06	9.37877e-05
PF3D7_1439800	vesicle-associated membrane	vesicle-associated membrane protein, putative	-1.15761	11.4071	21.9807	2.75402e-06	6.2978e-05
PF3D7_1402500	ubiquitin-40S ribosomal S27a	ubiquitin-40S ribosomal protein S27a, putative	-1.17203	11.3788	21.8056	3.01725e-06	6.66923e-05
PF3D7_1439900	TIM	triosephosphate isomerase (TIM)	-1.17986	11.4441	23.8684	1.03152e-06	2.73404e-05
PF3D7_0213100	SIS1	protein SIS1 (SIS1)	-1.18006	11.2334	20.5966	5.66974e-06	0.000111601
PF3D7_1103100	RPP1	60S acidic ribosomal protein P1, putative (RPP1)	-1.18434	11.9212	36.1893	1.79049e-09	7.9549e-08
PF3D7_1414000	RPN13	26S proteasome regulatory subunit RPN13, putative (RPN13)	-1.19371	11.3391	21.7844	3.05064e-06	6.66923e-05
PF3D7_1233300	pentatricopeptide repeat	pentatricopeptide repeat protein, putative	-1.19537	11.278	20.6671	5.4646e-06	0.000108248
PF3D7_1332900	isoleucine--tRNA ligase	isoleucine--tRNA ligase, putative	-1.19696	11.3427	21.7745	3.06656e-06	6.66923e-05
PF3D7_0708400	HSP90	heat shock protein 90 (HSP90)	-1.19729	13.0265	55.0778	1.15849e-13	1.0294e-11
PF3D7_1008900	AK1	adenylate kinase (AK1)	-1.19814	11.2786	20.7264	5.29802e-06	0.000106993
PF3D7_1012400	HGPRT	hypoxanthine-guanine phosphoribosyltransferase (HGPRT)	-1.20999	11.9323	37.8099	7.79837e-10	3.73122e-08
PF3D7_1134000	HSP70-3	heat shock protein 70 (HSP70-3)	-1.21054	11.4267	24.4281	7.7135e-07	2.15281e-05
PF3D7_0501000	.	Plasmodium exported protein, unknown function	-1.21506	11.208	22.9426	1.66909e-06	4.08729e-05
PF3D7_1447800	calponin homology domain-containing	calponin homology domain-containing protein, putative	-1.22135	11.2012	23.9073	1.0109e-06	2.71025e-05
PF3D7_1006800	RNA-binding	RNA-binding protein, putative	-1.22351	11.4416	25.2432	5.05365e-07	1.46887e-05
PF3D7_1201000	.	Plasmodium exported protein (PHISTb), unknown function	-1.2338	11.2395	22.1288	2.5496e-06	5.91735e-05
PF3D7_1149000	Pf332	antigen 332, DBL-like protein (Pf332)	-1.23695	12.3775	48.4939	3.31325e-12	2.51322e-10
PF3D7_1447000	40S ribosomal S5	40S ribosomal protein S5	-1.26386	11.6496	32.8764	9.82063e-09	4.12732e-07
PF3D7_0813300	.	conserved Plasmodium protein, unknown function	-1.27297	11.2366	23.5662	1.20688e-06	3.07657e-05
PF3D7_1330800	.	conserved Plasmodium protein, unknown function	-1.27314	11.4171	26.4417	2.71606e-07	8.61933e-06
PF3D7_1121600	EXP1	exported protein 1 (EXP1)	-1.27724	11.6632	34.0661	5.32702e-09	2.30098e-07
PF3D7_0322900	40S ribosomal S3A	40S ribosomal protein S3A, putative	-1.28548	11.8913	40.8919	1.60888e-10	8.77825e-09
PF3D7_1229500	CCT3	T-complex protein 1 subunit gamma (CCT3)	-1.32005	11.3824	27.2261	1.81002e-07	5.86372e-06
PF3D7_0818900	HSP70	heat shock protein 70 (HSP70)	-1.47573	13.6911	91.1525	1.33013e-21	3.18208e-19
PF3D7_0626800	PyrK	pyruvate kinase (PyrK)	-1.48787	11.7009	45.7203	1.36398e-11	9.22172e-10
PF3D7_1015900	ENO	enolase (ENO)	-1.52439	12.5315	73.3644	1.07791e-17	1.67615e-15
PF3D7_0518500	DDX23	ATP-dependent RNA helicase DDX23, putative (DDX23)	-1.64116	11.4013	40.9355	1.57337e-10	8.73784e-09

## Sheet: 40-44hpi
Gene	Gene_name	Gene_description	logFC	logCPM	LR	PValue	FDR
PF3D7_0508100	SET9	SET domain protein, putative (SET9)	2.09767	11.6497	59.1448	1.46483e-14	4.55563e-11
PF3D7_1252100	RON3	rhoptry neck protein 3 (RON3)	2.06181	11.5953	53.5912	2.46866e-13	2.55918e-10
PF3D7_1014900	.	conserved Plasmodium protein, unknown function	2.0532	11.4541	42.1463	8.46923e-11	4.38989e-08
PF3D7_1247500	serine/threonine kinase	serine/threonine protein kinase, putative	2.0234	11.3453	37.291	1.01751e-09	3.95557e-07
PF3D7_0302200	CLAG3.2	cytoadherence linked asexual protein 3.2 (CLAG3.2)	1.95911	11.6354	50.634	1.11299e-12	8.65352e-10
PF3D7_0707300	RAMA	rhoptry-associated membrane antigen (RAMA)	1.89532	11.6225	46.4667	9.31885e-12	5.79632e-09
PF3D7_0302500	CLAG3.1	cytoadherence linked asexual protein 3.1 (CLAG3.1)	1.89161	11.8072	57.3358	3.67413e-14	5.71328e-11
PF3D7_1362800	.	conserved Plasmodium protein, unknown function	1.89152	11.4643	35.735	2.26064e-09	7.81178e-07
PF3D7_1025900	.	conserved Plasmodium protein, unknown function	1.88415	11.3825	31.6682	1.82894e-08	5.68799e-06
PF3D7_1116000	RON4	rhoptry neck protein 4 (RON4)	1.72506	11.4214	27.5509	1.53015e-07	4.32615e-05
PF3D7_0802100	ApiAP2	transcription factor with AP2 domain(s) (ApiAP2)	1.64667	11.4217	24.3896	7.8692e-07	0.000188255
PF3D7_0905400	RhopH3	high molecular weight rhoptry protein 3 (RhopH3)	1.58558	11.8141	39.3889	3.47258e-10	1.54282e-07
PF3D7_0409100	PRPF31	U4/U6 small nuclear ribonucleoprotein PRP31, putative (PRPF31)	1.57526	11.3174	22.5161	2.08389e-06	0.000462921
PF3D7_0717200	.	conserved Plasmodium protein, unknown function	1.57011	11.3342	21.34	3.84625e-06	0.000747616
PF3D7_0817700	RON5	rhoptry neck protein 5 (RON5)	1.52007	11.3279	19.8732	8.27525e-06	0.0012868
PF3D7_1455600	ferlin	ferlin, putative	1.46392	11.2991	19.9675	7.87698e-06	0.0012868
PF3D7_1364000	.	conserved Plasmodium protein, unknown function	1.4553	11.3034	18.4918	1.70633e-05	0.00252699
PF3D7_1145700	bicoid-interacting BIN3	bicoid-interacting protein BIN3, putative	1.43831	11.2943	20.0095	7.70596e-06	0.0012868
PF3D7_1306000	.	conserved Plasmodium protein, unknown function	1.42007	11.354	16.8022	4.14853e-05	0.00460783
PF3D7_0618500	MDH	malate dehydrogenase (MDH)	1.40277	11.4544	18.1923	1.99688e-05	0.00282287
PF3D7_0321500	peptidase	peptidase, putative	1.38667	11.443	17.6838	2.60845e-05	0.00352708
PF3D7_0220800	CLAG2	cytoadherence linked asexual protein 2 (CLAG2)	1.37237	11.3018	17.108	3.53139e-05	0.0043366
PF3D7_0303200	HAD superfamily	HAD superfamily protein, putative	1.36967	11.414	16.4518	4.99027e-05	0.00530926
PF3D7_0311100	pre-mRNA splicing factor	pre-mRNA splicing factor, putative	1.36475	11.4291	17.058	3.62545e-05	0.0043366
PF3D7_1033900	ubiquitin-conjugating enzyme	ubiquitin-conjugating enzyme, putative	1.36082	11.3309	15.1284	0.000100441	0.00816991
PF3D7_0709700	lysophospholipase	lysophospholipase, putative	1.35322	11.3363	15.07	0.000103598	0.00816991
PF3D7_0935800	CLAG9	cytoadherence linked asexual protein 9 (CLAG9)	1.33626	11.5607	19.9445	7.97221e-06	0.0012868
PF3D7_0806500	DnaJ	DnaJ protein, putative	1.32319	11.3774	15.6441	7.64501e-05	0.00699293
PF3D7_1350500	.	conserved Plasmodium protein, unknown function	1.31294	11.3141	14.7823	0.000120661	0.00915255
PF3D7_1029900	.	conserved Plasmodium protein, unknown function	1.29507	11.5223	17.3509	3.10757e-05	0.00402689
PF3D7_1410400	RAP1	rhoptry-associated protein 1 (RAP1)	1.28986	11.7778	24.5628	7.19283e-07	0.000186414
PF3D7_1432200	.	conserved Plasmodium protein, unknown function	1.28799	11.3092	15.3041	9.15181e-05	0.00790615
PF3D7_0717500	CDPK4	calcium-dependent protein kinase 4 (CDPK4)	1.26051	11.3118	13.767	0.000206935	0.0146265
PF3D7_0929200	RNA-binding	RNA-binding protein, putative	1.25878	11.3927	13.6006	0.000226116	0.0149622
PF3D7_0616600	.	conserved Plasmodium protein, unknown function	1.24613	11.3607	12.1735	0.000484738	0.0279173
PF3D7_0211900	.	conserved Plasmodium protein, unknown function	1.2346	11.3496	12.5216	0.000402277	0.0240592
PF3D7_0214900	RON6	rhoptry neck protein 6 (RON6)	1.21846	11.3014	13.2777	0.000268575	0.0174014
PF3D7_1438100	SEC62	secretory complex protein 62 (SEC62)	1.21096	11.3923	12.5279	0.000400931	0.0240592
PF3D7_1411000	NA	NA	1.2092	11.3138	11.8735	0.000569395	0.0305313
PF3D7_0932200	PFN	profilin, putative (PFN)	1.18656	11.5566	15.0432	0.000105079	0.00816991
PF3D7_0604100	SIP2	transcription factor with AP2 domain(s) (SIP2)	1.18381	11.5691	15.4804	8.33657e-05	0.00740763
PF3D7_1028200	zinc finger	zinc finger, C3HC4 type, putative	1.18369	11.2802	16.8107	4.12993e-05	0.00460783
PF3D7_0727900	.	conserved Plasmodium protein, unknown function	1.17909	11.3488	11.0291	0.000896914	0.0429139
PF3D7_0809200	pfa55-14	asparagine-rich antigen Pfa55-14 (pfa55-14)	1.17779	11.3092	11.9999	0.000532028	0.0290282
PF3D7_0219700	GEXP20	Plasmodium exported protein (PHISTc), unknown function (GEXP20)	1.1689	11.3085	12.0368	0.000521602	0.0289675
PF3D7_1466200	.	conserved Plasmodium protein, unknown function	1.16472	11.3691	11.1506	0.000840064	0.0408219
PF3D7_0818000	.	conserved protein, unknown function	1.16412	11.3234	11.3033	0.000773682	0.0388089
PF3D7_1322500	DHHC5	palmitoyltransferase, putative (DHHC5)	1.15954	11.2898	13.6073	0.000225303	0.0149622
PF3D7_0926600	.	conserved Plasmodium membrane protein, unknown function	1.1565	11.2967	12.104	0.000503135	0.02845
PF3D7_1423600	calcium-dependent kinase	calcium-dependent protein kinase, putative	1.13879	11.3095	10.8284	0.000999535	0.0450515
PF3D7_1020000	large subunit rRNA processing RRM	large subunit rRNA processing RRM protein, putative	1.13263	11.4065	10.9373	0.000942451	0.0437466
PF3D7_0605600	nucleoside diphosphate kinase	nucleoside diphosphate kinase, putative	1.13093	11.3033	11.3485	0.000755075	0.0384964
PF3D7_0204100	.	conserved Plasmodium protein, unknown function	1.12385	11.5662	13.6187	0.000223948	0.0149622
PF3D7_0508900	.	conserved Plasmodium protein, unknown function	1.0951	11.698	16.028	6.24126e-05	0.00625938
PF3D7_0321300	.	conserved Plasmodium protein, unknown function	1.08529	11.2911	11.7758	0.000600063	0.0316305
PF3D7_1228600	MSP9	merozoite surface protein 9 (MSP9)	1.07901	11.7201	15.8714	6.77953e-05	0.00638919
PF3D7_0929400	RhopH2	high molecular weight rhoptry protein 2 (RhopH2)	1.07158	12.0697	21.4325	3.66499e-06	0.000747616
PF3D7_1335100	MSP7	merozoite surface protein 7 (MSP7)	1.05545	11.5044	10.8653	0.000979851	0.0448138
PF3D7_0721600	40S ribosomal S5	40S ribosomal protein S5, putative	-1.06526	11.7638	11.2185	0.000809868	0.0399792
PF3D7_0908900	.	conserved Plasmodium protein, unknown function	-1.09169	11.3284	12.277	0.000458583	0.0269093
PF3D7_1425900	.	conserved Plasmodium protein, unknown function	-1.14617	11.3353	12.9692	0.000316653	0.0196958
PF3D7_1316900	.	conserved Plasmodium protein, unknown function	-1.19065	11.3623	10.9378	0.000942212	0.0437466

## Sheet: 44-48hpi
Gene	Gene_name	Gene_description	logFC	logCPM	LR	PValue	FDR
PF3D7_1145200	serine/threonine kinase	serine/threonine protein kinase, putative	1.62974	12.5411	92.549	6.56794e-22	2.04263e-18
PF3D7_1135100	PPM8	protein phosphatase PPM8, putative (PPM8)	1.61504	11.0541	25.726	3.93484e-07	0.000100045
PF3D7_1009700	tubulin--tyrosine ligase	tubulin--tyrosine ligase, putative	1.50762	11.1406	25.4655	4.50362e-07	0.000100045
PF3D7_1444100	.	conserved Plasmodium protein, unknown function	1.5076	11.1084	23.4774	1.26392e-06	0.000245674
PF3D7_1435600	.	conserved Plasmodium protein, unknown function	1.49763	11.2075	27.8298	1.32467e-07	4.11972e-05
PF3D7_1140400	.	conserved Plasmodium protein, unknown function	1.41877	11.1382	21.8495	2.949e-06	0.00045857
PF3D7_0220800	CLAG2	cytoadherence linked asexual protein 2 (CLAG2)	1.39103	11.5047	35.038	3.23341e-09	1.67598e-06
PF3D7_1014900	.	conserved Plasmodium protein, unknown function	1.3617	11.7772	42.6059	6.69556e-11	6.94106e-08
PF3D7_0613300	ROP14	rhoptry protein ROP14 (ROP14)	1.36117	11.1242	19.8831	8.23228e-06	0.000948236
PF3D7_0306500	.	conserved Plasmodium protein, unknown function	1.35236	11.006	17.1499	3.45431e-05	0.00262022
PF3D7_1129300	.	conserved Plasmodium protein, unknown function	1.33093	11.0701	17.4928	2.88395e-05	0.00236029
PF3D7_1025900	.	conserved Plasmodium protein, unknown function	1.31201	11.3098	24.7222	6.62154e-07	0.000137287
PF3D7_1401600	.	Plasmodium exported protein (PHISTb), unknown function	1.27651	11.2371	21.015	4.55705e-06	0.000602914
PF3D7_1331100	DEAD box helicase	DEAD box helicase, putative	1.26877	11.0016	15.8124	6.99443e-05	0.00462823
PF3D7_1319200	.	conserved Plasmodium protein, unknown function	1.25912	11.0058	15.2894	9.22312e-05	0.0056243
PF3D7_1406800	GAPM3	glideosome associated protein with multiple membrane spans 3 (GAPM3)	1.25601	11.1932	18.2522	1.93499e-05	0.00182358
PF3D7_0508100	SET9	SET domain protein, putative (SET9)	1.24947	11.8161	36.4069	1.60137e-09	9.96054e-07
PF3D7_0511600	ARNP	apical rhoptry neck protein (ARNP)	1.22936	10.9935	14.5227	0.000138483	0.00742555
PF3D7_1350400	ubiquitin-activating enzyme E1	ubiquitin-activating enzyme E1, putative	1.22837	11.0042	14.1478	0.000168994	0.00796318
PF3D7_0717400	queuine tRNA-ribosyltransferase	queuine tRNA-ribosyltransferase, putative	1.22091	10.994	14.9461	0.000110624	0.00623093
PF3D7_0704500	serine/threonine kinase	serine/threonine protein kinase, putative	1.21612	11.2358	18.6755	1.54958e-05	0.00155458
PF3D7_0423300	.	conserved Plasmodium protein, unknown function	1.20611	11.0505	13.8951	0.000193299	0.00871248
PF3D7_0318500	.	conserved Plasmodium protein, unknown function	1.2024	11.2176	18.1011	2.09485e-05	0.00186142
PF3D7_0802800	CNA	serine/threonine protein phosphatase 2B catalytic subunit A (CNA)	1.19231	11.1266	14.3717	0.000150041	0.00777713
PF3D7_1233200	NA	NA	1.19185	11.0415	12.9906	0.000313055	0.0118732
PF3D7_1247500	serine/threonine kinase	serine/threonine protein kinase, putative	1.18935	11.257	18.2579	1.92926e-05	0.00182358
PF3D7_1356600	regulator of chromosome condensation	regulator of chromosome condensation, putative	1.18914	11.0093	13.9912	0.000183668	0.00840011
PF3D7_1128900	.	conserved Plasmodium protein, unknown function	1.18471	11.0945	14.3009	0.000155789	0.00790213
PF3D7_0303200	HAD superfamily	HAD superfamily protein, putative	1.18329	11.4144	21.9122	2.8541e-06	0.00045857
PF3D7_1222600	AP2-G	transcription factor with AP2 domain(s) (AP2-G)	1.17146	11.129	14.2202	0.000162616	0.00790213
PF3D7_0405900	ASP	apical sushi protein (ASP)	1.16142	11.3644	20.2833	6.6782e-06	0.000830768
PF3D7_0611600	.	conserved Plasmodium protein, unknown function	1.1613	11.1935	15.6848	7.48247e-05	0.00484802
PF3D7_1432200	.	conserved Plasmodium protein, unknown function	1.13725	11.1316	13.5257	0.000235316	0.00975777
PF3D7_0831600	CLAG8	cytoadherence linked asexual protein 8 (CLAG8)	1.13229	11.6371	25.5005	4.42267e-07	0.000100045
PF3D7_1117900	.	conserved Plasmodium protein, unknown function	1.13104	11.095	12.4901	0.00040911	0.0146245
PF3D7_1436200	.	conserved Plasmodium protein, unknown function	1.12414	11.3852	19.4838	1.01455e-05	0.00105175
PF3D7_1312600	BCKDHA	2-oxoisovalerate dehydrogenase subunit alpha, mitochondrial, putative (BCKDHA)	1.12162	11.1081	12.4933	0.000408422	0.0146245
PF3D7_0302100	SRPK1	serine/threonine protein kinase (SRPK1)	1.10979	11.0328	11.4185	0.000727166	0.023418
PF3D7_0628100	ubiquitin-transferase	HECT-domain (ubiquitin-transferase), putative	1.10499	13.0624	46.6376	8.54037e-12	1.32803e-08
PF3D7_1009200	small subunit rRNA synthesis-associated	small subunit rRNA synthesis-associated protein, putative	1.09258	10.9659	14.3828	0.000149161	0.00777713
PF3D7_1451300	NSE2	E3 SUMO-protein ligase NSE2, putative (NSE2)	1.06923	10.9927	10.3879	0.0012684	0.0331491
PF3D7_1321100	.	conserved Plasmodium protein, unknown function	1.0674	11.5573	21.0402	4.49754e-06	0.000602914
PF3D7_0707300	RAMA	rhoptry-associated membrane antigen (RAMA)	1.05818	12.8138	39.7998	2.8137e-10	2.18765e-07
PF3D7_0624000	HK	hexokinase (HK)	1.05614	11.2529	14.2587	0.000159319	0.00790213
PF3D7_0501600	RAP2	rhoptry-associated protein 2 (RAP2)	1.05029	11.8337	25.554	4.30168e-07	0.000100045
PF3D7_0802100	ApiAP2	transcription factor with AP2 domain(s) (ApiAP2)	1.04974	11.5955	20.9752	4.65271e-06	0.000602914
PF3D7_0409800	zinc finger	zinc finger protein, putative	1.04631	11.0204	10.1041	0.00147941	0.0364174
PF3D7_1235200	VP2	V-type K+-independent H+-translocating inorganic pyrophosphatase (VP2)	1.03665	11.0674	9.88922	0.0016625	0.0397133
PF3D7_1452000	RON2	rhoptry neck protein 2 (RON2)	1.01335	12.1621	28.6288	8.76666e-08	3.02937e-05
PF3D7_1105300	.	conserved Plasmodium protein, unknown function	1.01305	11.0444	9.19375	0.00242843	0.0465963
PF3D7_1019100	.	conserved Plasmodium protein, unknown function	1.00897	11.1937	11.5072	0.000693284	0.023184
PF3D7_0703600	.	conserved Plasmodium protein, unknown function	1.00229	11.099	9.76254	0.00178104	0.0404368
PF3D7_0507100	RPL4	60S ribosomal protein L4 (RPL4)	-1.00112	11.7136	14.9195	0.000112197	0.00623093
PF3D7_1220900	HP1	heterochromatin protein 1 (HP1)	-1.00782	11.2282	9.05705	0.00261684	0.0485685
PF3D7_0813900	40S ribosomal S16	40S ribosomal protein S16, putative	-1.01047	11.4039	11.2176	0.000810231	0.0254527
PF3D7_0801800	mannose-6-phosphate isomerase	mannose-6-phosphate isomerase, putative	-1.01627	11.3488	10.6606	0.0010944	0.0302849
PF3D7_1408600	40S ribosomal S8e	40S ribosomal protein S8e, putative	-1.02083	11.3608	10.8285	0.00099951	0.0290512
PF3D7_1251800	.	conserved Plasmodium protein, unknown function	-1.02654	11.0247	9.63928	0.0019046	0.0414216
PF3D7_0528100	AP-1 complex subunit beta	AP-1 complex subunit beta, putative	-1.02982	11.2319	9.50228	0.00205217	0.0425484
PF3D7_1434000	CAF16	CCR4-associated factor 16, putative (CAF16)	-1.04889	11.0409	9.18341	0.00244219	0.0465963
PF3D7_1370800	unspecified product	unspecified product	-1.04932	13.4208	16.6615	4.46775e-05	0.00330826
PF3D7_1468900	.	conserved Plasmodium protein, unknown function	-1.04932	11.0262	9.74815	0.00179503	0.0404368
PF3D7_1149100	NA	NA	-1.0516	11.5488	13.8395	0.000199108	0.00884611
PF3D7_1468700	eIF4A	eukaryotic initiation factor 4A (eIF4A)	-1.05353	11.7194	16.3097	5.3787e-05	0.00371728
PF3D7_0322300	DGAT	diacylglycerol O-acyltransferase (DGAT)	-1.05398	11.2248	9.87784	0.00167281	0.0397133
PF3D7_0320000	I2	protein phosphatase inhibitor 2 (I2)	-1.06213	11.1642	9.34981	0.00223008	0.0444587
PF3D7_1302800	40S ribosomal S7	40S ribosomal protein S7, putative	-1.06381	11.245	10.1771	0.00142196	0.0353783
PF3D7_1017500	.	conserved Plasmodium protein, unknown function	-1.06675	11.0954	9.02028	0.00267001	0.0491345
PF3D7_1417800	MCM2	DNA replication licensing factor MCM2 (MCM2)	-1.06742	11.3126	11.1478	0.000841334	0.0259064
PF3D7_1368200	ABCE1	ABC transporter E family member 1, putative (ABCE1)	-1.08464	11.1032	9.0853	0.00257672	0.0485673
PF3D7_0212400	.	conserved Plasmodium membrane protein, unknown function	-1.08509	11.1605	9.52749	0.00202417	0.0422494
PF3D7_1356400	phosphatase 2A regulatory subunit-related	phosphatase 2A regulatory subunit-related protein, putative	-1.08734	11.044	9.75405	0.00178928	0.0404368
PF3D7_1454400	APP	aminopeptidase P (APP)	-1.08744	11.1638	9.64547	0.0018982	0.0414216
PF3D7_0918600	RECQ1	ATP-dependent DNA helicase Q1 (RECQ1)	-1.10083	11.0309	11.005	0.000908676	0.0269453
PF3D7_0730300	AP2-L	transcription factor with AP2 domain(s) (AP2-L)	-1.1051	11.1115	9.52909	0.00202241	0.0422494
PF3D7_1415400	.	conserved Plasmodium protein, unknown function	-1.10567	11.1129	9.52914	0.00202234	0.0422494
PF3D7_0307200	60S ribosomal L7	60S ribosomal protein L7, putative	-1.10847	11.2266	10.7713	0.00103086	0.0291453
PF3D7_0501300	SBP1	skeleton-binding protein 1 (SBP1)	-1.1103	11.0829	9.59917	0.00194665	0.0420422
PF3D7_1324900	LDH	L-lactate dehydrogenase (LDH)	-1.11855	11.4961	14.8213	0.000118194	0.00644883
PF3D7_1317800	RPS19	40S ribosomal protein S19 (RPS19)	-1.12834	11.385	13.3459	0.000258991	0.0105577
PF3D7_1104000	phenylalanine--tRNA ligase beta subunit	phenylalanine--tRNA ligase beta subunit	-1.14049	11.1192	10.24	0.00137425	0.0347473
PF3D7_1135400	.	conserved Plasmodium protein, unknown function	-1.15035	11.1376	10.4254	0.00124297	0.0330396
PF3D7_1367700	AlaRS	alanine--tRNA ligase (AlaRS)	-1.15576	11.1251	10.4591	0.00122049	0.0327217
PF3D7_1342600	MyoA	myosin A (MyoA)	-1.1621	11.4548	15.2088	9.62554e-05	0.00564943
PF3D7_0806300	ferlin	ferlin, putative	-1.16645	11.1452	10.704	0.00106903	0.029952
PF3D7_0915400	PFK9	6-phosphofructokinase (PFK9)	-1.17595	11.4414	15.2084	9.62765e-05	0.00564943
PF3D7_0501800	CAF1	chromosome assembly factor 1 (CAF1)	-1.17646	11.3792	14.2213	0.000162517	0.00790213
PF3D7_1012400	HGPRT	hypoxanthine-guanine phosphoribosyltransferase (HGPRT)	-1.20773	11.5052	17.1741	3.4105e-05	0.00262022
PF3D7_1217200	snoRNA-associated small subunit rRNA processing	snoRNA-associated small subunit rRNA processing protein, putative	-1.20937	12.2328	15.9916	6.36227e-05	0.00430145
PF3D7_1015900	ENO	enolase (ENO)	-1.21214	11.6676	20.1059	7.32693e-06	0.000876414
PF3D7_1149000	Pf332	antigen 332, DBL-like protein (Pf332)	-1.21434	11.7321	21.1414	4.26622e-06	0.000602914
PF3D7_1026600	.	conserved Plasmodium protein, unknown function	-1.21669	11.0751	11.5207	0.000688244	0.023184
PF3D7_0812400	KARalpha	karyopherin alpha (KARalpha)	-1.21928	11.2744	13.6102	0.000224963	0.00971715
PF3D7_1227500	CYC2	cyclin (CYC2)	-1.23171	11.2123	12.8644	0.000334898	0.0125486
PF3D7_0306900	40S ribosomal S23	40S ribosomal protein S23, putative	-1.23214	11.4428	16.4399	5.02168e-05	0.00363196
PF3D7_1301600	EBA140	erythrocyte binding antigen-140 (EBA140)	-1.29431	11.1536	13.3221	0.000262302	0.0105577
PF3D7_1402500	ubiquitin-40S ribosomal S27a	ubiquitin-40S ribosomal protein S27a, putative	-1.35101	11.0991	14.1829	0.000165871	0.00793631
PF3D7_1427900	.	conserved protein, unknown function	-1.356	11.2357	15.6373	7.67257e-05	0.00486973
PF3D7_0731500	EBA175	erythrocyte binding antigen-175 (EBA175)	-1.71037	11.7005	18.1414	2.05096e-05	0.00186142
PF3D7_0102500	EBA181	erythrocyte binding antigen-181 (EBA181)	-1.73646	11.1388	23.2479	1.42409e-06	0.000260524
