# Supplementary material for: Probing Plasmodium falciparum sexual commitment at the single-cell level
Source: Wellcome Open Res. 2018 Oct 17;3:70. Originally published 2018 Jun 13. [Version 4] doi: 10.12688/wellcomeopenres.14645.4 (PMC6143928; doi:10.12688/wellcomeopenres.14645.4)
Supplement: Supplementary file 11 [file wellcomeopenres-3-16217-s0010.tgz]

Archive with 1 entries (1 files):
- 9939b9db-53b9-4044-b190-f488bdb8f54f.xlsx
