# Supplementary material for: Probing Plasmodium falciparum sexual commitment at the single-cell level
Source: Wellcome Open Res. 2018 Oct 17;3:70. Originally published 2018 Jun 13. [Version 4] doi: 10.12688/wellcomeopenres.14645.4 (PMC6143928; doi:10.12688/wellcomeopenres.14645.4)
Supplement: Supplementary file 11 [file wellcomeopenres-3-16217-s0010.tgz › 9939b9db-53b9-4044-b190-f488bdb8f54f.xlsx]

## Sheet: Sheet1
Gene Abbreviation	Gene Description	Gene ID
SNF2L	chromatin remodeling protein (SNF2L)	PF3D7_1104200
.	conserved Plasmodium membrane protein, unknown function	PF3D7_0704300
.	conserved Plasmodium protein, unknown function	PF3D7_1238500
.	conserved Plasmodium protein, unknown function	PF3D7_1423500
.	conserved Plasmodium protein, unknown function	PF3D7_1014900
.	conserved Plasmodium protein, unknown function	PF3D7_1019100
.	conserved Plasmodium protein, unknown function	PF3D7_1025900
Cyclin related	cyclin related protein, putative	PF3D7_1227600
HAD superfamily	HAD superfamily protein, putative	PF3D7_0303200
MSRP1	MSP7-like protein (MSRP1)	PF3D7_1335000
.	Plasmodium exported protein (hyp9), unknown function	PF3D7_0201500
Regulator of chromosome condensation	regulator of chromosome condensation, putative	PF3D7_0919900
Serine/threonine kinase	serine/threonine protein kinase, putative	PF3D7_1247500
Serine/threonine kinase	serine/threonine protein kinase, putative	PF3D7_1145200
ARK2	serine/threonine protein kinase, putative (ARK2)	PF3D7_0309200
SET9	SET domain protein, putative (SET9)	PF3D7_0508100
ISWI	SNF2 helicase, putative (ISWI)	PF3D7_0624600
AP2-G	transcription factor with AP2 domain(s) (AP2-G)	PF3D7_1222600
ApiAP2	transcription factor with AP2 domain(s) (ApiAP2)	PF3D7_1222400
ApiAP2	transcription factor with AP2 domain(s) (ApiAP2)	PF3D7_0613800
ApiAP2	transcription factor with AP2 domain(s) (ApiAP2)	PF3D7_0802100
SIP2	transcription factor with AP2 domain(s) (SIP2)	PF3D7_0604100
Black bold: present in all 3 studies
Blue: Overlap between Poran et al .and Brancucci et al. (sc)
Red: Overlap between Poran et al. and Brancucci et al. (Related MS, bulk)
Green: Overlap between Brancucci et al. (sc) and Brancucci et al. (bulk).
